# Supplementary material for: Identification of the Schistosoma mansoni TNF-Alpha Receptor Gene and the Effect of Human TNF-Alpha on the Parasite Gene Expression Profile
Source: PLoS Negl Trop Dis. 2009 Dec 1;3(12):e556. doi: 10.1371/journal.pntd.0000556 (PMC2779652; doi:10.1371/journal.pntd.0000556)
Supplement: Table S2 — S. mansoni orthologs to human TNF-alpha signaling pathway elements. (0.04 MB XLS) [file pntd.0000556.s004.xls]

## Sheet: Plan2
Table S2. S. mansoni orthologs to human TNF-alpha signaling pathway elements
Human TNF-alpha pathway query				Best human query hit to S. mansoni Genome Prediction							Best human query hit to S. mansoni contigs						Best contig hit to S. mansoni genome sequence					Best contig hit to GenBank Human protein							Best contig hit to GenBank annotated protein							Contig composition
Element	Description	Alternative symbols	Human query	Genome Scaffold	Gene Prediction	Identity	Similarity	Coverage	Bit score	e-value	Contig	Identity	Similarity	Coverage	Bit score	e-value	Genome Scaffold	contig coordinates (exons)	genomic scaffold coordinates (of exons)	Highest bit score	Highest e-value	Best Human hit	Acession number / Gene id	Identity	Similarity	Coverage	Bit score	e-value	Best annotated hit	Accession number/gene ID	Identity	Similarity	Coverage	Bit score	e-value	ESTs in contig
TRAF 2	Tumor necrosis factor receptor associated factor 2 (TRAF2)	TRAP	CAI15105	Smp_scaff000369	Smp_168390	0.27	0.46	0.92	394	5.5e-37	C804436.1	0.27	0.4	0.39	152	1e-10	Smp_scaff000369	254-593; 33-255	43030-42691; 44150-43928	668	0	TNF receptor-associated factor 4 [Homo sapiens]	NP_004286.2	0.32	0.53	0.34	115	2e-24	PREDICTED: similar to TNF-receptor-associated factor 1 [Hydra magnipapillata]		0.35	0.56	0.46	137	6e-31	CD116218.1, CD154514.1, CD154512.1, CD116195.1, CD154720.1, CD154447.1, CD154382.1, CD116101.1, CD116196.1, CD116069.1, EX505084.1, EX510656.1
MAPKKK	Mitogen-activated protein kinase kinase kinases (MAPKKK) (ASK1)	MEKK5/ MAPKKK5	NP_005914.1	Smp_scaff000258	Smp_162800.1	0.36	0.56	0.64	537	3e-156	C911313.1	0.58	0.74	0.08	136	4e-32	Smp_scaff000258	1-58; 58-200; 201-295	375868 - 375929; 379935-380077; 381902-381997	283	4e-75	mitogen-activated protein kinase kinase kinase 5 [Homo sapiens]	GENE ID: 4217 MAP3K5	0.59	0.75	0.09	130	6e-29	PREDICTED: similar to mitogen-activated protein kinase kinase kinase 5 [Rattus norvegicus]	ref|XP_001054480.1|	0.59	0.73	0.08	136	8e-31	CD120270
																						mitogen-activated protein kinase kinase kinase 15 [Homo sapiens]	ref|NP_001001671.2|	0.59	0.73	0.15	135	1e-30	PREDICTED: similar to Mitogen-activated protein kinase kinase kinase 15 (MAPK/ERK kinase kinase 15) (MEK kinase 15) (MEKK 15) [Bos taurus]	ref|XP_607781.4|	0.59	0.74	0.09	136	6e-31
JNKK	c-Jun N-terminal kinase kinases (JNKK)	SERK1, MAPKK4, MEK4,PRKMK4	P45985	Smp_scaff000394	Smp_086690	0.64	0.78	0.81	915	6e-103	C812624.1	0.56	0.68	0.78	388	1e-108	Smp_scaff000394	1-63; 82-328; 393-822; 822-1194; 1194-1323; 1322-1373; 1374-1615; 1624-1722; 1721-1782; 1782-1876	200506-200568; 200608-200853; 200918-201347; 203796-204168; 206924-207053; 209817-209868; 214928-215169; 218941-219049; 219981-220042; 220182-220276	831	0	MAP2K4 [Homo sapiens]	CAG38801.1	0.56	0.69	0.76	377	4e-103	Map2k4 protein [Xenopus laevis]	gb|AAI26010.1|	0.56	0.69	0.64	379	1e-103	CD078303. 2, CD078391.2, CD072953.1, AI975905.1, CD119278.1, BG931341.1, AI740233.1, CD128151.1, CD195662.1, EX710779.1, EX710712.1, EX716749.1, EX716748.1, EX713103.1
JNK	c-Jun N-terminal kinase (JNK)	SAPK1, PRKM8,	NP_620637.1	Smp_scaff000431	Smp_172240	0.69	0.8	0.84	1321	3.3e-135	C804296.1	0.71	0.78	0.31	207	3e-54	Smp_scaff000431	1-44; 43-333; 333-400	390400-390443; 392478-392768; 394460-394547	577	e-163	unnamed protein product [Homo sapiens]	BAG51956.1|	0.71	0.79	0.49	202	2e-50	c-Jun N-terminal kinase JNK [Aplysia californica]	AAP42290.1|	0.71	0.81	0.33	208	3e-52	CD156514.1, CD192070.1
c-JUN	v-Jun avian sarcoma virus 17 oncogene homolog (c-Jun)	AP1	P05412.2	Smp_scaff000301	Smp_080420	0.42	0.6	0.59	148	1.9e-16	C812910.1	0.42	0.6	0.22	54	4e-08	Smp_scaff000301	31-1444; 1445-1682	261142-262555; 262591-262828	2803	0	JUN [Homo sapiens]	emb|CAG46525.1|	0.42	0.6	0.22	62.8	7e-08	PREDICTED: similar to Jun-B oncogene [Monodelphis domestica]	ref|XP_001362664.1|	0.45	0.62	0.19	65.5	1e-08	CD079470.2, CD073741.1, CD079021.2, CD073472.1, CD095290.1, CD069097.1, CD066563.1, CD097990.1, CD118918.1, CD188814.1, CD160995.1, CD185043.1, CD185080.1, CD163232.1, CD201607.1, AI395529.1, CD141572.1, EX714220.1, EX714210.1, EX716556.1, CD067518.1, EX714296.1, EX716504.1, BG932383.1, EX712818.1, CD168291.1, BG930874.1, EX712934.1, EX710361.1, EX712378.1, EX712327.1, EX716351.1
A20	A20 (A20) - like	TNFAIP3, OTUD7C	AAA51550.1	Smp_scaff000132	Smp_052350	0.31	0.48	0.31	243	1.1e-18	C806142.1	0.3	0.46	0.26	92	4e-19	Smp_scaff000132	1-352; 344-471; 470-666; 664-788; 787-1645; 1645-1717	86989-86638; 86051-85924; 82232-82038; 81090-80966; 78666-77808; 76290-76218	1695	0	TRABID protein [Homo sapiens]	CAB64449.1	0.45	0.63	0.39	260	5e-68	zinc finger, RAN-binding domain containing 1 [Danio rerio]	ref|NP_001071236.1|	0.46	0.65	0.38	268	2e-70	CD127364.1, CD116134.1, CD162909.1, CD162725.1, CD114590.1, CD160618.1, CD159162.1, CD158278.1, CD120463.1, CD114649.1, CD114841.1, CD120037.1, CD114708.1, CD091456.1, CD120236.1, CD164500.1, CD120007.1, AI976982.1, CD161040.1
c-IAP1/2	Cellular inhibitor of apoptosis protein 1/2 (c-IAP1/2)	BIRC2, HIAP2, MIHB	NP_001157.1	Smp_scaff000230	Smp_159540	0.42	0.55	0.57	174	7.1e-09	C804227.1	0.4	0.54	0.15	70	1e-12	Smp_scaff000230	2-198; 197-449; 450-649; 650-699; 700-760	102003-102199; 102228-102480; 103441-103640; 104878-104927; 106451-106511	502	e-140	baculoviral IAP repeat-containing 6 [Homo sapiens]	NP_057336.3	0.39	0.54	0.03	115	3e-24	PREDICTED: baculoviral IAP repeat-containing 6 (apollon) [Equus caballus]	ref|XP_001918120.1|	0.39	0.54	0.03	115	3e-24	CD186694.1, CD157421.1
Caspase-3	Cysteine caspase-3 (Caspase-3)	CPP32, APOPAIN, CASP3	CAC88866	Smp_scaff000059	Smp_028500	0.43	0.61	0.82	505	1.1e-48	C802352.1	0.43	0.61	0.82	200	2e-52	Smp_scaff000059	1-66; 67-368; 367-545; 543-669; 677-1051	901670-901735; 905867-906168; 908802-908980; 913233-913359; 914118-914492	743	0	Homo sapiens caspase 3, apoptosis-related cysteine protease	AAP36827.1	0.44	0.61	0.82	198	2e-49	PREDICTED: caspase 3 [Taeniopygia guttata]	XP_002191294.1	0.41	0.55	0.98	201	4e-50	AM045525.1, AM045911.1, CD078908.2, CD150426.1, CD150347.1, CD150445.1, CD097942.1, AI067589.1, CD188871.1, EX715594.1, BG932121.1, EX706197.1
Caspase-8	Cysteine caspase-8 (Caspase-8)	MACH, CASP8, FLICE, MCH5	BAB32555.1	Smp_scaff000078	Smp_141270	0.37	0.54	0.48	390	5e-36	C915406.1	0.35	0.5	0.27	77	8e-15	Smp_scaff000078	18-145; 146-204; 290-388; 386-663	1747431-1747304; 1746444-1746386; 1746070-1745972;1742569-1742292	545	e-153	caspase 2, apoptosis-related cysteine peptidase [Homo sapiens]	GENE ID: 835 CASP2	0.33	0.57	0.34	78.2	4e-13	PREDICTED: caspase 8 [Taeniopygia guttata]	XP_002190143.1	0.4	0.57	0.27	100	9e-20	CD082270.1
