# Supplementary material for: Identification of the Schistosoma mansoni TNF-Alpha Receptor Gene and the Effect of Human TNF-Alpha on the Parasite Gene Expression Profile
Source: PLoS Negl Trop Dis. 2009 Dec 1;3(12):e556. doi: 10.1371/journal.pntd.0000556 (PMC2779652; doi:10.1371/journal.pntd.0000556)
Supplement: Table S3 — Expressed genes and differentially expressed genes in schistosomula treated with human TNF-alpha for 1 h. (0.02 MB XLS) [file pntd.0000556.s005.xls]

## Sheet: Plan1
Table S3 - Expressed genes and differentially expressed genes in Schistosomula treated with human TNF-alpha for 1 h
Category	# of probes in the array	# of expressed probes (redundant set)	# of expressed genes (unique set)	# of differentially expressed genes	# of genes with higher expression in TNF-alpha treated schistosomula	# of genes with lower expression in TNF-alpha treated schistosomula
S. mansoni genes w/orthologs in other species	8949	6957	4660	217	136	81
S. mansoni genes in japonicum only	5502	3638	2725	98	54	44
S. mansoni genes w/ NoMatch in GenBank	27258	9755	8970	233	119	114
Total	41709	20350	16355	548	309	239
