# Supplementary material for: Identification of the Schistosoma mansoni TNF-Alpha Receptor Gene and the Effect of Human TNF-Alpha on the Parasite Gene Expression Profile
Source: PLoS Negl Trop Dis. 2009 Dec 1;3(12):e556. doi: 10.1371/journal.pntd.0000556 (PMC2779652; doi:10.1371/journal.pntd.0000556)
Supplement: Table S4 — List of 548 unique genes (755 probes) differentially expressed between treated and control schistosomula at 1 h treatment with human TNF-alpha. (0.41 MB XLS) [file pntd.0000556.s006.xls]

## Sheet: Plan1
Table S4 . List of 548 unique genes (755 probes) differentially expressed between treated and control schistosomula at 1 h treatment with human TNF-alpha
*Fold change refers to expression levels of treated/control
ProbeName	Contig	Class	Annotation	Probe Sequence	Fold Change	FDR (%)	TNF response 1h	Probe type*
Q2_P27341	C813404.1	Sm_Orth_inOther_sp	60S ribosomal protein L37 gb|AAB88508.1| ribosomal protein L37 [Schistosoma mansoni] ||ribosomal protein L37 [Schistosoma japonicum] ||ribosomal protein L37 [Aspergillus fumigatus Af293] ref|XP_754930.1| ribosomal protein L37 [Aspergillus fumigatus Af293] ||ribosomal protein L37 [Emericella nidulans] gb|AAK17097.1| ribosomal protein L37 [Emericella nidulans] sp|Q9C0T1|RL37_EMENI 60S ribosomal pro…	CACCAAAACCCGTAAAAGCATAATGTATTAATATCAGCTAATAAATGATCTGAACGGGTC	0.597764	3.28743	DOWN	unique/representative
Q2_P22579	C806432.1	Sm_Orth_inOther_sp	activator 1 large subunit [Mus musculus] ||replication factor C 1 [Mus musculus] emb|CAA51260.1| replication factor C [Mus musculus] sp|P35601|RFC1_MOUSE Activator 1 140 kDa subunit (Replication factor C large subunit) (A1 140 kDa subunit) (RF-C 140 kDa subunit) (Activator 1 large subunit) (A1-P145) (Differentiation specific element binding protein) (ISRE-binding protein) ||differentiation specif…	GATGGTATGGCTGGTAATGAAGATCGTGGAGGAATGCAAGAACTTATTAATATGATTAAA	1.55755	2.69874	UP	unique/representative
Q2_P29512	C903723.1	Sm_Orth_inOther_sp	alpha-tubulin [Schistosoma mansoni] ||PREDICTED: similar to tubulin alpha 2 tubulin alpha 2 [Gallus gallus] ||alpha tubulin [Gallus gallus] ||Tubulin alpha-5 chain ||tubulin alpha-5 chain - chicken ||	TGATCCTAGAACTGGTAAATATATGGCATGTTGTTTATTATATCGTGGTGATGTTGTCCC	1.90664	1.35049	UP	unique/representative
Q2_P19657	C802422.1	Sm_Orth_inOther_sp	amidase [Schistosoma mansoni] ||SJCHGC04759 protein [Schistosoma japonicum] ||SJCHGC03433 protein [Schistosoma japonicum] ||hypothetical protein LOC496823 [Xenopus tropicalis] gb|AAH88520.1| Hypothetical LOC496823 [Xenopus tropicalis] ||PREDICTED: similar to fatty acid amide hydrolase [Canis familiaris] ||	CCTTTTCTTATCGTGTTTCCTCTGTATTTAATTTTATGTCGCCTTTGTTTCTCTACTAGC	0.745973	4.10914	DOWN	unique/representative
Q2_P00932	C802166.1	Sm_Orth_inOther_sp	arginine--tRNA ligase arginyl-tRNA Synthetase [Cricetulus longicaudatus] sp|P37880|SYR_CRILO Arginyl-tRNA synthetase (Arginine--tRNA ligase) (ArgRS) pir||JN0870 arginine-tRNA ligase (EC 6.1.1.19) - Chinese hamster ||PREDICTED: similar to arginyl-tRNA synthetase isoform 4 [Canis familiaris] ||PREDICTED: similar to arginyl-tRNA synthetase isoform 2 [Canis familiaris] ||PREDICTED: similar to arginyl…	TATAATCCTAATGTGCACAAAGTTCAACATATTGGATTTGGTGTGGTGCTCGGTGAAGAT	1.52447	4.10914	UP	unique/representative
Q2_P06653	C811674.1	Sm_Orth_inOther_sp	beta integrin subunit [Biomphalaria glabrata] ||PREDICTED: similar to CD18 type 2 [Danio rerio] ||CD18 type 2 [Cyprinus carpio] ||CD18 antigen preprotein [Mus musculus] dbj|BAE23013.1| unnamed protein product [Mus musculus] dbj|BAC40350.1| unnamed protein product [Mus musculus] ||Integrin beta-2 precursor (Cell surface adhesion glycoproteins LFA-1/CR3/P150 95 beta-subunit) (CD18) (Complement rece…	CGTGGAACTTGTCAATGTAATGGTACCTGTGAATGCAAGCCAGGTTATACTGGAGATCGC	1.72296	3.76122	UP	unique/representative
Q2_P05629	C810370.1	Sm_Orth_inOther_sp	bile acid beta-glucosidase [Homo sapiens] emb|CAI10982.1| glucosidase beta (bile acid) 2 [Homo sapiens] emb|CAD38976.1| hypothetical protein [Homo sapiens] emb|CAC83792.1| bile acid beta-glucosidase [Homo sapiens] gb|AAH11363.1| Bile acid beta-glucosidase [Homo sapiens] ||unnamed protein product [Homo sapiens] ||PREDICTED: similar to bile acid beta-glucosidase [Pan troglodytes] ||PREDICTED: simil…	GGTGACTTACCTTAGTTAATTGACTTTCTTCAAATCCTGCTTCTTTCTATATTCTGTCGA	0.85584	3.76122	DOWN	unique/representative
Q2_P10993	C905616.1	Sm_Orth_inOther_sp	calcineurin A [Mizuhopecten yessoensis] ||PREDICTED: similar to calcineurin A [Apis mellifera] ||calcineurin A1 ||CG1455-PA [Drosophila melanogaster] ref|NP_524600.3| CG1455-PA [Drosophila melanogaster] gb|AAM75073.1| RE54552p [Drosophila melanogaster] sp|P48456|P2B1_DROME Serine/threonine protein phosphatase 2B catalytic subunit 1 (Calmodulin-dependent calcineurin A1 subunit) ||ENSANGP0000002290…	ATGTGATGATGAAATTGGCATTGAAGCCCTCCAACAAAGTGGTGAACTTGAAGATGATGA	1.59311	1.58853	UP	unique/representative
Q2_P18475	C800690.1	Sm_Orth_inOther_sp	CDC23 (cell division cycle 23 yeast homolog) [Danio rerio] ref|NP_957227.1| CDC23 (cell division cycle 23 yeast homolog) [Danio rerio] ||CDC23 (cell division cycle 23 yeast homolog) [Xenopus tropicalis] ||PREDICTED: hypothetical protein XP_697315 [Danio rerio] ||MGC69122 protein [Xenopus laevis] ||unnamed protein product [Tetraodon nigroviridis] ||	TTGGCGTGCATATTGTGTTGGTGATATAGAAGGTGAAGCATTGATGCGATTAGCTATCTG	1.77778	3.76122	UP	unique/representative
Q2_P16468	C917134.1	Sm_Orth_inOther_sp	cell-cycle and apoptosis regulatory protein 1 [Homo sapiens] emb|CAH70221.1| novel protein (FLJ10590) [Homo sapiens] emb|CAH73835.1| novel protein (FLJ10590) [Homo sapiens] ||CCAR1 protein [Homo sapiens] ||cell-cycle and apoptosis regulatory protein 1 [Homo sapiens] ||CCAR1 protein [Homo sapiens] ||unnamed protein product [Homo sapiens] ||	AAGTTAGATACCAAAGGCCTTAAGGTTAATTTAGTGGCCCGTTTACAAAGTGCTCTGGAC	1.71245	3.6018	UP	unique/representative
Q2_P00050	C800158.1	Sm_Orth_inOther_sp	CG1484-PA [Drosophila melanogaster] ref|NP_525097.1| CG1484-PA [Drosophila melanogaster] gb|AAD34772.1| unknown [Drosophila melanogaster] sp|Q24020|FLII_DROME Flightless-I protein gb|AAC03566.1| flightless-I [Drosophila melanogaster] prf||2001494A fli protein ||flightless [Drosophila melanogaster] prf||2202222A flightless I gene ||ENSANGP00000015009 [Anopheles gambiae str. PEST] ref|XP_309356.2| …	ACCTGCTACCGATCTTCGAGCATTATTAGCACCTAGAGAAACACCACTTACTAATGAAGA	1.47244	2.69874	UP	unique/representative
Q2_P04470	C808314.1	Sm_Orth_inOther_sp	CG18069-PE isoform E [Drosophila melanogaster] gb|AAF59390.2| CG18069-PB isoform B [Drosophila melanogaster] ref|NP_726636.2| CG18069-PE isoform E [Drosophila melanogaster] ref|NP_726634.1| CG18069-PB isoform B [Drosophila melanogaster] dbj|BAA02594.1| Ca2+/calmodulin-dependent protein kinase II [Drosophila sp.] ||CG18069-PG isoform G [Drosophila melanogaster] ref|NP_001014696.1| CG18069-PG isofo…	TATGCCCCATACACAACAAACAGAAGAAACCCGTGTTTGGGTAAGACGTAATGATCGTGG	1.48459	0.886771	UP	unique/representative
Q2_P18013	C800147.1	Sm_Orth_inOther_sp	CG8048-PB isoform B [Drosophila melanogaster] gb|AAF58011.1| CG8048-PA isoform A [Drosophila melanogaster] ref|NP_599140.1| CG8048-PB isoform B [Drosophila melanogaster] ref|NP_477266.1| CG8048-PA isoform A [Drosophila melanogaster] gb|AAM27505.1| LD12844p [Drosophila melanogaster] gb|AAL28586.1| HL07758p [Drosophila melanogaster] ||V-ATPase C subunit [Drosophila melanogaster] ||GA20788-PA [Droso…	TGATGGTCAGGAATAAACTAGTTCTGCAGCCCATTCCATTGTATTGATGTGATAATGCAA	1.29107	4.48662	UP	unique/representative
Q2_P01206	C802804.1	Sm_Orth_inOther_sp	chloride channel CLCN5 [Cavia porcellus] ||outwardly rectifying chloride channel [Sus scrofa] gb|AAG29104.1| outwardly rectifying chloride channel [Sus scrofa] ||chloride channel CLC-5 [Oryctolagus cuniculus] ||unnamed protein product [Mus musculus] ||unnamed protein product [Mus musculus] ||	TGGCGGTGTGACTAGAATGACTATATCATTAGTTGTAGTTATGCTTGAATTAACTGGCGG	1.62579	3.02474	UP	unique/representative
Q2_P26057	C811413.1	Sm_Orth_inOther_sp	circulating cathodic antigen [Schistosoma mansoni] sp|O02197|CCA_SCHMA Circulating cathodic antigen (CCA) ||SJCHGC09579 protein [Schistosoma japonicum] ||unnamed protein product [Mus musculus] ||FGFR1 oncogene partner 2 [Mus musculus] dbj|BAB23951.1| unnamed protein product [Mus musculus] dbj|BAB23452.1| unnamed protein product [Mus musculus] ||PREDICTED: similar to FGFR1 oncogene partner 2 isofo…	CTACTGAATTAGAAGAAGAATTACATCGATTAAGATCTGAAAATGCCGGTCTTCGAGAAA	1.51723	2.69874	UP	unique/representative
Q2_P25933	C811259.1	Sm_Orth_inOther_sp	DEAD (Asp-Glu-Ala-Asp) box polypeptide 1 [Gallus gallus] gb|AAL15417.1| DEAD box protein DDX1 [Gallus gallus] ||PREDICTED: similar to DEAD (Asp-Glu-Ala-Asp) box polypeptide 1 DEAD box-1 DEAD/H (Asp-Glu-Ala-Asp/His) box polypeptide 1 [Pan troglodytes] ||hypothetical protein [Pongo pygmaeus] ||DDX1 protein [Homo sapiens] ||DEAD box protein RB - human prf||2006288A DEAD box protein ||	ACTTTCTTATATGTACAGATGTTGCTGCACGTGGTATCGATATTACTGGTCTCCCATATG	1.28299	3.02474	UP	unique/representative
Q2_P02889	C805729.1	Sm_Orth_inOther_sp	delta-6 fatty acyl desaturase [Salmo salar] gb|AAU47273.1| delta-6 fatty acyl desaturase [Salmo salar] ||putative delta 6-desaturase [Oncorhynchus mykiss] ||delta-5 fatty acyl desaturase [Salmo salar] ||delta-6 fatty acyl desaturase [Gadus morhua] ||putative delata 6-desaturase [Oncorhynchus masou] ||	TGAAAACTCGCTATTCAATGACTGGTTTACGGGACATTTGAATTTCCAGATAGAACATCA	2.54757	0	UP	unique/representative
Q2_P18241	C800411.1	Sm_Schisto_Orth_only	developmentally regulated antigen 10.3 precursor [Schistosoma mansoni] ||developmentally regulated antigen - fluke (Schistosoma mansoni) sp|P13492|A103_SCHMA Antigen 10-3 precursor gb|AAA29855.1| antigen 10-3 ||precursor anti-coagulant SAP-1 [Schistosoma haematobium] ||SJCHGC02008 protein [Schistosoma japonicum] ||similar to GenBank Accession Number M22346 antigen 10-3 in Schistosoma mansoni [Sch…	GTTTGTGCAAATTATGGGATATTTACTAGAAGACGATGATACTTTAGAACTCAACTTGCC	2.07382	1.35049	UP	unique/representative
Q2_P33064	C910073.1	Sm_Orth_inOther_sp	Dihydrolipoyllysine-residue succinyltransferase component of 2-oxoglutarate dehydrogenase complex mitochondrial precursor (Dihydrolipoamide succinyltransferase component of 2-oxoglutarate dehydrogenase complex) (E2) (E2K) gb|AAC59779.1| dihydrolipoamide succinyltransferase ||PREDICTED: similar to dihydrolipoamide S-succinyltransferase (E2 component of 2-oxo-glutarate complex) isoform 1 [Canis fam…	TATGGATGGAGGGACTTTTACGATTAGCAACGGTGGTGTTTTTGGCTCATTATTTGGTAC	1.2629	2.31038	UP	unique/representative
Q2_P07610	C813118.1	Sm_Orth_inOther_sp	ENSANGP00000002351 [Anopheles gambiae str. PEST] ref|XP_317715.2| ENSANGP00000002351 [Anopheles gambiae str. PEST] ||Hypothetical protein F53B6.2a [Caenorhabditis elegans] ref|NP_492405.3| F53B6.2a [Caenorhabditis elegans] ||Hypothetical protein F53B6.2b [Caenorhabditis elegans] ref|NP_871884.1| F53B6.2b [Caenorhabditis elegans] ||Hypothetical protein CBG12394 [Caenorhabditis briggsae] ||PREDICTE…	AATATGGAATGTGAAAACCCTATATGTCAAGTACGATGGAACGTCAGTAATTGGTCTCAA	1.9709	1.8493	UP	unique/representative
Q2_P32498	C909034.1	Sm_Orth_inOther_sp	ENSANGP00000009569 [Anopheles gambiae str. PEST] ref|XP_308561.2| ENSANGP00000009569 [Anopheles gambiae str. PEST] ||PREDICTED: similar to ENSANGP00000009569 [Apis mellifera] ||PREDICTED: similar to CG12002-PA isoform A [Strongylocentrotus purpuratus] ||PREDICTED: similar to CG12002-PA isoform A [Bos taurus] ||KIAA0230 [Homo sapiens] gb|AAF06354.1| melanoma-associated antigen MG50 [Homo sapiens] …	ACATTTGCTTGTATCATAGCAGAGCAATTTCGTAAACTTCGGTCAGGTGATAGATTTTGG	1.94972	0	UP	unique/representative
Q2_P06128	C810916.1	Sm_Orth_inOther_sp	ENSANGP00000011665 [Anopheles gambiae str. PEST] ref|XP_317371.2| ENSANGP00000011665 [Anopheles gambiae str. PEST] ||SJCHGC03836 protein [Schistosoma japonicum] ||GA21285-PA [Drosophila pseudoobscura] ||Unknown (protein for MGC:114896) [Xenopus laevis] ||PREDICTED: similar to mitochondrial matrix processing protease alpha subunit [Canis familiaris] ||	CTTCTCTCTTTTTTCATTCCGTTTTCATTTGCCATGTGTGTTCTCTTATATGAGAACTCA	0.84519	1.60004	DOWN	unique/representative
Q2_P21799	C805389.1	Sm_Orth_inOther_sp	ENSANGP00000018454 [Anopheles gambiae str. PEST] ref|XP_311451.2| ENSANGP00000018454 [Anopheles gambiae str. PEST] ||PREDICTED: similar to Glycosylphosphatidylinositol anchor attachment 1 protein (GPI anchor attachment protein 1) (GAA1 protein homolog) (mGAA1) [Strongylocentrotus purpuratus] ||PREDICTED: similar to Glycosylphosphatidylinositol anchor attachment 1 protein (GPI anchor attachment pr…	CTCCCTAATCCATATCGATATATTTCAATTGGTGTTTATATGCCACCAGTTTTGATCATG	1.84206	2.31038	UP	unique/representative
Q2_P11087	C905810.1	Sm_Orth_inOther_sp	ENSANGP00000020064 [Anopheles gambiae str. PEST] ref|XP_310627.2| ENSANGP00000020064 [Anopheles gambiae str. PEST] ||PREDICTED: similar to chromosome 9 open reading frame 111 [Bos taurus] ||CG2212-PA isoform A [Drosophila melanogaster] ref|NP_511075.3| CG2212-PA isoform A [Drosophila melanogaster] sp|Q9U969|SWS_DROME Swiss cheese protein ||swiss cheese protein [Drosophila melanogaster] ||cDNA seq…	AAAAGCCAGTGGGATATGCTTTTATCTCCGACCACCGATCGATAAGTATTTAACTCTTCA	1.54321	3.6018	UP	unique/representative
Q2_P04366	C808160.1	Sm_Orth_inOther_sp	ENSANGP00000021095 [Anopheles gambiae str. PEST] ref|XP_312262.2| ENSANGP00000021095 [Anopheles gambiae str. PEST] ||Y48G1C.4 [Caenorhabditis elegans] gb|AAK29892.2| Hypothetical protein Y48G1C.4 [Caenorhabditis elegans] ||PREDICTED: similar to silencer-associated factor partial [Danio rerio] ||GA20541-PA [Drosophila pseudoobscura] ||MGC82494 protein [Xenopus laevis] ||	GTTCTTTGAATCGAGACCTGGAAAGTCAACTGTGTATTGTTACAACTAATCCGAAATTAC	0.722632	3.76122	DOWN	unique/representative
Q2_P05914	C810681.1	Sm_Orth_inOther_sp	ENSANGP00000026014 [Anopheles gambiae str. PEST] ref|XP_557912.1| ENSANGP00000026014 [Anopheles gambiae str. PEST] ||ENSANGP00000001072 [Anopheles gambiae str. PEST] ref|XP_314874.2| ENSANGP00000001072 [Anopheles gambiae str. PEST] ||CG7392-PD isoform D [Drosophila melanogaster] gb|AAN10651.1| CG7392-PC isoform C [Drosophila melanogaster] gb|AAF52594.2| CG7392-PB isoform B [Drosophila melanogaste…	GATGACTGTTCTTTCATGTCAATCATCTATAACATTTAATACCTACTTACCGGTGGTTGT	0.836881	3.76122	DOWN	unique/representative
Q2_P12784	C909285.1	Sm_Orth_inOther_sp	G elongation factor 1 [Mus musculus] sp|Q8K0D5|EFG1_MOUSE Elongation factor G 1 mitochondrial precursor (mEF-G 1) (Elongation factor G1) ||G elongation factor 1 [Mus musculus] ref|NP_613057.1| G elongation factor 1 [Mus musculus] ||elongation factor G [Mus musculus] ||hypothetical protein [Pongo pygmaeus] ||hypothetical protein [Pongo pygmaeus] sp|Q5R9V1|EFG1_PONPY Elongation factor G 1 mitochond…	CTGGACAAAAAATTACTGGTGTACGATTTCGTTTACAAGATGGTGATAATCATTGTGTAG	1.40667	4.48662	UP	unique/representative
Q2_P40173	JAP01051.S	Sm_newGenes_Orth_inOther_sp	galactose-1-phosphate uridylyltransferase [Vibrio parahaemolyticus RIMD 2210633] ref|NP_798778.1| galactose-1-phosphate uridylyltransferase [Vibrio parahaemolyticus RIMD 2210633] ||COG1085: Galactose-1-phosphate uridylyltransferase [Vibrio sp. Ex25] ||galactose-1-phosphate uridylyltransferase [Haemophilus influenzae 86-028NP] ref|ZP_00156675.2| COG1085: Galactose-1-phosphate uridylyltransferase […	CGGAAACCCAGCGAGATTTACTACCAGAAACAGCTGCAGATATGCTTCGTGAAACGAGTA	0.852545	1.60004	DOWN	unique/representative
Q2_P20972	C804203.1	Sm_Orth_inOther_sp	gem (nuclear organelle) associated protein 5 [Mus musculus] dbj|BAC33614.1| unnamed protein product [Mus musculus] sp|Q8BX17|GEMI5_MOUSE Gem-associated protein 5 (Gemin5) ||unnamed protein product [Mus musculus] ||mFLJ00137 protein [Mus musculus] ||GEMIN5 protein [Homo sapiens] ||gemin 5 [Homo sapiens] gb|AAL38980.1| WD repeat protein Gemin5 [Homo sapiens] sp|Q8TEQ6|GEMI5_HUMAN Gem-associated pro…	AAATACCACTGAGGAAGATTGGAAAACCCTGATTCGTAGTGATATAGCATTCCGCCCTGT	1.48701	3.6018	UP	unique/representative
Q2_P26554	C812133.1	Sm_Orth_inOther_sp	glutamic-oxaloacetic transaminase 1 soluble (aspartate aminotransferase 1) [Gallus gallus] emb|CAA33646.1| unnamed protein product [Gallus gallus] sp|P00504|AATC_CHICK Aspartate aminotransferase cytoplasmic (Transaminase A) (Glutamate oxaloacetate transaminase 1) ||Chain B Aspartate Aminotransferase (Caspat) (E.C.2.6.1.1) Complexed With Pyridoxal-5 -Phosphate And Maleate pdb|2CST|A Chain A Aspart…	CAGGGAATTGGGAGCATATCATTAATCAAGTTGGCATGTTCTCATATACCGGCCTAACAC	1.40873	1.8493	UP	unique/representative
Q2_P13509	C910559.1	Sm_Orth_inOther_sp	GTPBP4 protein [Homo sapiens] ||unnamed protein product [Macaca fascicularis] ||G protein-binding protein CRFG variant [Homo sapiens] ||G protein-binding protein CRFG [Homo sapiens] emb|CAI13664.1| GTP binding protein 4 [Homo sapiens] gb|AAH38975.1| G protein-binding protein CRFG [Homo sapiens] gb|AAK13444.1| G protein-binding protein CRFG [Homo sapiens] sp|Q9BZE4|NOG1_HUMAN Nucleolar GTP-binding…	ACCCGCACTATCATCCTATGTGGTTTCCCGAATGTTGGAAAGTCGAGCTTTATCAACAAA	1.25698	0.886771	UP	unique/representative
Q2_P31422	C906980.1	Sm_Orth_inOther_sp	heat shock protein HSP60 [Schistosoma mansoni] ||heat shock protein 60 [Trichinella spiralis] ||ENSANGP00000014839 [Anopheles gambiae str. PEST] ref|XP_318461.2| ENSANGP00000014839 [Anopheles gambiae str. PEST] ||Chaperonin [Paracentrotus lividus] ||chaperonine protein HSP60 [Onchocerca volvulus] ||	TGCATGAGCGTCTAGCTAAGCTGTCTAACGGTGTTGCGGTCATCAAGGTTGGCGGAAGTA	1.89022	4.82556	UP	unique/representative
Q2_P04172	C807831.1	Sm_Orth_inOther_sp	hypothetical protein [Gallus gallus] ||hypothetical protein LOC549900 [Xenopus tropicalis] ||Unknown (protein for MGC:97601) [Xenopus tropicalis] ||PREDICTED: similar to mitochondrial ribosomal protein L38 isoform 2 [Bos taurus] ||PREDICTED: similar to mitochondrial ribosomal protein L38 isoform 1 [Bos taurus] ||	CAGTCCATATCAGAAGGTGTTGGTGTTATTGGTGATGAGATTATTCCATATATGCCACCT	1.21593	2.43536	UP	unique/representative
Q2_P00178	C800585.1	Sm_Orth_inOther_sp	hypothetical protein [Gallus gallus] ref|NP_001007835.1| synaptogyrin 3 [Gallus gallus] ||SJCHGC08980 protein [Schistosoma japonicum] ||LOC496048 protein [Xenopus laevis] ||synaptogyrin 3 [Mus musculus] gb|AAH25022.1| Synaptogyrin 3 [Mus musculus] dbj|BAC38151.1| unnamed protein product [Mus musculus] dbj|BAC33444.1| unnamed protein product [Mus musculus] dbj|BAC38430.1| unnamed protein product […	CTGATATTTTTCGTACATCCGCTACTAACTATTTGGCTGTAATAAATTTGTCTCGTTCAG	0.725106	3.02474	DOWN	unique/representative
Q2_P31510	C907120.1	Sm_Orth_inOther_sp	hypothetical protein [Gallus gallus] ref|NP_001026097.1| similar to DEAD box polypeptide 42 protein RNA helicase-like protein SF3b125 DEAD-box protein [Gallus gallus] ||ENSANGP00000015460 [Anopheles gambiae str. PEST] ref|XP_306246.2| ENSANGP00000015460 [Anopheles gambiae str. PEST] ||DDX42 protein [Homo sapiens] ||hypothetical protein [Pongo pygmaeus] ||TPA: SF3b125 DEAD-box protein [Homo sapien…	ATATTGACACACATACTCATCGAATTGGTAGAACTGGTCGTGCAGGAGCAAAAGGAACAG	1.37589	4.82556	UP	unique/representative
Q2_P24438	C808920.1	Sm_Schisto_Orth_only	hypothetical protein [Schistosoma japonicum] ||SJCHGC03082 protein [Schistosoma japonicum] ||	CATATTTCCCCTCCCCTTTACTTCTTCATCGTAACAATAAATATGATTTAAAGGTTGCCA	0.66254	3.28743	DOWN	unique/representative
Q2_P18952	C801541.1	Sm_Schisto_Orth_only	hypothetical protein [Schistosoma japonicum] ||SJCHGC05751 protein [Schistosoma japonicum] ||	GCTAACTGTCCGATTGTTTGGAAGAATTTAACTGTCGTCAAATGTGCATATCTTATAGAA	1.43124	1.58853	UP	unique/representative
Q2_P36534	C916778.1	Sm_Orth_inOther_sp	hypothetical protein FG09795.1 [Gibberella zeae PH-1] ref|XP_389971.1| hypothetical protein FG09795.1 [Gibberella zeae PH-1] ||hypothetical protein AN6334.2 [Aspergillus nidulans FGSC A4] gb|EAA58718.1| hypothetical protein AN6334.2 [Aspergillus nidulans FGSC A4] ||ribosome biogenesis protein (Bms1) putative [Aspergillus fumigatus Af293] ref|XP_755690.1| ribosome biogenesis protein Bms1 [Aspergil…	TTCTTCGTTCAAATGATCCATTAACCGTATCAATTGGTTGGAGACGATATCAAACTGTTA	1.62794	2.31038	UP	unique/representative
Q2_P05755	C810508.1	Sm_Orth_inOther_sp	hypothetical protein in Macaca fascicularis similar to GenBank Accession Number AB071068 hypothetical protein in Macaca fascicularis [Schistosoma japonicum] ||SJCHGC02038 protein [Schistosoma japonicum] ||unknown [Schistosoma japonicum] ||Hypothetical gene supported by BC052750 [Homo sapiens] ref|NP_940961.1| hypothetical protein LOC375307 [Homo sapiens] ||hypothetical protein [Macaca fasciculari…	CTTGAATATCAGGTTTTCCGTTTTTGTTTTCACCCGATGTACTTTGGTAACTGCATAATT	0.723489	2.69874	DOWN	unique/representative
Q2_P25114	C809783.1	Sm_Orth_inOther_sp	hypothetical protein LOC337087 [Danio rerio] gb|AAH53285.1| Zinc finger DHHC domain containing 4 [Danio rerio] ||PREDICTED: similar to Zinc finger DHHC domain containing 4 [Danio rerio] ||unnamed protein product [Tetraodon nigroviridis] ||	GCAACCGATGGACATCACTTTTGTTCATGTCTTAATGTCAGTTGTTTCATGTAATTTGTT	0.762874	2.69874	DOWN	unique/representative
Q2_P05637	C810379.1	Sm_Orth_inOther_sp	Hypothetical protein LOC406294 [Danio rerio] ref|NP_998186.1| hypothetical protein LOC406294 [Danio rerio] gb|AAZ30729.1| glutaredoxin 5 [Danio rerio] emb|CAI11571.1| novel protein [Danio rerio] ||ENSANGP00000022155 [Anopheles gambiae str. PEST] ref|XP_312440.2| ENSANGP00000022155 [Anopheles gambiae str. PEST] ||GA12959-PA [Drosophila pseudoobscura] ||MGC89090 protein [Xenopus tropicalis] gb|AAH7…	CCGTTAGACCAAGCACAGCTTACCTGCATATTCTAAAAAGCAATATCATCATAACATTAT	0.74302	4.10914	DOWN	unique/representative
Q2_P20286	C803245.1	Sm_Orth_inOther_sp	Hypothetical protein LOC613110 [Xenopus tropicalis] ref|NP_001027518.1| hypothetical protein LOC613110 [Xenopus tropicalis] ||coatomer protein complex subunit beta 2 (beta prime) [Mus musculus] dbj|BAE31926.1| unnamed protein product [Mus musculus] dbj|BAC40125.1| unnamed protein product [Mus musculus] gb|AAH06675.1| Coatomer protein complex subunit beta 2 (beta prime) [Mus musculus] sp|O55029|CO…	TGAAGCGGCATTTTTTGCTCGTACCTATTTACCAAGTTATATGCCTGAAATAGTTGAACA	1.63511	2.69874	UP	unique/representative
Q2_P03853	C807275.1	Sm_Orth_inOther_sp	Hypothetical protein MGC73281 [Danio rerio] ref|NP_957070.1| transcription factor Dp-1 [Danio rerio] ||PREDICTED: similar to Transcription factor Dp-2 (E2F dimerization partner 2) [Gallus gallus] ||transcription factor Dp-2 (E2F dimerization partner 2) [Homo sapiens] ||Transcription factor Dp-2 (E2F dimerization partner 2) ||PREDICTED: similar to Transcription factor Dp-2 (E2F dimerization partne…	GCAGGTCATACAGATGAAGGTGGTGATACTATGGGATCCGGTGCTCATGCAGGGTCAGTG	1.41364	4.82556	UP	unique/representative
Q2_P27324	C813375.1	Sm_Schisto_Orth_only	hypothetical protein Mrp family [Schistosoma japonicum] ||	CGCAGTGATTGTCTCATTCCAAGAGTTGTTCAATAATCTTCTTGAAAAGCTTCGTAAATA	0.695159	3.02474	DOWN	unique/representative
Q2_P18265	C800436.1	Sm_Orth_inOther_sp	Hypothetical protein T22H6.6 [Caenorhabditis elegans] emb|CAA90676.2| Hypothetical protein T22H6.6 [Caenorhabditis elegans] ref|NP_510137.2| GEX Interacting protein family member (gei-3) [Caenorhabditis elegans] ||PREDICTED: similar to capicua homolog [Strongylocentrotus purpuratus] ||capicua homolog [Homo sapiens] gb|AAK73515.1| capicua protein [Homo sapiens] sp|Q96RK0|CIC_HUMAN Protein capicua …	GATTGGTGGTATCATTTAAATGCATCAGAAAAAGCACCTTATCAACAATTGGCTCGTGAA	1.98339	4.10914	UP	unique/representative
Q2_P24827	C809389.1	Sm_Orth_inOther_sp	Ilvbl-prov protein [Xenopus laevis] ||Ilvbl protein [Danio rerio] ||unnamed protein product [Tetraodon nigroviridis] ||ilvB (bacterial acetolactate synthase)-like [Bos taurus] gb|AAX08821.1| ilvB (bacterial acetolactate synthase)-like isoform 1 [Bos taurus] ||ilvB (bacterial acetolactate synthase)-like [Mus musculus] gb|AAH56459.1| IlvB (bacterial acetolactate synthase)-like [Mus musculus] dbj|BA…	TTTTTGGAGACCATATCTAACAATTCAAGCTGATGTTGGGACAACCCTAAGAGATTTATC	1.66199	1.8493	UP	unique/representative
Q2_P32546	C909180.1	Sm_Orth_inOther_sp	Leo1 Paf1/RNA polymerase II complex component homolog [Homo sapiens] gb|AAH18147.1| Hypothetical protein LOC123169 [Homo sapiens] gb|AAP68819.1| replicative senescence downregulated leo1-like protein [Homo sapiens] ||PREDICTED: similar to Leo1 Paf1/RNA polymerase II complex component homolog isoform 2 [Bos taurus] ||Leo1 protein [Mus musculus] ||PREDICTED: similar to senescence downregulated leo1…	CAGTCAGATTATAATTATCTCTTCATACGAGAAGGTAGTGGTTTACAAGGACAATCAAGT	1.50307	0	UP	unique/representative
Q2_P17697	C920353.1	Sm_Orth_inOther_sp	LSM7 homolog U6 small nuclear RNA associated [Mus musculus] gb|AAH81444.1| LSM7 homolog U6 small nuclear RNA associated [Mus musculus] dbj|BAB22540.1| unnamed protein product [Mus musculus] dbj|BAB28806.1| unnamed protein product [Mus musculus] dbj|BAB28245.1| unnamed protein product [Mus musculus] dbj|BAB25051.1| unnamed protein product [Mus musculus] ref|XP_622783.1| PREDICTED: similar to LSM7 …	CCAGATGATCCTCATCGTTTGACCGAAGATACAAGAGAACTTGCCCTTGTGGTTTGTAGG	0.575667	4.10914	DOWN	unique/representative
Q2_P00283	C800890.1	Sm_Orth_inOther_sp	MADD-like protein [Schistosoma mansoni] ||ENSANGP00000026802 [Anopheles gambiae str. PEST] ref|XP_559260.1| ENSANGP00000026802 [Anopheles gambiae str. PEST] ||ENSANGP00000001501 [Anopheles gambiae str. PEST] ref|XP_311160.2| ENSANGP00000001501 [Anopheles gambiae str. PEST] ||PREDICTED: similar to CG5627-PA partial [Apis mellifera] ||CG5627-PA [Drosophila melanogaster] ref|NP_573001.1| CG5627-PA […	TTATTGTACAACGTTCACATGAAGCTTATCGTGGTTCAGATGAGAGCGGTGAACTGATAT	1.3166	2.43536	UP	unique/representative
Q2_P02083	C804336.1	Sm_Orth_inOther_sp	MBCTL1 [Monosiga brevicollis] ||	GATTGACGGTGATGGAGAGAAGGGGCGTCCCAGTCCGTTTAACCTTTGTCCTTGAGGAAA	1.80479	1.35049	UP	unique/representative
Q2_P20548	C803632.1	Sm_Orth_inOther_sp	MGC80167 protein [Xenopus laevis] ||Unknown (protein for MGC:103669) [Danio rerio] ||Zgc:91970 [Danio rerio] emb|CAI20965.1| novel protein similar to vertebrate sestrin 1 (SESN1) [Danio rerio] emb|CAH68972.1| novel protein similar to vertebrate sestrin 1 (SESN1) [Danio rerio] ref|NP_001002660.1| hypothetical protein LOC436933 [Danio rerio] ||novel protein similar to vertebrate sestrin 1 (SESN1) […	TGTCATGATGATTTTCGTTATGATCGTGTAAATCGTTTGTTAACTAATTCACAACGTGCC	1.75048	4.10914	UP	unique/representative
Q2_P00128	C800392.1	Sm_Orth_inOther_sp	MGC81713 protein [Xenopus laevis] ||Tuftelin interacting protein 11 [Homo sapiens] ||unnamed protein product [Macaca fascicularis] ||tuftelin interacting protein 11 [Homo sapiens] ref|NP_036275.1| tuftelin interacting protein 11 [Homo sapiens] emb|CAI17878.1| OTTHUMP00000028715 [Homo sapiens] emb|CAI17979.1| OTTHUMP00000028715 [Homo sapiens] emb|CAB45740.1| hypothetical protein [Homo sapiens] gb|…	TCGATTTATTGGGACACTGGAGAGATTTCTTCCAAAATTCTTGTGCATTTGATGTTATAC	2.09367	3.76122	UP	unique/representative
Q2_P07640	C813179.1	Sm_Orth_inOther_sp	mKIAA1748 protein [Mus musculus] ||KIAA1748 protein [Homo sapiens] ||PREDICTED: similar to Zinc finger DHHC domain containing protein 5 (Zinc finger protein 375) isoform 1 [Canis familiaris] ||zinc finger DHHC domain containing 5 [Homo sapiens] dbj|BAB14420.1| unnamed protein product [Homo sapiens] sp|Q9C0B5|ZDHC5_HUMAN Zinc finger DHHC domain containing protein 5 (Zinc finger protein 375) ||zinc…	TAACTCCACTTCTATGATCTCAAGCGTATTCGGACGTTGATTTAATTCGGGGACGTCAGT	1.80464	0	UP	unique/representative
Q2_P00251	C800797.1	Sm_noMatches_Gb_bothSt	none	TGCGTACATGCCCAAAGAAAGTTAACGAACTCGCTTGCCACTCAAAACTGGAGTGATTAA	0.567966	4.48662	DOWN	unique/representative
Q2_P00418	C801238.1	Sm_noMatches_Gb_bothSt	none	GAAGTTGTAGTAATTGGTTTTACTATCATCTTCTTCACCTTTGGTTCAGGTGCAAATTCT	0.716415	3.76122	DOWN	unique/representative
Q2_P01411	C803192.1	Sm_noMatches_Gb_bothSt	none	GATAAATCACAGTACAGCCATAATTATGCGCACACATAATACCACCACGTAGCTTATCAA	0.55256	4.10914	DOWN	unique/representative
Q2_P02631	C805274.1	Sm_noMatches_Gb_bothSt	none	TCAAACTATAAGGAAGGCTCGTTGGTAAACCCCAGGAAGCCTTCGAGAAGCTCAGAAATA	0.627538	3.02474	DOWN	unique/representative
Q2_P02830	C805618.1	Sm_noMatches_Gb_bothSt	none	CTCACAGATCTTTTAATGTGTGCAAACTTTCCCATTGATACTGGATTAATGCCATATGAT	0.662417	3.6018	DOWN	unique/representative
Q2_P02842	C805636.1	Sm_noMatches_Gb_bothSt	none	TAACATTTTGATGTTTTTGTACATGACTTTCAGCTATTGCAGCACCGGCTCCAGAACCAG	0.453732	2.08307	DOWN	unique/representative
Q2_P02997	C805942.1	Sm_noMatches_Gb_bothSt	none	GGAGATATCTGGAAAAATGTAACATCTCTAATCCCACTTCGAGTATATACTATATCTCAG	0.64871	3.28743	DOWN	unique/representative
Q2_P04253	C807974.1	Sm_noMatches_Gb_bothSt	none	TATAAATATCCCGCTTACCCGATTCATTATTCCCTTAGCCGATACTACGACAAGTCAACC	0.435408	3.76122	DOWN	unique/representative
Q2_P04298	C808074.1	Sm_noMatches_Gb_bothSt	none	GGATCCGCGTTTTCGATTACGTTTGCGATGTCGAGGTTTCGAACGCTTAGATATTATGTT	0.539951	3.02474	DOWN	unique/representative
Q2_P05093	C809328.1	Sm_noMatches_Gb_bothSt	none	ATTTGTTTTAGCGCAACCTGTACATGCCTGCATGGCGTTTAAATAAACTTCTGTTGATTG	0.603179	0	DOWN	unique/representative
Q2_P05177	C809511.1	Sm_noMatches_Gb_bothSt	none	GAGAAGTCTATTCCCATCGATCAGACCAGATTTTGAAAAAAGATCCAATGATATACGAAA	0.738396	4.10914	DOWN	unique/representative
Q2_P05211	C809588.1	Sm_noMatches_Gb_bothSt	none	CACTCAACCACATACACACGGTACATGTTACTATGATCAAATGATCAAGATAGACAATTT	0.66146	3.02474	DOWN	unique/representative
Q2_P05263	C809701.1	Sm_noMatches_Gb_bothSt	none	TTCCCCAAGTAGTAGTCCCCAAATCCTTCTGAATAAACATACTGATTAGTATCTGTCCTG	0.621052	3.76122	DOWN	unique/representative
Q2_P05371	C809933.1	Sm_noMatches_Gb_bothSt	none	CTGTCTACTCTCGTCTGCCATTCTTACAGTTCTACTTATATTGCTTGTATTGTTAGAATA	0.596135	3.6018	DOWN	unique/representative
Q2_P05430	C810062.1	Sm_noMatches_Gb_bothSt	none	AGTCACGGGTATATATATATGTTGGTGCCCTGTTGATTTCCTTTCATACTGATCTTTTTT	0.720389	1.16829	DOWN	unique/representative
Q2_P05590	C810327.1	Sm_noMatches_Gb_bothSt	none	TCACCTGGTTGCTTTCTCTAATTCAGCTGGTTTTCTAAAATGTACGTCTGCATAAAATCT	0.70366	4.10914	DOWN	unique/representative
Q2_P05759	C810512.1	Sm_noMatches_Gb_bothSt	none	TTAGCTTAATGTTTCAGCTTTCATGATAGTGAGTATGTCTTTGTGTGTGGGGGTGTGTGT	0.625863	3.6018	DOWN	unique/representative
Q2_P05821	C810580.1	Sm_noMatches_Gb_bothSt	none	TTGGTTATATATAACACGACTTCACTACCGCGCTTCTTAAAATATAAACGTGGTATCCGC	0.731593	4.48662	DOWN	unique/representative
Q2_P05958	C810731.1	Sm_noMatches_Gb_bothSt	none	CTCATTGAAATCTTGAAATTTGCTTTTCTGTTATTTGCGCTTTCTTACTGTGCTGCGTTT	0.624414	4.48662	DOWN	unique/representative
Q2_P05990	C810766.1	Sm_noMatches_Gb_singleSt	none	TCCCAGAAGATATGCTTCCATCATCCTCTGATAGTTCTGATACAGAAAGTGAATGTATAT	0.66466	2.43536	DOWN	unique/representative
Q2_P06017	C810796.1	Sm_noMatches_Gb_bothSt	none	GGATGATTTTGTTCTCATTCTATCAGTAATTCATTTCTCTGATGAGTCCACAAATTGTGC	0.654832	3.76122	DOWN	unique/representative
Q2_P06157	C810949.1	Sm_noMatches_Gb_bothSt	none	GTGAAAACTTTCTGTACCTTTTTCTTCGCATTATATCCGTGAGTGTTAATAACCGAATGG	0.790198	4.10914	DOWN	unique/representative
Q2_P06201	C811000.1	Sm_noMatches_Gb_bothSt	none	GGGGGAGAAGCAGAATATTTAAAATCTCGTAAAATTGGAGAAATATTCAGTGTACCTTTC	0.7876	3.28743	DOWN	unique/representative
Q2_P06219	C811018.1	Sm_noMatches_Gb_bothSt	none	GGTTCTTCTTTACATTGTTTTCCTAAACAGTTTTTGACTCTTCATTTGTGCTGTCCTAAC	0.838378	4.48662	DOWN	unique/representative
Q2_P06947	C812145.1	Sm_noMatches_Gb_bothSt	none	GTACTTTGTGTGTATGCTTCGATTGAGCTTGAATTCTTGTCACGCTTTCTTAAAATGTTA	0.853591	2.69874	DOWN	unique/representative
Q2_P06959	C812166.1	Sm_noMatches_Gb_bothSt	none	CATCAGCGATTTTAATGTCGTCCTTTTGTGTATCGCATGAAATATCTATTCGATACATAC	0.706965	4.48662	DOWN	unique/representative
Q2_P07005	C812253.1	Sm_noMatches_Gb_bothSt	none	CAAAACAACCATTGTATTTAAGAGGTAACTGAACATCTTTAGTCGGACGATCAGAATTGT	0.520967	4.10914	DOWN	unique/representative
Q2_P07019	C812275.1	Sm_noMatches_Gb_bothSt	none	GTCTCTCATTAGATTCTATTCTTCCGACTGTATAGATTAACTGTCTTGTTCTGATCATTG	0.825323	4.10914	DOWN	unique/representative
Q2_P07161	C812508.1	Sm_noMatches_Gb_bothSt	none	CAAATACTCCTGCATTAGCCATTTCTAGTTTAGCTTTATGTAAGCTTGCTCCAGATGATC	0.504495	4.10914	DOWN	unique/representative
Q2_P07244	C812667.1	Sm_noMatches_Gb_bothSt	none	CTCGTACATATATATGAACGGTAGTACACTTCTAAGCAAGTTGCTATTAGTTACTGTTCA	0.737059	4.48662	DOWN	unique/representative
Q2_P07247	C812675.1	Sm_noMatches_Gb_bothSt	none	CGGAATCATAAATTGTCTTCCACATTCAATGATATCAGAGTAATTCAATGAACCAATCCC	0.681812	4.82556	DOWN	unique/representative
Q2_P07379	C812854.1	Sm_noMatches_Gb_bothSt	none	CAAAGTATTGTTTGCATATTGTACTTGTTACCGGTCGGGAAAATATAATTTGCTGAGGAA	0.816376	1.60004	DOWN	unique/representative
Q2_P07411	C812887.1	Sm_noMatches_Gb_bothSt	none	CGTTGGCATGAAAACGTAACACATTTTACATATGTGTCAGTATTGGGTTATATTGCTTTC	0.795687	4.10914	DOWN	unique/representative
Q2_P07430	C812908.1	Sm_noMatches_Gb_bothSt	none	CGGGGCGGTTGATTCACTTGACTTAATATTTATGATCTGTAGTTATACAAGTTAGAATCA	0.687793	4.10914	DOWN	unique/representative
Q2_P07668	C813222.1	Sm_noMatches_Gb_bothSt	none	GAGGGTATCGGCTAGACATTGCGAATAATATAGGAAAAGTTGACTACAAGAAGATAAAAA	0.490695	4.10914	DOWN	unique/representative
Q2_P07672	C813226.1	Sm_noMatches_Gb_bothSt	none	CCGGAGCACTCCAAAATTATCTTGTACAAAGTGACAAAATTAAATAATCGGTGGCATCTT	0.558848	3.02474	DOWN	unique/representative
Q2_P07726	C813301.1	Sm_noMatches_Gb_bothSt	none	GAAATAACAGTGAAATAGAATGAGAGCCATAAATAAGTCATGTTGACAAGTGTGTGTGTG	0.289224	4.82556	DOWN	unique/representative
Q2_P07814	C900010.1	Sm_noMatches_Gb_bothSt	none	CAATACGATCAATCTAACAAGGTACTATCTATCCATTTGCCTCGGTTGATGGTATTTTTT	0.79319	4.82556	DOWN	unique/representative
Q2_P07850	C900099.1	Sm_noMatches_Gb_bothSt	none	TACCATAGTCCAGAAACAGTGACATGATGGAATTATAAAATTTCAGACACGTTCCACATA	0.453111	4.48662	DOWN	unique/representative
Q2_P07939	C900287.1	Sm_noMatches_Gb_singleSt	none	CCTCTTCCTTCGACCATTTCTCATCGTTGTATTATTATTGTATAACAACAGAGGTTTGTA	0.844646	4.10914	DOWN	unique/representative
Q2_P08829	C902343.1	Sm_noMatches_Gb_bothSt	none	GCGTCAATTTCTTCATTCATTCCTTGAGGTGATCTTGATATTGATTGAATATTCTGTGGA	0.426115	3.76122	DOWN	unique/representative
Q2_P09223	C902956.1	Sm_noMatches_Gb_bothSt	none	ATACTTCCTTCAGCTGTTATCCAATTACTGACTTATCTTTTGGACTAAATGTGCTTCTAG	0.699485	2.0304	DOWN	unique/representative
Q2_P09237	C902980.1	Sm_noMatches_Gb_bothSt	none	GAAATTAAGCCAACGATTCTTCTCCTTTTCGCAAAACGACTCAATCTCAACTTCCCTCTG	0.534521	4.48662	DOWN	unique/representative
Q2_P11459	C906620.1	Sm_noMatches_Gb_bothSt	none	GTACGCTCGAACGAGTTTTTCTCCTTGATTTGTTTTGAACTACATTACGGTATAAATTCA	0.547335	2.0304	DOWN	unique/representative
Q2_P12156	C907952.1	Sm_noMatches_Gb_bothSt	none	GTACAACATGTGCACTGGCCATTTGACTGAATGTATCGCATCCATATGGACCATATCGTG	0.520053	3.76122	DOWN	unique/representative
Q2_P12663	C909013.1	Sm_noMatches_Gb_bothSt	none	CACTGGTTACTTCATCAACTTACGTCTATCTGAACCCAACTAATATTAAAAGATATCTGG	0.752055	4.10914	DOWN	unique/representative
Q2_P12833	C909373.1	Sm_noMatches_Gb_bothSt	none	GTTTGTGTTAGTAACCCATATGTATCTAGCGTAATTCTACATATGACTGACTACTGAACA	0.707841	4.48662	DOWN	unique/representative
Q2_P12865	C909434.1	Sm_noMatches_Gb_bothSt	none	CGACAAGGAAATTTTGTACACAACGATCATACTCTGAAACAAGTTTGGAACACAAAAGTA	0.452774	4.10914	DOWN	unique/representative
Q2_P13837	C911308.1	Sm_noMatches_Gb_bothSt	none	GCTTCATACGAATGAAATATCAAATGTGTTCTCACACGCCAAACAAGGTCAAACAAAAAA	0.46799	2.69874	DOWN	unique/representative
Q2_P13883	C911386.1	Sm_noMatches_Gb_bothSt	none	TTTCGCGCAGTTGTTGAACAAACAGTTCCTTTGTGTGATCGAGCCTCAGCTGTGATGACT	0.507479	2.69874	DOWN	unique/representative
Q2_P14169	C911902.1	Sm_noMatches_Gb_bothSt	none	CATTCTTTTCGGTTGTCTGTGTTAACTGATATCTGATTGACATGGTGATAATCGGTTTTA	0.681611	2.43536	DOWN	unique/representative
Q2_P14651	C912881.1	Sm_noMatches_Gb_bothSt	none	GCGAAAGTATATCTAGGTTGGTGTGTTTTCAATTCGTTAGAATGATCTGCAAACAAACTT	0.422724	4.10914	DOWN	unique/representative
Q2_P15986	C916172.1	Sm_noMatches_Gb_bothSt	none	GCCGGCACACGCACACACATTCAAATAATACATACAATCTTGTAGATAATTATTATTTGG	0.565468	3.6018	DOWN	unique/representative
Q2_P16043	C916286.1	Sm_noMatches_Gb_bothSt	none	GGTGCATTTGTATCTACACACTACTGATCTGATAAAAATAATGCCTATGCATGATGGATA	0.667686	3.76122	DOWN	unique/representative
Q2_P16120	C916440.1	Sm_noMatches_Gb_bothSt	none	CGCGTCTATATGTCACATAATTTGCAAATACTTGTACTTTCTGCGTCACTTTGAGTTATA	0.823887	4.48662	DOWN	unique/representative
Q2_P16130	C916457.1	Sm_noMatches_Gb_bothSt	none	CCGTTTTTCGTTGTCATATTCAATGCTTCCACTTTTCTTCTTGTCTCTATCTCTTTGTTA	0.668147	2.69874	DOWN	unique/representative
Q2_P16693	C917571.1	Sm_noMatches_Gb_bothSt	none	CTCTTGCCATACATTCAAGTTATCTTCTTCATTTCTTCCTTATGGGAAGTTTGTCTTTTG	0.620633	4.48662	DOWN	unique/representative
Q2_P16848	C917857.1	Sm_noMatches_Gb_bothSt	none	TAAATATCGACTCATACTTAGTTAAGTGGAGTTGGCTCACACGCCTTCTCCATTGCGCGT	0.783299	4.48662	DOWN	unique/representative
Q2_P17265	C918740.1	Sm_noMatches_Gb_bothSt	none	CACCATTATGATTAACGATTTATCCAAGGGTTGTATTACTAGTCACTATGGTGATGATGA	0.366288	3.02474	DOWN	unique/representative
Q2_P17292	C918948.1	Sm_noMatches_Gb_bothSt	none	CCTGTGTCCCATTTACTTGGTTTCTTCGGTTCTGTAAATTAAAAGTATGATAGGCTTATA	0.773047	3.76122	DOWN	unique/representative
Q2_P17406	C919287.1	Sm_noMatches_Gb_bothSt	none	GCTTACACGTCGTATTGTATTGTTCACTTTCGATAAATACTGGTGTTTCACATCTATACA	0.703073	1.16829	DOWN	unique/representative
Q2_P17447	C919399.1	Sm_noMatches_Gb_bothSt	none	CATCATGTATCAGAGAACAGACATAGAAACAACTGTACACATAAACATGGTCTCATAACT	0.768859	4.82556	DOWN	unique/representative
Q2_P17567	C919965.1	Sm_noMatches_Gb_bothSt	none	CACCTCGTACATTCCAAGTAGCTCTCGAATTTATACTTTGTCGTCTGTATTTGAAATATA	0.798728	2.31038	DOWN	unique/representative
Q2_P17610	C920040.1	Sm_noMatches_Gb_bothSt	none	TACCTACTTGCAGTTTGTTGACTCAAAACAGTCAGTTCGCCTTTCGTATTTGTCTAGTCT	0.813081	4.10914	DOWN	unique/representative
Q2_P17631	C920097.1	Sm_noMatches_Gb_bothSt	none	GAGAGCTTACCACTTCCTCCTGACGAATGGATGCCGTTCTGCGGTAGTTCAAGTGATTTA	0.730505	2.69874	DOWN	unique/representative
Q2_P17655	C920212.1	Sm_noMatches_Gb_bothSt	none	GTGTACGTGTGACCTGCTTGACTTAGTTACAATCCATTATAGTTACTATTTTTGTGTATC	0.571424	1.16829	DOWN	unique/representative
Q2_P17864	C921301.1	Sm_noMatches_Gb_bothSt	none	AACCCATATTGAAAACACCTTAATCAGTGATATTCAATTTACCTGGGATCATCACCGTTC	0.431388	3.76122	DOWN	unique/representative
Q2_P18556	C800792.1	Sm_noMatches_Gb_bothSt	none	AATGGCTTAGTTGAACAATTGGATCGCCTGGAACTCGAAGCAGATATTACTTTTCCTCAT	0.676804	4.82556	DOWN	unique/representative
Q2_P18955	C801545.1	Sm_noMatches_Gb_bothSt	none	TTCTTTGCTGATTACTTGTTCAGTGCAATCTTCCAACCCGAGATAAGGAATCTTATCCTC	0.453511	4.10914	DOWN	unique/representative
Q2_P19329	C802029.1	Sm_noMatches_Gb_bothSt	none	CCGTTTGACTTGAAGACTGCAGAATGACTTTACAGCTATCACCAATTATGTACTATTTGT	0.536927	2.69874	DOWN	unique/representative
Q2_P20158	C803074.1	Sm_noMatches_Gb_bothSt	none	GTATGCAGTATGCATCTCACACAGCTGCTTGTAAACAGGAGAATATCTGATGAATTTTTT	0.725923	4.10914	DOWN	unique/representative
Q2_P20233	C803173.1	Sm_noMatches_Gb_bothSt	none	GGGCAGTACGACAATTACCTATTCTTTCTTTACGATGCTATTTTACTATCTCTCTATTAC	0.671896	4.10914	DOWN	unique/representative
Q2_P21430	C804839.1	Sm_noMatches_Gb_bothSt	none	GGCACTATGTAAACACATATACCGACCATTTGTGAAAAAGATAAATCCAACCAATTCGAT	0.453289	3.76122	DOWN	unique/representative
Q2_P21474	C804902.1	Sm_noMatches_Gb_bothSt	none	AGTTCACTGCTGAAGATGTCAAATACATCCAGCCGACTATTACAATGGCAAGCATTATGG	0.557883	4.10914	DOWN	unique/representative
Q2_P21593	C805089.1	Sm_noMatches_Gb_bothSt	none	AGGCTAGCTTCCACCATCTCGTTGAATATCCAATTACAGAATTAACTCAAATGAAAATAC	0.454937	4.82556	DOWN	unique/representative
Q2_P21768	C805340.1	Sm_noMatches_Gb_bothSt	none	GGGATGTATTAGCATGTCTCCGTGTTTTCCGTTTGTAAGACGTAAGCAAAATAGTAACAA	0.493683	1.60004	DOWN	unique/representative
Q2_P25525	C810391.1	Sm_noMatches_Gb_bothSt	none	GGACGATGCTTATCGACAATTACAACATTTCTAATGGGGGATATAAAGTTGTTTTCTTTG	0.569936	3.02474	DOWN	unique/representative
Q2_P26590	C812183.1	Sm_noMatches_Gb_bothSt	none	GTCTGCAAACACAGTATCACTTAACTTCATTTCACCCACCGCAATGACAAATAAAATAAA	0.571532	4.10914	DOWN	unique/representative
Q2_P26981	C812755.1	Sm_noMatches_Gb_bothSt	none	CTGGGGTTAGGGTTCAATTTACTCCCACTAATAATGGAGATAATAATATGTTGTCTTGTT	0.452577	0	DOWN	unique/representative
Q2_P27043	C812838.1	Sm_noMatches_Gb_bothSt	none	GGCACCATATGATCTTGGTGAAATATCATAAAACCGTGAATATTAACTTGCTCTCGCCTT	0.527614	3.02474	DOWN	unique/representative
Q2_P27054	C812871.1	Sm_noMatches_Gb_bothSt	none	ATACTCCGCTTGACGGAAGTAAGCTGCTCGAGGGTCAGATTCAAATTTGGGGCTGATTTC	0.466713	3.76122	DOWN	unique/representative
Q2_P27306	C813352.1	Sm_noMatches_Gb_bothSt	none	AAACCTTAGTCAAGTCGAGGATGCAAACATTTTGGAAACTGGACTAAAGAAGAATGAAGA	0.586144	4.48662	DOWN	unique/representative
Q2_P27352	C813424.1	Sm_noMatches_Gb_bothSt	none	ATGATGGAGACCACTGCAGCCCCAATGTAAGCAGACGAAGATTCCATGTGAAAGAAATCT	0.642012	2.0304	DOWN	unique/representative
Q2_P29676	C903930.1	Sm_noMatches_Gb_bothSt	none	GTGCATCAGTAGTTTGACAATTTACTGAATCTTTTGAGTGATTCTACCTGGATGTACATT	0.651824	4.10914	DOWN	unique/representative
Q2_P29949	C904302.1	Sm_noMatches_Gb_bothSt	none	CGAAAACCCAATGGGCGGCAAATCTACGAAGATAAATGGTACATTTAAAGAGAAAAATTA	0.468004	2.69874	DOWN	unique/representative
Q2_P32141	C908302.1	Sm_noMatches_Gb_bothSt	none	ACTAATGTTCCTCATGATGGTAAAGATGATGATAATGAGAGGCAAGCTCTTTGCCGGGTA	0.323576	1.60004	DOWN	unique/representative
Q2_P32301	C908659.1	Sm_noMatches_Gb_bothSt	none	TGTCAGGCTCGATATCCATTCAATTTGTACGAACATAAAGATGGTGACCTTGACAAAAAA	0.515339	3.28743	DOWN	unique/representative
Q2_P33130	C910209.1	Sm_noMatches_Gb_bothSt	none	GACCCAATTAAGTTTCTTCGCTTGTTTGGCAGATCTTCAAAGCTTCATCTGGACTCGGAG	0.702321	0	DOWN	unique/representative
Q2_P34137	C912057.1	Sm_noMatches_Gb_bothSt	none	GAACAATCCACTGTCTCCACTATATATATAGGCGTTAACATTATGTTTGTGACATATCTG	0.528976	4.48662	DOWN	unique/representative
Q2_P35773	C915490.1	Sm_noMatches_Gb_bothSt	none	TCGTGTAGGACAATGCATAACCTTTTGTTTCATCTCGCCTGTTTGCAATGCTACGTCAAA	0.590414	4.82556	DOWN	unique/representative
Q2_P35835	C915569.1	Sm_noMatches_Gb_bothSt	none	GTGTTCAAAGAAACATGAAACATAACACTGATCGATAATATCCTGGTGAATAAGTGGGAT	0.475197	4.48662	DOWN	unique/representative
Q2_P36111	C915917.1	Sm_noMatches_Gb_singleSt	none	AAGCAGATGAAACCAACAACAAAAATGGTCTGAGTTGGAAGGAAGAATGGAAATGATTGA	0.375325	4.48662	DOWN	unique/representative
Q2_P36234	C916073.1	Sm_noMatches_Gb_bothSt	none	CACAAGGTCGTCTTACGTCTTGGTTTTATCAAGCTGATGCTGATCCTTTAATGCCTAAAG	0.777594	2.69874	DOWN	unique/representative
Q2_P36278	C916135.1	Sm_noMatches_Gb_bothSt	none	CATCACCGATCTCTTCAGGATTGGCTACTGCTGAAAATGGATTATTCCCTAATCGAACCC	0.437004	4.10914	DOWN	unique/representative
Q2_P36382	C916420.1	Sm_noMatches_Gb_singleSt	none	GAAAAGTAAAGACAAATGCAATTCAACATCTGCATATCATCATCTACCCATATACTCAGG	0.422838	2.69874	DOWN	unique/representative
Q2_P36470	C916644.1	Sm_noMatches_Gb_bothSt	none	AGCTGTTGAAGCCATATTGCGTCGTTGTTCACAAGCGCAATTGGTTTCTAAGTATAAGAT	0.764249	1.16829	DOWN	unique/representative
Q2_P37578	C918611.1	Sm_noMatches_Gb_bothSt	none	TTCTGAAACACTCCCAATTATCGAACCTCCTGTTTGTCTGAAACCGAATTTGAATAGGAA	0.80517	4.10914	DOWN	unique/representative
Q2_P37624	C918683.1	Sm_noMatches_Gb_bothSt	none	GGGACAATAGTCGCATATACACGTGAAAATCAATCACAGATTAAAATTACAGTTTGTGCA	0.404888	3.76122	DOWN	unique/representative
Q2_P37657	C918808.1	Sm_noMatches_Gb_bothSt	none	CAAGGGGAAAGTTTCAAACTTTTCTCGTAGCAACTAAGAAGAATGTTCAATACTTAACGT	0.495605	4.10914	DOWN	unique/representative
Q2_P37826	C919287.1	Sm_noMatches_Gb_bothSt	none	GAAACACCAGTATTTATCGAAAGTGAACAATACAATACGACGTGTAAGCCAAAATGTGTA	0.414185	2.08307	DOWN	unique/representative
Q2_P38012	C919932.1	Sm_noMatches_Gb_bothSt	none	CCATGGATACACAAGCACACACATACACAAACCTATTCATCTGATATACATGGATTATTT	0.601047	4.10914	DOWN	unique/representative
Q2_P38020	C919944.1	Sm_noMatches_Gb_bothSt	none	GCTAGTATTAAGAGTGTCTATTATCTGCACAATGGACTTACATCCATATTCGGACCAGCA	0.444356	4.10914	DOWN	unique/representative
Q2_P38043	C919994.1	Sm_noMatches_Gb_bothSt	none	GAATTCAAGCGTTTAGCGTGACTTAATAGACGCCAAGGTTTTTTGACTGCACCATCTTCT	0.602366	4.48662	DOWN	unique/representative
Q2_P38048	C920002.1	Sm_noMatches_Gb_bothSt	none	ATAATATAGTTTGCCAGGCACTCGAGTTTTCTGTCCGACTGACTAGACTAGACTAGTCAA	0.442316	3.02474	DOWN	unique/representative
Q2_P38069	C920053.1	Sm_noMatches_Gb_bothSt	none	GGCGTGAAAGTGCTGGGTGATATTTGTCATATACTGTTAAATGAGACGAAGATTAAAAAA	0.329956	1.16829	DOWN	unique/representative
Q2_P38080	C920086.1	Sm_noMatches_Gb_bothSt	none	CTTCAGGAAACTCTTTCTTGCTTTAAGATCAAAATGAATGAGTGCGTGAGCATTTGAAAA	0.594368	4.48662	DOWN	unique/representative
Q2_P38215	C920697.1	Sm_noMatches_Gb_bothSt	none	CAAGTAGTTTTATATGTAGATATACGACTACTATCTGGTACCGAGCATAACTGTTCTGAT	0.738063	3.76122	DOWN	unique/representative
Q2_P38222	C920720.1	Sm_noMatches_Gb_bothSt	none	GTGTATGACTACCCATGGTCAATCAACTATACTCTTTGGTTGAAATACACTATCCTTAAT	0.508334	2.69874	DOWN	unique/representative
Q2_P38251	C920818.1	Sm_noMatches_Gb_bothSt	none	GTATGGGAAGGTGACTAATGATAAAGTGTATTGGGCAAGAATACTTAGATATGTGTATCT	0.357851	1.60004	DOWN	unique/representative
Q2_P38287	C920968.1	Sm_noMatches_Gb_bothSt	none	GTTTGTTGTTTATTTTGCGTCCCACTTTATTTACAAGCTCTGTAAAAGCATTTGATCCAC	0.707734	2.0304	DOWN	unique/representative
Q2_P38301	C921042.1	Sm_noMatches_Gb_bothSt	none	CAATGGATGCCCATATATCCTTTTCAAAAACGAAACAAGATGTAAAACTAGAGGGAAAGA	0.568945	4.48662	DOWN	unique/representative
Q2_P38313	C921101.1	Sm_noMatches_Gb_bothSt	none	GCCGAGATGTAAGGCAGTTTATGCCCGCCGCAATGAAGTCAAAGATGCCAATTTTCGAGT	0.495988	3.02474	DOWN	unique/representative
Q2_P38314	C921103.1	Sm_noMatches_Gb_bothSt	none	TGCTATATGGATAAGAACCCAGTTTCCCACAGACAAACCATTATTTGTCAGTCTTCTTCC	0.387872	3.02474	DOWN	unique/representative
Q2_P38320	C921136.1	Sm_noMatches_Gb_bothSt	none	CTTGCCAGTGAGAAGTTTTTCTGCCAGTTGGATACCTTCTTGAATCAGATCACGATATTG	0.402024	3.28743	DOWN	unique/representative
Q2_P38560	JAP06773.C	Sm_newGenes_Orth_onlyJapon	none	GGTGGTGGTGCAGCTAATCGAACATCATTTTTGAATTCATCATCTGTCGGAAACTAAGAT	0.795423	3.76122	DOWN	unique/representative
Q2_P38690	JAP11591.C	Sm_newGenes_Orth_onlyJapon	none	CGCAGGACCAGTTGATATTATTGATCTACCATCAGGAAATATACGATTGATATTTACACT	0.459604	4.48662	DOWN	unique/representative
Q2_P38693	JAP11632.C	Sm_newGenes_Orth_onlyJapon	none	GTACCAGAATGTGATACAGTAAAAACTGCCTATGATTTATGCTTTCAAGAATTTTTCCCG	0.559549	4.48662	DOWN	unique/representative
Q2_P38798	JAP02765.S	Sm_newGenes_Orth_onlyJapon	none	CTGTGTGCCCGAAGAAACCTGCAGGAGGATTTGTTTTAACTGCTCTTCATTCAACTAAAA	0.466475	3.76122	DOWN	unique/representative
Q2_P39732	JAP07249.C	Sm_newGenes_Orth_onlyJapon	none	GAAGTACGTAACTCTCTGCTCCACTAATGAGAATCCGATTAGGATCTGCCTGTGAAGAAA	0.469147	2.0304	DOWN	unique/representative
Q2_P40393	JAP05716.S	Sm_newGenes_Orth_onlyJapon	none	TCGGCTTTTATATCCAGTCGTGTACTATTTTATTCCAAGATTAAAACCCATTCCACAGCC	0.454054	3.6018	DOWN	unique/representative
Q2_P40394	JAP05733.S	Sm_newGenes_Orth_onlyJapon	none	ACAGATATCTTCATGGATTGTGTTGCTACAGTAGAGCAAATTGCACATTGCTATTCTACT	0.785172	4.48662	DOWN	unique/representative
Q2_P40506	JAP08324.S	Sm_newGenes_Orth_onlyJapon	none	ATCTGCTTATATAATGTATGTGTGTAAAGGTCAAGCCTCCAAGTATGCTGGTGTAAAAAA	0.475499	3.76122	DOWN	unique/representative
Q2_P40609	JAP11820.S	Sm_newGenes_Orth_onlyJapon	none	TTCACCACAACAACGAGTTCCCAATGTTTTGCTACATGCTTCACCTTCTTCATTACATTT	0.437171	3.76122	DOWN	unique/representative
Q2_P00115	C800359.1	Sm_noMatches_Gb_bothSt	none	GGGTACATTTGGTGGAGGTTCTTTTATATCAGCTGAACAAATGATGACAATGAATATGAA	2.0084	3.28743	UP	unique/representative
Q2_P00582	C801568.1	Sm_noMatches_Gb_bothSt	none	ATGTGACAAAAATTTTGTTACCTTACATGTTGGACCAGAAAGTCCATCAGACTGAGGAGC	1.9113	4.10914	UP	unique/representative
Q2_P00602	C801600.1	Sm_noMatches_Gb_bothSt	none	GACGAATGAAATCTGTCGCTGCCGTAAAAAATCGACAAATATTGTCTGACGCTCAAGTAA	1.53674	2.31038	UP	unique/representative
Q2_P00754	C801838.1	Sm_noMatches_Gb_bothSt	none	TGAGATGCATTTTACAAGATCCAATGTTGAGTGAATTCAATAGTTATGCTTTGGTCAGGT	1.47514	3.6018	UP	unique/representative
Q2_P00774	C801871.1	Sm_noMatches_Gb_bothSt	none	GCAACATCGAATAACCACACTGAATCCTATTCTTTAGATACTGATAAGAATTGGGCTAAT	1.76269	3.28743	UP	unique/representative
Q2_P00775	C801872.1	Sm_noMatches_Gb_bothSt	none	AATTGGTCGACCTAAACTGCATGATGACTTTTTAATCCCTCGACAACAGTTACTAACAAA	2.31468	3.6018	UP	unique/representative
Q2_P00944	C802189.1	Sm_noMatches_Gb_bothSt	none	CTAGAGCACGTCGTCTTCCGGCTTGGTATAAAGATTACGATACTGATTTTGTTATGCATG	1.64295	4.82556	UP	unique/representative
Q2_P01072	C802493.1	Sm_noMatches_Gb_bothSt	none	CGAATTCGTCTACTATAGACAATCCAATGTGTTTTGATCATTCTTCACTATTCTTTGGTC	1.98463	1.8493	UP	unique/representative
Q2_P01188	C802754.1	Sm_noMatches_Gb_bothSt	none	ACAGTATAGTTGTGAGAGGTGATATTCCTGTGTGTATGCACACGTGTGTGTTTATGCATT	3.12937	2.43536	UP	unique/representative
Q2_P01586	C803506.1	Sm_noMatches_Gb_singleSt	none	AAGCAACTCAAAGACGAAGTTAGAGCCAGGATATATTTGTGTAAAAGATCTGCATACTCC	1.73633	4.48662	UP	unique/representative
Q2_P02065	C804306.1	Sm_noMatches_Gb_bothSt	none	GAAAAGTGTCCTGAAACAGATAAATCTAAAATCTGTGTCACTCCAGAACCGTCATATACG	1.71397	1.35049	UP	unique/representative
Q2_P02197	C804550.1	Sm_noMatches_Gb_bothSt	none	AGGGAGAACATCCAACTGTTAGTGATATACAATGGGATCCTACAGGGAGGTATATAGCGA	1.54219	0	UP	unique/representative
Q2_P02763	C805491.1	Sm_noMatches_Gb_bothSt	none	GCACATGTGTACGAAGGCAATTGTACATCCCCTTTGGCTGAAAGTTGTCATTTCGTCTCC	1.88166	2.43536	UP	unique/representative
Q2_P03567	C806825.1	Sm_noMatches_Gb_bothSt	none	GGCAGTGGACCATATGATAATGCATTCCCTACAACATTTCGTTCTAGTTTATTGTTAAAA	1.97409	4.10914	UP	unique/representative
Q2_P03921	C807377.1	Sm_noMatches_Gb_bothSt	none	ACAGTGTTGGTAATAGTACCAGTGAATACAGTACACGTCTAGTGAAATCTTCTTGGCTAA	1.63018	2.08307	UP	unique/representative
Q2_P04672	C808600.1	Sm_noMatches_Gb_bothSt	none	ACGTTATACCGACACTAATCCTCTGCATATAATTTTGAAGAGCTACGTTATACCGACACT	1.78279	3.6018	UP	unique/representative
Q2_P06684	C811729.1	Sm_noMatches_Gb_bothSt	none	TGTTTCATTATTACGTAGAAGTCGTAGTAGTGCCGCTGATCATGTTATGATGAATGGATT	2.29334	0	UP	unique/representative
Q2_P06849	C811988.1	Sm_noMatches_Gb_bothSt	none	GAACCCTACTCGCTAATAGCTGGTATTTGTGCTAAACAAGATTTTACATTGTCATTAGTT	1.71402	4.10914	UP	unique/representative
Q2_P06994	C812233.1	Sm_noMatches_Gb_bothSt	none	AGGAAAGTTAGTAGTTTGAAAACGTTACCGACCAATACCCCAATTATCCAAATGCATATA	1.40751	3.28743	UP	unique/representative
Q2_P08220	C901425.1	Sm_noMatches_Gb_bothSt	none	GTTCAGGTACCGTGACCGCGGAAGCTCTTGTTTCCGGTAAACGAAAAGAAGCTGTTGTTG	1.73672	0.886771	UP	unique/representative
Q2_P08632	C902069.1	Sm_noMatches_Gb_bothSt	none	GAAACAAACACAATCTGTACATTACGATTGGAATGCTGTGCTTATCTTGGAAATGCAATT	1.72205	3.02474	UP	unique/representative
Q2_P08733	C902203.1	Sm_noMatches_Gb_bothSt	none	CTGGTCATTCTAGTGTAGCATTAACTGGACGTATGAAACAAATTGATCGAAAAGAATCAT	1.63506	1.35049	UP	unique/representative
Q2_P08868	C902398.1	Sm_noMatches_Gb_bothSt	none	GTTAATAACTCAACTAAGTCCTGCCATAGTTCAAGCTTCACTTGATCGATTTGATCATTT	1.41913	1.8493	UP	unique/representative
Q2_P08955	C902535.1	Sm_noMatches_Gb_bothSt	none	CCCCAATACATTCTCCAAGTTGTCTACCAAAACCAGAAATAACATATACTACGAATAAAG	1.41112	4.48662	UP	unique/representative
Q2_P09111	C902767.1	Sm_noMatches_Gb_bothSt	none	ATCTTAGTTTTGTACTTACACCTAGATCATATTTGTCTGTACGTGCGCGTGTGTCACCCC	1.77582	1.35049	UP	unique/representative
Q2_P09665	C903581.1	Sm_noMatches_Gb_bothSt	none	GATAACGATAATTGCTGTTGTAGTACAGTAAGGCGTTCATCGCCATCAATGACAACACCA	2.2373	3.02474	UP	unique/representative
Q2_P09766	C903710.1	Sm_noMatches_Gb_bothSt	none	TTGTTCATGACCTTCACAATGGCGACAAACTTATGGGACAGATTCTTCAACAGACAATTT	1.57495	4.10914	UP	unique/representative
Q2_P10100	C904186.1	Sm_noMatches_Gb_bothSt	none	GTTTACCAATGATCAACTATATGCGTTCAAAACGTCTTATGTTTCCGGTGCAACAACAAA	1.54605	1.58853	UP	unique/representative
Q2_P10892	C905419.1	Sm_noMatches_Gb_bothSt	none	TCGCATTGAGATTGGTTACGCCCGAACTGCGAAAATGATTAACGTTCAACGGTTAAAGTG	1.60271	3.76122	UP	unique/representative
Q2_P11400	C906522.1	Sm_noMatches_Gb_bothSt	none	AAGTCGGTTTACGAACGCGTAATTATTATGTTCTCAGCGGGTCAGTGTTAAATGTATGGG	1.76599	0	UP	unique/representative
Q2_P11525	C906792.1	Sm_noMatches_Gb_bothSt	none	AAATCCATGTTGAAAACTCCGAGAAGCCGTTATGACTGGCGACATATAGTGATTCGGCTA	1.87739	4.48662	UP	unique/representative
Q2_P11980	C907582.1	Sm_noMatches_Gb_bothSt	none	GAGAGATGGATGGATAGTGGAGTGTACTGACGTCAGACGAGCACTAAAATGTGATTGGTA	2.7373	3.76122	UP	unique/representative
Q2_P12314	C908258.1	Sm_noMatches_Gb_bothSt	none	GTCTCATCATCGAGAACATCGAGAGAAATACGCAGAAAAATGTTTGAGCCTTCATCGTCG	1.55239	2.43536	UP	unique/representative
Q2_P12454	C908561.1	Sm_noMatches_Gb_bothSt	none	AGGCGTATTTACGTGATTGCGACATTGGAAAAGTGAAAGCTGCCCATTGCATTACAATCG	1.64056	2.08307	UP	unique/representative
Q2_P12559	C908760.1	Sm_noMatches_Gb_bothSt	none	GAAGCACGTGTGAATAGTTCTGATATTTCTCTTGAGAAATATGAACCTAATTCACTTCAG	1.68376	4.10914	UP	unique/representative
Q2_P12779	C909277.1	Sm_noMatches_Gb_bothSt	none	CATCTCCTGTAGAAACTACAAAAATCGATCGCAAAATTCGTCGTTTAGATCAACGTTTCC	1.63619	4.48662	UP	unique/representative
Q2_P12981	C909651.1	Sm_noMatches_Gb_bothSt	none	AATGCACCCTTGTCAATCGATGCTCCACCTATAACAGATGATCCGAGGATACTCTCACTA	1.8801	4.82556	UP	unique/representative
Q2_P13234	C910116.1	Sm_noMatches_Gb_bothSt	none	GGATGATGCTGATCAATACGTAAAACGTAGTTCTGTACCAACAAGTTTAACTGTAAATTC	1.88184	4.10914	UP	unique/representative
Q2_P14462	C912514.1	Sm_noMatches_Gb_bothSt	none	GAGGTTTATTAGTAGTTGGAATTTACCGAGTATGTGGTTCCAATGATAATATCAAGGCTT	1.4367	4.48662	UP	unique/representative
Q2_P14669	C912902.1	Sm_noMatches_Gb_bothSt	none	GTAAAAAGTCGGAGCTCAAAAATCATACAGGCACTTTAAACCTAAGCAATATTGTTTCTG	1.40006	3.76122	UP	unique/representative
Q2_P16471	C917150.1	Sm_noMatches_Gb_bothSt	none	ACTACTTTGGTGTCTCTGACAACCAGGAAGGGGAAGGGTGCTGTTGTGCGGACGTCGTTG	1.96253	3.28743	UP	unique/representative
Q2_P16591	C917369.1	Sm_noMatches_Gb_bothSt	none	CACGTTTTCATGATTACTTGGAAGATACATCAAGTGAGGTGGAAGATATGCTACCTAAAT	1.70219	2.43536	UP	unique/representative
Q2_P16907	C917974.1	Sm_noMatches_Gb_bothSt	none	GTCGTCTTTTTGAGGGCACTGAAACTGCTGTTTATTTTTGTGTTAATATACTAACAGCTA	2.05065	2.69874	UP	unique/representative
Q2_P17138	C918435.1	Sm_noMatches_Gb_bothSt	none	GACGTAACTTCTGATTCATCTGAGAAAGGATATTATTTGATTCCTGATAGTGGACTGAAT	1.97778	3.6018	UP	unique/representative
Q2_P17914	C800035.1	Sm_noMatches_Gb_bothSt	none	AGTGAAGATGATGTGGATGATGGAGATTTTACAGTTTATGAATGTCCAGGGCTCGCTAAT	1.74627	0	UP	unique/representative
Q2_P17986	C800118.1	Sm_noMatches_Gb_bothSt	none	GTTGGCCATTTCATCAATCTCTATGATAGTTATTGGACTGATCAATGGTCATTTAAGAAG	1.65995	0.886771	UP	unique/representative
Q2_P18028	C800163.1	Sm_noMatches_Gb_bothSt	none	GGAGCGGTAGCAGCATACGTTTTTTACCATTTCTATGGTTAAAATATATGAAGAGGATTT	1.41574	3.02474	UP	unique/representative
Q2_P18455	C800665.1	Sm_noMatches_Gb_bothSt	none	GTGCAAACTCGTCGCCAGTTTATTGAGTCAGGAATAAAATATGCACGTCGAGCGTTAAGC	1.36428	3.76122	UP	unique/representative
Q2_P18456	C800666.1	Sm_noMatches_Gb_bothSt	none	ACAAAAAAGTGACGTACCAAATGCAACTGATTCAGAGAAACGTCGAAGTGAATTAAAAGT	1.60615	4.10914	UP	unique/representative
Q2_P19016	C801623.1	Sm_noMatches_Gb_bothSt	none	GTTGGCTCAATTGGTAGTGTTTTTGTAATACGTCGAATACAACGTAGACATTATCAAAGA	1.46053	3.76122	UP	unique/representative
Q2_P19095	C801728.1	Sm_noMatches_Gb_bothSt	none	GAGGAAACCGTACACATTCTGCGTCAAAATCCATGTATGACAATAATAATAATGATAACG	1.77837	3.28743	UP	unique/representative
Q2_P19197	C801860.1	Sm_noMatches_Gb_bothSt	none	GCTGCTTTAAGAATACTTTGGATGTGTAGTCCTCAAAAACGTAAGATTTTAGTTAAAGGC	1.79954	1.8493	UP	unique/representative
Q2_P19602	C802354.1	Sm_noMatches_Gb_bothSt	none	CATTCCGTAATCAATCTGGTTGTACAGAGGAGTATATTGGTGGGTTCGGAAAAATTGGCC	1.51617	1.35049	UP	unique/representative
Q2_P19649	C802410.1	Sm_noMatches_Gb_bothSt	none	AATACTGACGTTGTTGTAACTCATATGCCTGCATGGCGTCCTGAACTTTACTCTCATATA	1.68591	0.886771	UP	unique/representative
Q2_P19949	C802798.1	Sm_noMatches_Gb_bothSt	none	GTCAAGCTTTACGTCATGGGAAAACAGTTGTGTACGAAGTAATGAGAACTGCTGCTAGAC	2.01762	4.82556	UP	unique/representative
Q2_P20026	C802894.1	Sm_noMatches_Gb_bothSt	none	TCAACATTGGATGGTGTACAGACACCTTTTTCAGAGGATCAACAATCTCTTGCAGACTTC	2.00979	3.6018	UP	unique/representative
Q2_P20220	C803157.1	Sm_noMatches_Gb_bothSt	none	CAACTGTGATTGTATGGTGTTGATAGTCTGTTAATCGACTGTAATGTTTACTTATCTTGG	1.49915	1.8493	UP	unique/representative
Q2_P20372	C803382.1	Sm_noMatches_Gb_bothSt	none	CAGTGCATAATCCCTCCATCGATCAAAACATATCAAATGATACGAATGCTTTAGAGAAAA	1.38638	1.8493	UP	unique/representative
Q2_P20386	C803401.1	Sm_noMatches_Gb_bothSt	none	GAACATCCATAATGAAGAAGCTGACATCAATGAACATCCATAATGAAGAAGCTGACATCA	1.92207	3.02474	UP	unique/representative
Q2_P20700	C803855.1	Sm_noMatches_Gb_bothSt	none	AATAATCTCTTATGCATTGGTGACCTTAATGGAAATGTTGCCATTTACGATATGCGCGAG	1.42803	3.28743	UP	unique/representative
Q2_P20806	C803990.1	Sm_noMatches_Gb_bothSt	none	ATGTGATTGTATCAAGTGACATACGTGTAATGGCTTTAGATTGTGTCCAAGTTCCTAGAC	1.45904	3.28743	UP	unique/representative
Q2_P21123	C804412.1	Sm_noMatches_Gb_bothSt	none	CAATCTCACAATCTGATTATTCCCCATCAGTGTTAACTTCATCTAGTTCATTTGGTAGTC	1.47808	2.43536	UP	unique/representative
Q2_P21852	C805451.1	Sm_noMatches_Gb_bothSt	none	CCGACAACCCATAGTCTTATCACAAGCACTACTAATATTAATAATACTATCTGCAAACCA	2.34868	1.8493	UP	unique/representative
Q2_P21853	C805452.1	Sm_noMatches_Gb_bothSt	none	TAATCGAACTGTATTACATTGGTCTCATAATCTCGCGAAACCGTTGGCATATCTTGCTTG	1.65141	3.02474	UP	unique/representative
Q2_P22277	C806019.1	Sm_noMatches_Gb_bothSt	none	GTGTGGTTCAATCTTTATGAATCAATCATGTCGAACTGATTCATCTCAATTCCAAACTGC	2.05731	2.31038	UP	unique/representative
Q2_P22364	C806129.1	Sm_noMatches_Gb_bothSt	none	CAATATCCCTCTTATATTGATGTATGTGATGTACATACACGCTATGCAGTAGCATTAATG	1.80911	4.10914	UP	unique/representative
Q2_P23296	C807400.1	Sm_noMatches_Gb_bothSt	none	TGTAGCCGGGGTTGGTGAACCGTGTTATTCTGATGATGATGACAGTGGGAATACTGATGA	1.72898	3.76122	UP	unique/representative
Q2_P23313	C807422.1	Sm_noMatches_Gb_bothSt	none	TTATTATTTCAATTGGAAGTTGATGCACGTGTACCTATTTCAGAAGAATGGTCAAATGCG	1.79115	4.48662	UP	unique/representative
Q2_P24662	C809185.1	Sm_noMatches_Gb_bothSt	none	GCCGATACAACAACTCATATACCAGTAAAATGGAGACGAGCTAAAACTGAAAAAACTAAT	1.59147	3.28743	UP	unique/representative
Q2_P25048	C809696.1	Sm_noMatches_Gb_bothSt	none	TCACCAACTAGGTGAAGCTCAGTCTTGTCGATCGGAGTTATTGCAGAAACATTTACTTCC	1.32748	4.48662	UP	unique/representative
Q2_P25959	C811296.1	Sm_noMatches_Gb_bothSt	none	TGAATGATCCGGTCGATGCAGAAATCAAACGTTATTTTGATACTTTGCATGGTTGTGTAT	1.7135	4.82556	UP	unique/representative
Q2_P25994	C811343.1	Sm_noMatches_Gb_bothSt	none	CGAAACGCTCGTCAATCGAGGGGAGCTGTTGGTCGCCTGAAATGTCGATATAACCATTGT	1.72316	3.76122	UP	unique/representative
Q2_P26029	C811382.1	Sm_noMatches_Gb_bothSt	none	CTCGTCAAATTGATATACCTTACTGTCCATTGAAGCCAATTGTTCCGAAATTGTTTAAAG	1.31694	4.48662	UP	unique/representative
Q2_P26106	C811475.1	Sm_noMatches_Gb_bothSt	none	CTGACGATTCAGAACCAGGTCATGAGTCTTCCCCAGATAGTCGAACAAACGGATGTGAAT	1.71114	1.8493	UP	unique/representative
Q2_P26121	C811497.1	Sm_noMatches_Gb_bothSt	none	GAGGAAACTATCTCAGACTATGATCGTCAGAATACAAGACTTAAGAATCGTATTAGTGAA	1.94692	1.35049	UP	unique/representative
Q2_P26368	C811860.1	Sm_noMatches_Gb_bothSt	none	AATAATAGTAGTGCAAACAATCCAATATCAATGACTGGTGGCCTACAACAACAACAACAA	1.70079	4.10914	UP	unique/representative
Q2_P26561	C812141.1	Sm_noMatches_Gb_bothSt	none	ACATTTGCTTACTACTGAAATGATACAAAGTAGTGTTTACTTCACGGGTTACCTTCTTCT	1.36137	1.35049	UP	unique/representative
Q2_P26737	C812403.1	Sm_noMatches_Gb_bothSt	none	CAGATTGGGAAGATTGCCGTATTAGCATAGATTGTTTTGGTATTAAAGGAAAACACTGTA	1.67119	3.28743	UP	unique/representative
Q2_P27196	C813189.1	Sm_noMatches_Gb_bothSt	none	CGTGCTTGTCGGTAACAAGGCTGACCAGTTACCAGGTGATGGATCGCATTTCCGAGAGAG	1.38535	1.8493	UP	unique/representative
Q2_P27356	C813428.1	Sm_noMatches_Gb_bothSt	none	GATGCTTCTTGGAATATGGACAATCTGAAGAAGTTGGTTTTTCCTGGATAAAATACAGAA	2.08906	2.43536	UP	unique/representative
Q2_P27383	C900015.1	Sm_noMatches_Gb_bothSt	none	CGTTCACATCAGTTCGCTGAACGATATAAACGTTTCCTACGTGAATTGAGTGCTGATCCA	1.99546	1.8493	UP	unique/representative
Q2_P27527	C900205.1	Sm_noMatches_Gb_bothSt	none	TGTCGGTTCGAATAGTAAATTTTTACGTGTATGCCAATATCCTAGTGTTCAACACCTTAG	1.89111	2.43536	UP	unique/representative
Q2_P27592	C900295.1	Sm_noMatches_Gb_bothSt	none	CTCACCATGTCTCGTGAATATATCGGTCGGTTATGAAAATTTTACATTCGAACAAGTTAT	2.13362	2.31038	UP	unique/representative
Q2_P27940	C901478.1	Sm_noMatches_Gb_singleSt	none	AGACTACGTATGCTTCGGATTATGAGGGGATAGATTTATCTCTCATGGGAAACGATACAC	1.39747	3.76122	UP	unique/representative
Q2_P28065	C901647.1	Sm_noMatches_Gb_bothSt	none	CTGATCCACATACATGGAATGTAATTGATGATCCAGCATTAGCTTTAGATCAAAATGATG	2.0072	1.8493	UP	unique/representative
Q2_P28123	C901727.1	Sm_noMatches_Gb_bothSt	none	TCACTCGCGTAAAAATTATGTTCAATAAGAAAGACACAGCCCTGATTCAGTTTAACGATC	1.31584	3.76122	UP	unique/representative
Q2_P28912	C902878.1	Sm_noMatches_Gb_bothSt	none	TCTCTTCTAGAATCCTTAGTCGTAGGGAAAGAATCGTGGAGTGGTGATGATGCACAACTT	1.47746	2.31038	UP	unique/representative
Q2_P29058	C903076.1	Sm_noMatches_Gb_bothSt	none	GACTGATGATGGATCAGATGATTCTGGAAATGACAAATACATTGATGCTGTCAATGATTT	2.02901	1.35049	UP	unique/representative
Q2_P29117	C903161.1	Sm_noMatches_Gb_bothSt	none	TCTCCAATCAGTAATGTAAACACTTCAGAGGCACATTCAGTCCATACTTCAAACTCTCCT	1.81164	4.48662	UP	unique/representative
Q2_P29220	C903315.1	Sm_noMatches_Gb_bothSt	none	CCATCACAATACTGAGAAGAGGGTGTCGTATTAATCATATTCTGAAGAAGGATAAATCAA	1.73064	2.31038	UP	unique/representative
Q2_P29352	C903495.1	Sm_noMatches_Gb_bothSt	none	GAAAAAACAAGCTCTTCTCAAATGCATGGTGAGGTTTACTCTGAAAGCCATAGAAGCAGA	2.00877	3.6018	UP	unique/representative
Q2_P29437	C903617.1	Sm_noMatches_Gb_bothSt	none	CGTACACCTTCTCCAACAGACTATTTCGTTATGCAATATCATGGAAGAAGTTTACATAAT	2.72147	1.58853	UP	unique/representative
Q2_P29513	C903724.1	Sm_noMatches_Gb_bothSt	none	ATGTTATCTGTGCAGTTAGTCTTTCAATATCTTCTGGTTTTATTAGCTTCCCTACCGAAG	1.28236	2.69874	UP	unique/representative
Q2_P29896	C904232.1	Sm_noMatches_Gb_bothSt	none	CCATGACTCTAATCGAGTAACAATAACCAGTTGACTGGACTATTCTCTGTGTTATTATTA	1.21353	0	UP	unique/representative
Q2_P29911	C904255.1	Sm_noMatches_Gb_bothSt	none	CGTATTGAAGCTATATGGACAACATTGGTTGGATTACCAGAGGATTTAACTACTCAAATT	1.78387	1.35049	UP	unique/representative
Q2_P29994	C904356.1	Sm_noMatches_Gb_bothSt	none	CCGATCAAATGTTAGTCAATTCAAATTGGACAATTCAACCTCTTTGTCAAATCCAATGGA	1.6386	3.6018	UP	unique/representative
Q2_P30075	C904475.1	Sm_noMatches_Gb_bothSt	none	CAACAAATGAAGAAGGAATTTATATTAAACAAATCGTTGAAGGTGGCCCTGCTGATAAAG	1.73103	3.76122	UP	unique/representative
Q2_P30145	C904579.1	Sm_noMatches_Gb_bothSt	none	TCTATTTTTGGCAAGGTCGTGAAGCATCCGATTTAAGTTGGCTTCAGTTCGAATTCTCAG	1.35155	0	UP	unique/representative
Q2_P30146	C904580.1	Sm_noMatches_Gb_bothSt	none	GCAACAATCAAAAACGTTGTATAAACCACGGAAAAAATTAATGCGAGAATCATATCGAGC	2.06234	1.8493	UP	unique/representative
Q2_P31013	C906156.1	Sm_noMatches_Gb_bothSt	none	AACTAGATGAAGAAGCCCGTCTAGATGCATGGCGTCGTAATGCTATAAGACAAGCTGCAT	1.90203	3.6018	UP	unique/representative
Q2_P31101	C906373.1	Sm_noMatches_Gb_bothSt	none	ATTATTCAACGTCAACGGGAACTGAGATTGTTATGTACGGCAAACCATCGAATGCTTCGG	1.51775	3.6018	UP	unique/representative
Q2_P31274	C906665.1	Sm_noMatches_Gb_bothSt	none	CTGGACTAACCGCTTTAAGTACTATACTTCATTCATTAATTCCATTAATGCGTTTACCAG	1.51432	2.69874	UP	unique/representative
Q2_P31468	C907050.1	Sm_noMatches_Gb_bothSt	none	TGCCAAATTATACAACATTTGACAGAACGAGTATCAGCTTTTATGCGTCGTGAAGATGAG	1.52932	3.6018	UP	unique/representative
Q2_P31888	C907817.1	Sm_noMatches_Gb_bothSt	none	ACAACACCTCAAGTCGCTACAGCTATTCAAACAACTAAGTTAAAGAAGACCAAATTATCG	1.51263	4.48662	UP	unique/representative
Q2_P32363	C908750.1	Sm_noMatches_Gb_bothSt	none	TTAATTCGGTAGTAATAGTACAATCGGATGAAGATCCTTTATTAAGCATGTCCAGTGCAA	1.6193	4.10914	UP	unique/representative
Q2_P32706	C909478.1	Sm_noMatches_Gb_bothSt	none	CTTTCAGCGCCATTCCGTTCAAAAGATTACTGCTTATTAAGTTCTATGCTGAAAACAAAT	1.69813	0.886771	UP	unique/representative
Q2_P32735	C909530.1	Sm_noMatches_Gb_bothSt	none	GCCCCACTTTTTAAATTTTCACATCTTACTACAAACATATCAAGTCGCTTTTGCCAAGTT	1.83136	3.76122	UP	unique/representative
Q2_P32991	C909947.1	Sm_noMatches_Gb_bothSt	none	CCAGGTGTTGAGACTCAGTCTGGACAGAATCTCACAGAGAAATCAGCTCCAATTTACCCG	2.09174	1.58853	UP	unique/representative
Q2_P33506	C910931.1	Sm_noMatches_Gb_bothSt	none	AGAATCTAGTAAAGTTGAACGATTGAGCTCAGAACTAGAAGAGAAGAATTCTACGGAAGC	1.91063	0	UP	unique/representative
Q2_P33720	C911335.1	Sm_noMatches_Gb_bothSt	none	TTATATCAACTTGTTAATCGAGATGTAATTCTGCGTCCGAATATTCTCCTTGACGGTAGA	1.75994	2.43536	UP	unique/representative
Q2_P34500	C912790.1	Sm_noMatches_Gb_bothSt	none	CATTACCAATGGCTCCTATGATTGATTTGAATCGACGTTATGGATTTCAATCTACTGTGC	1.82869	1.58853	UP	unique/representative
Q2_P35702	C915398.1	Sm_noMatches_Gb_bothSt	none	AAACGAATCGTCAATGATTTATATTTATTTAGCGCTGATAGTCTCCCTGAAAAAGTGGGT	1.87562	1.35049	UP	unique/representative
Q2_P36120	C915927.1	Sm_noMatches_Gb_bothSt	none	CTGCGGGATCCTACTTAGAATTATATAAACCAGGACCATTAAATGAGACAATATCCTTAA	1.46546	4.48662	UP	unique/representative
Q2_P36253	C916092.1	Sm_noMatches_Gb_bothSt	none	AGGCACCGGGATGTTCTTAAATTTAATTTCTGGTTCTAGAGCTCTAGCCCTAATGAATGG	1.59629	3.76122	UP	unique/representative
Q2_P36407	C916499.1	Sm_noMatches_Gb_bothSt	none	GAGTCCAGAAACATCTTTTTGAAACTCAGACAGGCTTTTGTAATATTTCTGGAAAAGTTG	1.73424	3.28743	UP	unique/representative
Q2_P37717	C919097.1	Sm_noMatches_Gb_bothSt	none	CTACAAGTGCTCAACCAACTGTTTGGTTAGGTTGTCAAAATGGTGATTTATATGTCCATT	1.89052	4.10914	UP	unique/representative
Q2_P37824	C919285.1	Sm_noMatches_Gb_bothSt	none	CCATTAACTTTACCACCGTTACGGTATTGTGTGGCTGCTTTCAGAGCAGCAGATCATTTA	1.51529	3.02474	UP	unique/representative
Q2_P37931	C919461.1	Sm_noMatches_Gb_singleSt	none	GCAAAGTCATTTACGTTCGTTGAAAGGTATTGATTGGTCAGTTCATCAAATAGAACTAGA	1.50984	1.8493	UP	unique/representative
Q2_P37996	C919831.1	Sm_noMatches_Gb_bothSt	none	CCATTTATTGTTCAGTCATCTGAGTTGATAAAAGGTGCACCAATTGTAGTCAATATCTCA	1.3877	3.76122	UP	unique/representative
Q2_P38531	JAP06221.C	Sm_newGenes_Orth_onlyJapon	none	TATATTGGAGTCAACGACCGAACTTAAGGTATAAACCAGCTGTTTTACTAGGTGGCAGTC	1.34516	3.76122	UP	unique/representative
Q2_P38616	JAP08785.C	Sm_newGenes_Orth_onlyJapon	none	GTCTGGTTCAACGCGAAGTGATCATGTACCGATACATTTACGTGGAAGCTTAGTCAATCA	1.62961	3.02474	UP	unique/representative
Q2_P38695	JAP00193.S	Sm_newGenes_Orth_onlyJapon	none	AAGTCAAGGTCACTACCATTGGAATGAATACGATACTGTTGTCGCTCATCAAAGTTGGGA	1.28074	3.28743	UP	unique/representative
Q2_P39635	JAP05621.C	Sm_newGenes_Orth_onlyJapon	none	AATGGGAAGTCGTCACCTTTACCATTTCATGGTCATATACCCGGTCAACGTGTATAAAAA	1.92102	0.886771	UP	unique/representative
Q2_P39741	JAP07341.C	Sm_newGenes_Orth_onlyJapon	none	AGGTTGGTGTAAAGGCCGAAAAGATGGTCGTGTTGGTCTATATCCTGCAAACTACGTAGA	1.61795	3.02474	UP	unique/representative
Q2_P40306	JAP03757.S	Sm_newGenes_Orth_onlyJapon	none	GATTCACTGCTGTCTAAAAAATGGCATAAGTGTTTTCGGTGTGGAAAATATGGATGATTC	1.29503	3.76122	UP	unique/representative
Q2_P35777	C915494.1	Sm_Orth_inOther_sp	novel protein [Homo sapiens] ||PREDICTED: similar to CG8379-PA isoform A isoform 1 [Canis familiaris] ||PREDICTED: similar to CG8379-PA isoform A isoform 3 [Canis familiaris] ||PREDICTED: similar to Hypothetical protein MGC63733 [Pan troglodytes] ||Hypothetical protein MGC63733 [Danio rerio] ref|NP_956913.1| hypothetical protein LOC393591 [Danio rerio] ||	TACTAACATGGAGATTAAAGATGTTGCATCTTGTGTTGTACTTCAATTAAGCACTCTACG	1.56039	2.31038	UP	unique/representative
Q2_P26537	C812098.1	Sm_Orth_inOther_sp	nuclear factor Y transcription factor subunit B homolog [Schistosoma mansoni] ||SJCHGC04792 protein [Schistosoma japonicum] ||PREDICTED: similar to hypothetical protein [Apis mellifera] ||ENSANGP00000019734 [Anopheles gambiae str. PEST] ref|XP_317114.2| ENSANGP00000019734 [Anopheles gambiae str. PEST] ||CAAT-box DNA binding protein subunit B (NF-YB) [Petromyzon marinus] sp|P25210|CBFA_PETMA CCAAT…	TTGTGCTTTTTCTACGTGTAACCCTCATTCTAGACAGAATCATAAACTTAAGCTCCAACA	0.764462	4.10914	DOWN	unique/representative
Q2_P28275	C901983.1	Sm_Orth_inOther_sp	Ogt-prov protein [Xenopus laevis] ||UDP-N-acetylglucosamine--peptide N-acetylglucosaminyltransferase [Xenopus tropicalis] gb|AAH90599.1| UDP-N-acetylglucosamine--peptide N-acetylglucosaminyltransferase [Xenopus tropicalis] ||PREDICTED: similar to O-linked GlcNAc transferase isoform 1 isoform 11 [Canis familiaris] ||PREDICTED: similar to O-linked GlcNAc transferase isoform 1 isoform 8 [Canis famil…	CGACTATACGTTCGAGCACTTGAGATATATCCTGAATTTGCTGTAGCTCATTCTAACCTC	1.43705	2.08307	UP	unique/representative
Q2_P10718	C905097.1	Sm_Orth_inOther_sp	PCTK1 protein [Homo sapiens] ||PCTK1 protein [Homo sapiens] ||Hypothetical protein FLJ16665 variant [Homo sapiens] ||PCTAIRE protein kinase 1 [Homo sapiens] ref|NP_006192.1| PCTAIRE protein kinase 1 [Homo sapiens] emb|CAD20055.1| PCTAIRE protein kinase 1 [Homo sapiens] emb|CAA47006.1| serine/threonine protein kinase [Homo sapiens] gb|AAH15607.1| PCTAIRE protein kinase 1 isoform a [Homo sapiens] g…	TCGTGCACATCGTTTAATGGCAGAATTGTTAGTTTTTCCTGGGATTCAACGAATCTCTGC	1.97767	0	UP	unique/representative
Q2_P05778	C810531.1	Sm_Orth_inOther_sp	Pdcd2-prov protein [Xenopus laevis] ||PREDICTED: similar to programmed cell death 2 isoform 1 isoform 2 [Canis familiaris] ||PREDICTED: similar to programmed cell death 2 isoform 1 isoform 1 [Canis familiaris] ||PREDICTED: similar to programmed cell death 2 isoform 1 isoform 2 [Bos taurus] ||PREDICTED: similar to programmed cell death 2 isoform 1 isoform 3 [Bos taurus] ||	GTCTCTTCATATTAACTTGTAATGTCTACACCATTGATATGTCTGTATCGATGACGTAAG	0.73207	4.48662	DOWN	unique/representative
Q2_P20785	C803966.1	Sm_Orth_inOther_sp	peptidylglycine alpha hydroxylating mono-oxygenase [Schistosoma mansoni] ||SJCHGC06762 protein [Schistosoma japonicum] ||peptidylglycine a-hydroxylating monooxygenase [Dugesia japonica] ||Hypothetical protein Y71G12B.4 [Caenorhabditis elegans] ref|NP_490898.1| Y71G12B.4 [Caenorhabditis elegans] ||Hypothetical protein CBG22199 [Caenorhabditis briggsae] ||	TATGTTGTTGATGGAAGGAAATCATATCTCATTGGATCTAAATCACCCCAAGTTCATCAA	1.76948	2.43536	UP	unique/representative
Q2_P24025	C808372.1	Sm_Orth_inOther_sp	Peptidyl-prolyl cis-trans isomerase E (PPIase E) (Rotamase E) (Cyclophilin E) gb|AAC47543.1| similar to Schistosoma japonicum cyclophylin encoded by GenBank Accession Number M93420 Method: conceptual translation supplied by author ||SJCHGC05278 protein [Schistosoma japonicum] ||ENSANGP00000015053 [Anopheles gambiae str. PEST] ref|XP_318916.2| ENSANGP00000015053 [Anopheles gambiae str. PEST] ||cyc…	ACAGGAGAACGTGGATTCGGTTATCACAATTGTTGTTTCCATCGAGTTATACCACAATTC	1.41639	4.48662	UP	unique/representative
Q2_P10137	C904240.1	Sm_Orth_inOther_sp	PREDICTED: hypothetical protein XP_546646 isoform 1 [Canis familiaris] ||PREDICTED: hypothetical protein XP_868506 [Bos taurus] ||PREDICTED: hypothetical protein XP_583128 [Bos taurus] ||hypothetical protein LOC146802 [Homo sapiens] gb|AAH50578.1| Hypothetical protein FLJ31196 [Homo sapiens] ||PREDICTED: similar to hypothetical protein FLJ31196 [Pan troglodytes] ||	GATTGTTTACAGCAGTAAATATTCGTGTTGGTCAAAAACTTGGTGCATTTGATCCAGTTG	1.72124	0	UP	unique/representative
Q2_P27157	C813135.1	Sm_Orth_inOther_sp	PREDICTED: hypothetical protein XP_697415 [Danio rerio] ||SJCHGC02371 protein [Schistosoma japonicum] ||peter pan homolog [Danio rerio] gb|AAH45506.1| Peter pan homolog [Danio rerio] ||peter pan homolog [Homo sapiens] gb|AAH33202.1| Peter pan homolog [Homo sapiens] gb|AAH09833.1| Peter pan homolog [Homo sapiens] emb|CAB99252.1| suppressor of sterile four 1 [Homo sapiens] sp|Q9NQ55|SSF1_HUMAN Supp…	AATGACTGGATTTGGTATGGGTGGTACGAGCGCGAATACATCCGCTCCATTTACACATCT	1.56742	1.35049	UP	unique/representative
Q2_P25977	C811319.1	Sm_Orth_inOther_sp	PREDICTED: lipin 2 [Pan troglodytes] ||lipin 2 [Homo sapiens] sp|Q92539|LPIN2_HUMAN Lipin-2 ||PREDICTED: similar to lipin 1 (predicted) isoform 3 [Canis familiaris] ||PREDICTED: similar to lipin 1 isoform 4 [Canis familiaris] ||PREDICTED: similar to lipin 1 isoform 1 [Canis familiaris] ||	GCCATTAGTCGGAATGGATTGGACTCATCATCATATAGCTCAATTATACAATAAAATAGC	1.44343	2.43536	UP	unique/representative
Q2_P07391	C812867.1	Sm_Orth_inOther_sp	PREDICTED: similar to armadillo repeat containing 6 [Strongylocentrotus purpuratus] ||PREDICTED: similar to armadillo repeat containing 6 [Rattus norvegicus] ||unnamed protein product [Tetraodon nigroviridis] ||unnamed protein product [Mus musculus] ||Armc6 protein [Mus musculus] gb|AAH43070.1| Armc6 protein [Mus musculus] dbj|BAC37956.1| unnamed protein product [Mus musculus] ref|XP_486122.1| PR…	CTTCATAATCTGGCATTGTAAAGTTCCTGACATTCTAGTGCATTTAATAAACATGACTGG	0.661304	4.10914	DOWN	unique/representative
Q2_P20809	C803994.1	Sm_Orth_inOther_sp	PREDICTED: similar to ATP-dependent DNA helicase II 70 kDa subunit (Ku autoantigen protein p70 homolog) (Ku70) (CTC box binding factor 75 kDa subunit) (CTCBF) (CTC75) [Strongylocentrotus purpuratus] ||ATP-dependent DNA helicase II 70 kDa subunit (Ku autoantigen protein p70 homolog) gb|AAC41612.1| ku autoantigen p70 homologue prf||2207188A DNA helicase II:SUBUNIT=70kD ||G22p1 protein [Rattus norve…	CCAGTTAAAGATTTATTACCATCTCATGATTTAGTACGTGGCATAAAACTTGATGGTCGT	1.84655	4.48662	UP	unique/representative
Q2_P02760	C805486.1	Sm_Orth_inOther_sp	PREDICTED: similar to Autoantigen NGP-1 [Gallus gallus] ||guanine nucleotide binding protein-like 2 (nucleolar) [Homo sapiens] emb|CAI15784.1| guanine nucleotide binding protein-like 2 (nucleolar) [Homo sapiens] emb|CAI20546.1| guanine nucleotide binding protein-like 2 (nucleolar) [Homo sapiens] gb|AAH09250.1| Guanine nucleotide binding protein-like 2 (nucleolar) [Homo sapiens] gb|AAC37588.1| nuc…	TGCTAAGCGTGTACTGAATGACTTTCAACGTGGTCGACTACCCTACTTTGTCAAACCACC	1.27037	3.6018	UP	unique/representative
Q2_P37422	C918283.1	Sm_Orth_inOther_sp	PREDICTED: similar to Centaurin-beta 2 (Cnt-b2) [Bos taurus] ||centaurin beta 2 [Homo sapiens] gb|AAH60767.1| Centaurin beta 2 [Homo sapiens] ||PREDICTED: centaurin beta 2 [Pan troglodytes] ||centaurin beta2 [Homo sapiens] ||KIAA0041 [Homo sapiens] ||	CAACTGGCAACCGGAATTATTACATGTCATGTTGAATTTAGGTAACAAACCTGTAAATAG	2.01145	3.6018	UP	unique/representative
Q2_P01300	C802995.1	Sm_Orth_inOther_sp	PREDICTED: similar to CG1453-PA isoform A [Apis mellifera] ||CG1453-PE isoform E [Drosophila melanogaster] gb|AAN09284.1| CG1453-PD isoform D [Drosophila melanogaster] gb|AAF48003.2| CG1453-PC isoform C [Drosophila melanogaster] gb|AAN09283.1| CG1453-PB isoform B [Drosophila melanogaster] gb|AAN09282.1| CG1453-PA isoform A [Drosophila melanogaster] ref|NP_727494.1| CG1453-PE isoform E [Drosophila…	TGCTGGAAGCACAGTGACTCCACAAATCAACTTTCGGAATCCTCCAAATACTAATATAGG	1.52045	3.76122	UP	unique/representative
Q2_P07010	C812261.1	Sm_Orth_inOther_sp	PREDICTED: similar to CG2304-PA isoform A [Strongylocentrotus purpuratus] ||GA15345-PA [Drosophila pseudoobscura] ||CG2304-PC isoform C [Drosophila melanogaster] ref|NP_996304.1| CG2304-PC isoform C [Drosophila melanogaster] ||CG2304-PB isoform B [Drosophila melanogaster] gb|AAF56900.1| CG2304-PA isoform A [Drosophila melanogaster] ref|NP_733293.1| CG2304-PB isoform B [Drosophila melanogaster] re…	CTCGTAGAGCATATCTATGGATAAAATGGCGGCTATTATGTACTAAACGTATGAATGATT	1.46888	1.35049	UP	unique/representative
Q2_P35612	C915292.1	Sm_Orth_inOther_sp	PREDICTED: similar to CG3678-PA [Apis mellifera] ||CG17556-PA [Drosophila melanogaster] ref|NP_650581.1| CG17556-PA [Drosophila melanogaster] ||CG3678-PA [Drosophila melanogaster] ref|NP_650580.1| CG3678-PA [Drosophila melanogaster] ||RE62710p [Drosophila melanogaster] ||GA14552-PA [Drosophila pseudoobscura] ||	ACAACAGAGAATAAACTACACAATGGACCATCTGTCGGAAACACTTACTCAAGTATTGTT	1.44363	2.43536	UP	unique/representative
Q2_P07533	C813019.1	Sm_Orth_inOther_sp	PREDICTED: similar to CG40127-PA.3 [Strongylocentrotus purpuratus] ||Unknown (protein for MGC:115337) [Xenopus laevis] ||ribonuclease [Ceratitis capitata] ||GM16138p [Drosophila melanogaster] ref|NP_001015283.1| CG40127-PA.3 [Drosophila melanogaster] gb|EAA46159.1| CG40127-PA.3 [Drosophila melanogaster] ||salivary secreted ribonuclease [Ixodes scapularis] ||	GAAGCTTAGCCGATAAGTGGAGCCCTTAACATGTAATTCTTAACCAATAAACTATTTGTT	0.747629	3.6018	DOWN	unique/representative
Q2_P07350	C812822.1	Sm_Orth_inOther_sp	PREDICTED: similar to CG4646-PA [Strongylocentrotus purpuratus] ||PREDICTED: similar to CG4646-PA [Danio rerio] ||hypothetical protein LOC54987 [Homo sapiens] ref|XP_513414.1| PREDICTED: similar to hypothetical protein FLJ20580 [Pan troglodytes] emb|CAI18911.1| novel protein [Homo sapiens] gb|AAH10908.1| Hypothetical protein LOC54987 [Homo sapiens] emb|CAG33527.1| FLJ20580 [Homo sapiens] dbj|BAA9…	TGGTCTGCTTCAAGTGTCAACTCCGATGCGGTTTTTGATGACATTTCATTAACAGATGAG	0.605076	3.02474	DOWN	unique/representative
Q2_P02968	C805888.1	Sm_Orth_inOther_sp	PREDICTED: similar to CG5543-PA [Canis familiaris] ||hypothetical protein LOC55100 [Homo sapiens] gb|AAH25315.1| Hypothetical protein LOC55100 [Homo sapiens] gb|AAH09648.1| Hypothetical protein LOC55100 [Homo sapiens] dbj|BAA91502.1| unnamed protein product [Homo sapiens] ||hypothetical protein [Homo sapiens] ||unnamed protein product [Mus musculus] ||PREDICTED: similar to RGD1309487_predicted pr…	CTTTTATTGTTGATCGAGACGGAGAGGCTGTATGTTATACAAACAAAGGTTATCAGTATA	1.9763	1.8493	UP	unique/representative
Q2_P20224	C803161.1	Sm_Orth_inOther_sp	PREDICTED: similar to CG5645-PA [Canis familiaris] ||GA19028-PA [Drosophila pseudoobscura] ||hypothetical protein LOC65095 isoform 1 [Homo sapiens] ||FLJ12949 protein [Homo sapiens] ||hypothetical protein LOC65095 isoform 2 [Homo sapiens] ||	GATAGTGATCTAGAAGTGGAGCCTTCAGTAGATGATGGGTACAATTCACAGATGAAACAA	1.75064	2.31038	UP	unique/representative
Q2_P02943	C805828.1	Sm_Orth_inOther_sp	PREDICTED: similar to CG6210-like partial [Strongylocentrotus purpuratus] ||hypothetical protein [Pongo pygmaeus] ||hypothetical protein LOC424707 [Gallus gallus] emb|CAG31332.1| hypothetical protein [Gallus gallus] ||hypothetical protein [Pongo pygmaeus] ||LOC362065 protein [Rattus norvegicus] gb|AAS75313.1| transmembrane protein [Rattus norvegicus] ref|NP_955440.1| hypothetical protein LOC36206…	GCAAACGTCGTTTGTTAAACAATCTTCCAATGGAACAACGTCGATATTATAGTGGTATTA	2.05915	4.10914	UP	unique/representative
Q2_P21551	C805025.1	Sm_Orth_inOther_sp	PREDICTED: similar to CG6884-PA [Danio rerio] ||CG6884-PA [Drosophila melanogaster] ref|NP_649057.1| CG6884-PA [Drosophila melanogaster] gb|AAM27478.1| GH01072p [Drosophila melanogaster] ||GA19929-PA [Drosophila pseudoobscura] ||	CTACCGTATGAGGGGTGCACTTACGACAAAGCAATTGACCTCTATCAGACTCTTGACCAA	0.574051	4.10914	DOWN	unique/representative
Q2_P06025	C810804.1	Sm_Orth_inOther_sp	PREDICTED: similar to collagenous repeat-containing sequence of 26kDa protein [Rattus norvegicus] ||PREDICTED: similar to collagenous repeat-containing isoform 1 [Bos taurus] ||PREDICTED: similar to C1q and tumor necrosis factor related protein 3 isoform b isoform 2 [Bos taurus] ||PREDICTED: similar to collagenous repeat-containing isoform 3 [Canis familiaris] ||PREDICTED: similar to C1q and tumo…	CCTATCTGGTTATCTTCTTTATCCTCATGACATATAATCGTGACAAAAATGTTGAACCCA	0.626525	1.16829	DOWN	unique/representative
Q2_P26190	C811608.1	Sm_Orth_inOther_sp	PREDICTED: similar to CTP synthase (UTP--ammonia ligase) (CTP synthetase) isoform 6 [Bos taurus] ||PREDICTED: similar to CTP synthase (UTP--ammonia ligase) (CTP synthetase) isoform 5 [Bos taurus] ||PREDICTED: similar to CTP synthase (UTP--ammonia ligase) (CTP synthetase) isoform 4 [Bos taurus] ||unnamed protein product [Mus musculus] gb|AAH06698.1| Ctps protein [Mus musculus] ||PREDICTED: similar…	GGAACAATGCGACTTGGTCGACGCCGTACATTGTTGTATCTATCGGAAATTTCTAAATCA	1.50624	3.6018	UP	unique/representative
Q2_P07382	C812857.1	Sm_Orth_inOther_sp	PREDICTED: similar to DC2 protein [Strongylocentrotus purpuratus] ||DC2 protein [Mus musculus] ref|XP_851293.1| PREDICTED: similar to DC2 protein isoform 2 [Canis familiaris] gb|AAH21935.1| RIKEN cDNA 2310008M10 [Mus musculus] dbj|BAE22491.1| unnamed protein product [Mus musculus] dbj|BAB26158.1| unnamed protein product [Mus musculus] dbj|BAB27389.1| unnamed protein product [Mus musculus] ||HSPC3…	GTTTTGTGCTACACCAAGTCGCTAACTAACTTTCATGTAATTCAGTTTCCAAAGAAGTCA	0.834098	3.02474	DOWN	unique/representative
Q2_P14448	C912483.1	Sm_Orth_inOther_sp	PREDICTED: similar to DEAD (Asp-Glu-Ala-Asp) box polypeptide 51 partial [Strongylocentrotus purpuratus] ||PREDICTED: similar to DEAD (Asp-Glu-Ala-Asp) box polypeptide 51 Dead box protein 73D-like [Gallus gallus] ||PREDICTED: similar to DEAD (Asp-Glu-Ala-Asp) box polypeptide 51 [Canis familiaris] ||DEAD/H box 51 RNA helicase [Danio rerio] ref|NP_001003864.1| DEAD (Asp-Glu-Ala-Asp) box polypeptide …	TCTATGGCTCGTGGCATAGATATTAACGATGTGGAATGTGTCGTATCTTATGATGTACCA	1.37075	4.48662	UP	unique/representative
Q2_P18462	C800675.1	Sm_Orth_inOther_sp	PREDICTED: similar to dihydrolipoamide S-acetyltransferase (E2 component of pyruvate dehydrogenase complex) isoform 2 [Canis familiaris] ||PREDICTED: similar to dihydrolipoamide S-acetyltransferase (E2 component of pyruvate dehydrogenase complex) dihydrolipoamide S-acetyltransferase precursor [Gallus gallus] ||Hypothetical protein CBG04612 [Caenorhabditis briggsae] ||dihydrolipoamide S-acetyltran…	ATTGTCTCTTGTTGCTAGGATTATCTCCTTGATGTATCTCCCCTTATTACTCTCTTTTTT	0.75183	1.60004	DOWN	unique/representative
Q2_P32385	C908791.1	Sm_Orth_inOther_sp	PREDICTED: similar to DNA repair protein RAD50 (mRad50) [Strongylocentrotus purpuratus] ||PREDICTED: similar to DNA repair protein RAD50 (mRad50) [Strongylocentrotus purpuratus] ||RAD50 homolog (S. cerevisiae) [Mus musculus] ||RAD50 homolog isoform 2 [Homo sapiens] gb|AAD50326.1| truncated RAD50 protein [Homo sapiens] ||RAD50 homolog isoform 1 [Homo sapiens] sp|Q92878|RAD50_HUMAN DNA repair prote…	AAATGGCTGATTTAAATAAAATTATCCGAGAATTATGGCGCAGTACATACCGTGGCAATG	1.32055	3.02474	UP	unique/representative
Q2_P19648	C802409.1	Sm_Orth_inOther_sp	PREDICTED: similar to ENSANGP00000004072 [Apis mellifera] ||PREDICTED: similar to THO complex subunit 1 (Tho1) (Nuclear matrix protein p84) isoform 3 [Bos taurus] ||PREDICTED: similar to THO complex subunit 1 (Tho1) (Nuclear matrix protein p84) isoform 8 [Bos taurus] ||PREDICTED: similar to THO complex subunit 1 (Tho1) (Nuclear matrix protein p84) isoform 7 [Bos taurus] ref|XP_583239.2| PREDICTED…	ATGCCAAGTCATATGGTAGTCCAATGAGAACTCGGTACCGTGATACATTGACATCAGATG	1.16444	2.69874	UP	unique/representative
Q2_P17884	C800004.1	Sm_Orth_inOther_sp	PREDICTED: similar to ENSANGP00000007211 [Apis mellifera] ||ENSANGP00000026757 [Anopheles gambiae str. PEST] ref|XP_555564.1| ENSANGP00000026757 [Anopheles gambiae str. PEST] ||hypothetical protein [Gallus gallus] ref|NP_001026017.1| hypothetical protein LOC419128 [Gallus gallus] ||KIAA1219 protein [Homo sapiens] ||RP5-1100H13.1 [Homo sapiens] emb|CAI19169.1| RP5-1100H13.1 [Homo sapiens] ||	GATAAAGTCGGCAGTGAACTTGGAAGTAATGTTAGACAAGAAATTAATGCATTCAAGACA	1.80727	2.43536	UP	unique/representative
Q2_P00075	C800212.1	Sm_Orth_inOther_sp	PREDICTED: similar to ENSANGP00000013511 partial [Apis mellifera] ||ENSANGP00000013511 [Anopheles gambiae str. PEST] ref|XP_315931.2| ENSANGP00000013511 [Anopheles gambiae str. PEST] ||CG7915-PB isoform B [Drosophila melanogaster] ref|NP_729327.1| CG7915-PB isoform B [Drosophila melanogaster] gb|AAL68207.1| GH20978p [Drosophila melanogaster] ||CG7915-PA isoform A [Drosophila melanogaster] ref|NP_…	GTTTTCCATAGTCATCTTACTTTGCATTTTTCTAACTTCATTTCCCTCCCTCTTATATCC	0.723959	3.02474	DOWN	unique/representative
Q2_P01724	C803738.1	Sm_Orth_inOther_sp	PREDICTED: similar to ENSANGP00000014391 [Apis mellifera] ||PREDICTED: similar to CG14788-PA [Strongylocentrotus purpuratus] ||CG14788-PA [Drosophila melanogaster] emb|CAB38462.1| EG:BACN32G11.5 [Drosophila melanogaster] ref|NP_569915.1| CG14788-PA [Drosophila melanogaster] gb|AAK77288.1| GH06695p [Drosophila melanogaster] ||GA13246-PA [Drosophila pseudoobscura] ||PREDICTED: similar to CG14788-PA…	GATCAGACTTGATACTTTGTGATTGCCCGGGATTGGTAATGCCATCTTTTGCCTACTCTA	1.57359	3.76122	UP	unique/representative
Q2_P21165	C804463.1	Sm_Orth_inOther_sp	PREDICTED: similar to ENSANGP00000020357 partial [Apis mellifera] ||	TGTGCATTTGGGATGCATCTGTCGGCGGCCAGTTATATAGTTTTTCTTGTCATCATGCTG	0.681168	3.76122	DOWN	unique/representative
Q2_P02388	C804855.1	Sm_Orth_inOther_sp	PREDICTED: similar to ENSANGP00000023133 [Apis mellifera] ||	CCCAAACTCTTCATCATTCATCTTCATTTACTGGAATTGATGAAAAGGCATTGTTGGATT	1.75749	2.31038	UP	unique/representative
Q2_P08263	C901496.1	Sm_Orth_inOther_sp	PREDICTED: similar to Est1p-like protein A [Bos taurus] ||Est1p-like protein A [Homo sapiens] gb|AAN46114.1| telomerase subunit EST1A [Homo sapiens] sp|Q86US8|EST1A_HUMAN Telomerase-binding protein EST1A (Ever shorter telomeres 1A) (Telomerase subunit EST1A) (EST1-like protein A) ||PREDICTED: similar to Est1p-like protein A [Canis familiaris] ||hypothetical protein [Homo sapiens] ||C17orf31 prote…	CGTTTTCAATTAAGAAATCTTACTGAAGGTGTTGATCTATCTATGCAGGGTGGTCAAAAT	1.38672	3.02474	UP	unique/representative
Q2_P13221	C910094.1	Sm_Orth_inOther_sp	PREDICTED: similar to family with sequence similarity 40 member A [Danio rerio] ||GA11051-PA [Drosophila pseudoobscura] ||CG11526-PA isoform A [Drosophila melanogaster] ref|NP_728867.1| CG11526-PA isoform A [Drosophila melanogaster] ||CG11526-PB isoform B [Drosophila melanogaster] ref|NP_647806.2| CG11526-PB isoform B [Drosophila melanogaster] gb|AAO41481.1| AT25231p [Drosophila melanogaster] ||u…	CCAAATACACCAGTTGAACGACTTTATCGTTCTATGTATCCTTTACTGCCACAATATATG	1.45108	1.8493	UP	unique/representative
Q2_P04534	C808404.1	Sm_Orth_inOther_sp	PREDICTED: similar to GA11327-PA [Apis mellifera] ||ENSANGP00000020336 [Anopheles gambiae str. PEST] ref|XP_316160.2| ENSANGP00000020336 [Anopheles gambiae str. PEST] ||PREDICTED: similar to Putative MAP kinase-activating protein C22orf5 (Putative MAPK-activating protein FM08) [Bos taurus] ||GA11327-PA [Drosophila pseudoobscura] ||PREDICTED: similar to Putative MAP kinase-activating protein C22or…	CTGATTCTCTGCGTAGTCTGCGCGATACATTTAATCCTAAGGATATGTTCAGTGATGCGA	1.21955	3.6018	UP	unique/representative
Q2_P07470	C812951.1	Sm_Orth_inOther_sp	PREDICTED: similar to hypothetical protein MGC2731 [Pan troglodytes] ||PREDICTED: similar to FLJ22833 protein [Gallus gallus] ||Unknown (protein for MGC:125161) [Rattus norvegicus] ||PREDICTED: similar to RIKEN cDNA 2610036N15 [Rattus norvegicus] ||PREDICTED: similar to CG5181-PA [Canis familiaris] ||	GCGACTCTAGTTCAATGAGCAAATGTGAACCAACAAACAAACAATGAGATAACTCTAAAT	0.818512	4.10914	DOWN	unique/representative
Q2_P19158	C801808.1	Sm_Orth_inOther_sp	PREDICTED: similar to Kinesin family member 21A (Kinesin-like protein KIF2) (NY-REN-62 antigen) isoform 2 [Bos taurus] ||PREDICTED: similar to Kinesin family member 21A (Kinesin-like protein KIF2) (NY-REN-62 antigen) isoform 1 [Bos taurus] ||kinesin family member 21A [Homo sapiens] ||kinesin family member 21A [Homo sapiens] sp|Q7Z4S6|KI21A_HUMAN Kinesin family member 21A (Kinesin-like protein KIF…	AATGGTATTGGCTGCTGCCGAAACTCCATGTACTTCTTCAACCGCTGATTCGGAACCTAG	1.66054	2.31038	UP	unique/representative
Q2_P35970	C915732.1	Sm_Orth_inOther_sp	PREDICTED: similar to LIM domain kinase 1 isoform 1 [Canis familiaris] ||unknown [Homo sapiens] ||LIM domain kinase 1 isoform 1 [Homo sapiens] dbj|BAA05371.1| LIM kinase [Homo sapiens] ||LIM domain kinase 1 [synthetic construct] ||unnamed protein product [Mus musculus] ||	CGCGGAAAGTGTAGATTCTGGTCATCAGAATCTTGATGTTAATAAACATTGATCAATAGT	0.691176	4.48662	DOWN	unique/representative
Q2_P07543	C813030.1	Sm_Orth_inOther_sp	PREDICTED: similar to membrane-bound transcription factor protease site 2 isoform 1 [Strongylocentrotus purpuratus] ||unnamed protein product [Tetraodon nigroviridis] ||PREDICTED: similar to Membrane-bound transcription factor site 2 protease (S2P endopeptidase) (Site-2 protease) (Sterol-regulatory element-binding proteins intramembrane protease) [Gallus gallus] ||hypothetical protein LOC549815 […	ACTTAATCTATTTCTCGCAATTCTGTACTTATGTCTTCAGGCTAACTACAGTGGTGGTCT	0.789454	4.10914	DOWN	unique/representative
Q2_P19352	C802055.1	Sm_Orth_inOther_sp	PREDICTED: similar to muscle-specific serine kinase 1 MSSK1 [Danio rerio] ||PREDICTED: similar to Serine/threonine-protein kinase 23 (Muscle-specific serine kinase 1) (MSSK-1) [Canis familiaris] ||PREDICTED: similar to Serine/threonine-protein kinase 23 (Muscle-specific serine kinase 1) (MSSK-1) isoform 2 [Bos taurus] ||Serine/threonine-protein kinase 23 (Muscle-specific serine kinase 1) (MSSK-1)…	CTTATGGGCTCAAAACGACTAGATGTTGTTGGCAATGTGGATGGTACAATAAAATTGGAT	1.4231	2.43536	UP	unique/representative
Q2_P31314	C906782.1	Sm_Orth_inOther_sp	PREDICTED: similar to oxysterol-binding protein-like protein 11 [Danio rerio] ||hypothetical protein [Macaca fascicularis] ||OSBPL11 protein [Homo sapiens] dbj|BAB14477.1| unnamed protein product [Homo sapiens] dbj|BAB14391.1| unnamed protein product [Homo sapiens] ||oxysterol-binding protein-like protein 11 [Homo sapiens] gb|AAH65213.1| Oxysterol-binding protein-like protein 11 [Homo sapiens] gb…	CCAGGTCAATTTTAACAGTACCTTGGGTTGAATTCGGTGATAAAGTCTCTGTCACATGCC	1.32676	0	UP	unique/representative
Q2_P18233	C800400.1	Sm_Orth_inOther_sp	PREDICTED: similar to PAP associated domain containing 5 (Topoisomerase-related function protein 4-2) (TRF4-2) [Danio rerio] ||PREDICTED: similar to 5730445M16Rik protein [Rattus norvegicus] ||PREDICTED: similar to PAP associated domain containing 5 (Topoisomerase-related function protein 4-2) (TRF4-2) [Mus musculus] ||PAP associated domain containing 5 (Topoisomerase-related function protein 4-2…	CGAGTTCTTCGAGCTTTATGGTCGTCATTTCAATTACAGAAATACAGCTATTCGCATCAC	1.69743	3.76122	UP	unique/representative
Q2_P19147	C801793.1	Sm_Orth_inOther_sp	PREDICTED: similar to PDZ domain containing ring finger 1 [Strongylocentrotus purpuratus] ||PREDICTED: similar to PDZ domain containing ring finger 1 [Strongylocentrotus purpuratus] ||PREDICTED: similar to multi-PDZ-domain-containing protein [Danio rerio] ||PREDICTED: similar to PDZ domain containing ring finger 1 [Bos taurus] ||unnamed protein product [Mus musculus] ||	GCGGTCTAGGTCATGATCAAAGTACAACAAGTCAAGCAAATTCAAATAATTCAGATGAAA	1.66482	2.43536	UP	unique/representative
Q2_P05592	C810329.1	Sm_Orth_inOther_sp	PREDICTED: similar to Pl10 isoform 1 [Danio rerio] ||DEAD (Asp-Glu-Ala-Asp) box polypeptide 3 Y-linked [Homo sapiens] gb|AAH34942.1| DDX3Y protein [Homo sapiens] sp|O15523|DDX3Y_HUMAN DEAD-box protein 3 Y-chromosomal ||PREDICTED: similar to DEAD-box protein 3 X-chromosomal (Helicase-like protein 2) (HLP2) (DEAD-box X isoform) isoform 12 [Canis familiaris] ||DDX3Y [Pan troglodytes] ref|NP_00100898…	GTCACGTGGAATTTGCCAGCTTTTTGAATCTGTCGGTAATTTAGATAAAGTTCCAAAATT	1.17878	0	UP	unique/representative
Q2_P34850	C913458.1	Sm_Orth_inOther_sp	PREDICTED: similar to Potential phospholipid-transporting ATPase IB (ATPase class I type 8A member 2) (ML-1) [Bos taurus] ||ATPase aminophospholipid transporter-like Class I type 8A member 2 [Homo sapiens] emb|CAH70876.1| ATPase aminophospholipid transporter-like Class I type 8A member 2 [Homo sapiens] emb|CAH71291.1| ATPase aminophospholipid transporter-like Class I type 8A member 2 [Homo sapien…	CTGTTATATTTGAACGGTTGGCCAGCACTAGTCTATTCGCTCAGTCAACTATGGATCATC	1.72606	3.76122	UP	unique/representative
Q2_P28092	C901681.1	Sm_Orth_inOther_sp	PREDICTED: similar to Protein C14orf130 isoform 3 [Canis familiaris] ||PREDICTED: similar to Protein C14orf130 isoform 5 [Canis familiaris] ||PREDICTED: similar to Protein C14orf130 isoform 4 [Canis familiaris] ||PREDICTED: similar to Protein C14orf130 isoform 1 [Canis familiaris] ||hypothetical protein LOC66622 [Mus musculus] dbj|BAE29217.1| unnamed protein product [Mus musculus] dbj|BAC40212.1|…	AAGTACGCGTTTCTATTTATGCATGCATATGACACTGAGGAGACGTTTCGGCAATCTTGT	1.3483	2.08307	UP	unique/representative
Q2_P18720	C801113.1	Sm_Orth_inOther_sp	PREDICTED: similar to SWI/SNF related matrix associated actin dependent regulator of chromatin subfamily b member 1 integrase interactor 1 [Gallus gallus] ||hypothetical protein [Gallus gallus] ||unnamed protein product [Tetraodon nigroviridis] ||PREDICTED: similar to SWI/SNF related matrix associated actin dependent regulator of chromatin subfamily b member 1 isoform 3 [Canis familiaris] ||PREDI…	TTGTGCTGAATTAGGTTTAGGTGGAGAATTTGTTACAGCTGTTGCATATAGTATTCGTGG	1.4216	2.08307	UP	unique/representative
Q2_P34203	C912198.1	Sm_Orth_inOther_sp	PREDICTED: similar to Ubiquitin-like 1 (sentrin) activating enzyme E1B isoform 1 [Danio rerio] ||Ubiquitin-like 1 (sentrin) activating enzyme E1B [Danio rerio] ref|NP_998528.1| ubiquitin-like 1 (sentrin) activating enzyme E1B [Danio rerio] ||Uble1b protein [Xenopus laevis] ||Uble1b protein [Xenopus laevis] ||hypothetical protein LOC549845 [Xenopus tropicalis] ||	GCCATCGTCGCTGGTCTTATGGTACTACAAGCTAGACATATTTTATCTAAAAAGTTTGAG	1.64785	3.6018	UP	unique/representative
Q2_P18968	C801566.1	Sm_Orth_inOther_sp	PREDICTED: similar to UPF2 regulator of nonsense transcripts homolog [Apis mellifera] ||PREDICTED: similar to UPF2 regulator of nonsense transcripts homolog regulator of nonsense transcripts 2 yeast Upf2p homolog [Pan troglodytes] ||PREDICTED: similar to UPF2 regulator of nonsense transcripts homolog isoform 2 [Canis familiaris] ||PREDICTED: similar to UPF2 regulator of nonsense transcripts homol…	TTACAACAGTTCCGTGGTAATGTTGGTCGAGCGAAAAATTTCGCAGAAGCACAACGTCTC	1.65124	1.8493	UP	unique/representative
Q2_P22438	C806236.1	Sm_Orth_inOther_sp	prepro-hormone convertase 2 [Aplysia californica] ||prohormone convertase gb|AAA03496.1| hormone convertase 2 ||PC2 ||LPC2 [Lymnaea stagnalis] ||unnamed protein product [Tetraodon nigroviridis] ||	CTTGTTGTACATGGTACACAACAACCACCATATGCTCATCTATCTGATTCTACCATAAAT	1.47136	1.8493	UP	unique/representative
Q2_P21308	C804647.1	Sm_Orth_inOther_sp	protein/lipid phosphatase Pten [Xenopus laevis] ||PTEN [Takifugu rubripes] ||unnamed protein product [Tetraodon nigroviridis] ||PTEN [Homo sapiens] ref|NP_000305.3| phosphatase and tensin homolog [Homo sapiens] gb|AAH05821.1| Phosphatase and tensin homolog [Homo sapiens] gb|AAY57327.1| phosphatase and tensin homolog (mutated in multiple advanced cancers 1) [Homo sapiens] emb|CAG29302.1| PTEN [Hom…	GTTTGCAGTGCAGTTTTCCTTATGTTTTTACCATAGTCACTAAACCATTTAACCACCAAT	0.647032	4.10914	DOWN	unique/representative
Q2_P23965	C808290.1	Sm_Orth_inOther_sp	putative AFG3-like protein 2 [Schistosoma japonicum] ||PREDICTED: similar to ENSANGP00000021654 [Apis mellifera] ||ENSANGP00000021654 [Anopheles gambiae str. PEST] ref|XP_308807.2| ENSANGP00000021654 [Anopheles gambiae str. PEST] ||GA19652-PA [Drosophila pseudoobscura] ||PREDICTED: similar to AFG3 ATPase family gene 3-like 2 [Danio rerio] ||	GCAAATGTTGGATGAAATGTGTTTGGCATTAGGGGGTCGAGCGAGTGAAGAAGTATTTTT	1.63023	1.8493	UP	unique/representative
Q2_P15125	C913954.1	Sm_Orth_inOther_sp	putative puromycin-sensitive aminopeptidase [Oryza sativa (japonica cultivar-group)] dbj|BAD23406.1| putative puromycin-sensitive aminopeptidase [Oryza sativa (japonica cultivar-group)] ||putative puromycin-sensitive aminopeptidase metalloproteinase MP100 [Oryza sativa (japonica cultivar-group)] dbj|BAD23405.1| putative puromycin-sensitive aminopeptidase metalloproteinase MP100 [Oryza sativa (jap…	GCAAATGAACAATTTAGTGGATGATATGAAGTTAGGTGGATGGAGCACTTCTAGTCGCTT	1.23653	1.8493	UP	unique/representative
Q2_P25112	C809780.1	Sm_Orth_inOther_sp	putative seven transmembrane receptor [Schistosoma mansoni] ||RIKEN cDNA 2500001K11 [Mus musculus] ref|NP_666215.1| ee3_2 [Mus musculus] sp|Q8R3R5|FA11B_MOUSE Protein FAM11B ||unnamed protein product [Mus musculus] ||PREDICTED: similar to Protein FAM11B [Bos taurus] ||PREDICTED: similar to Protein FAM11B [Canis familiaris] ||	CCAACGTATGATTAAAGATGACTCTTTATCACTTCCGGATTAGAGTACCTAAATCTAATG	0.81662	4.10914	DOWN	unique/representative
Q2_P26531	C812088.1	Sm_Orth_inOther_sp	Ribosomal protein S14 [Danio rerio] ref|NP_956320.1| ribosomal protein S14 [Danio rerio] ||ribosomal protein S14 - mouse ||ribosomal protein S14 [Mus musculus] ref|XP_586495.2| PREDICTED: similar to ribosomal protein S14 [Bos taurus] ref|NP_001020241.1| ribosomal protein S14 [Homo sapiens] ref|NP_005608.1| ribosomal protein S14 [Homo sapiens] ref|NP_001020242.1| ribosomal protein S14 [Homo sapien…	CGTCGAGGTCGCCGTTTGTAATAACTCACGTGTCGAATACAATATGGTTTGACTTGATTA	0.7589	4.48662	DOWN	unique/representative
Q2_P22537	C806375.1	Sm_Orth_inOther_sp	Sds [Schistosoma mansoni] ||SJCHGC02345 protein [Schistosoma japonicum] ||PREDICTED: similar to protein phosphatase 1 regulatory subunit 7 sds22 [Gallus gallus] ||unnamed protein product [Mus musculus] ||protein phosphatase-1 regulatory subunit 7 [Mus musculus] gb|AAH13524.1| Protein phosphatase-1 regulatory subunit 7 [Mus musculus] dbj|BAE36954.1| unnamed protein product [Mus musculus] ref|XP_62…	GATATCTGACTGGGAGCAGCTAGGAAAGTTAAGTGTATTAAAAAAGCTACGAACTTTGTA	1.28672	2.43536	UP	unique/representative
Q2_P22502	C806332.1	Sm_Orth_inOther_sp	selenoprotein W 1 [Danio rerio] gb|AAH92686.2| Selenoprotein W 1 [Danio rerio] ||selenoprotein W1 [Danio rerio] ||Selenoprotein W sp|P63301|SEPW1_RAT Selenoprotein W ||Selenoprotein W sp|P63303|SELW_MACMU Selenoprotein W ||SELENOPROTEIN W ||	CGCTTTACCCATATCTGCTAGAGTATGACACATCTAAGTTTGTAGTTTATTCTAAAGCAA	0.84674	3.02474	DOWN	unique/representative
Q2_P26585	C812177.1	Sm_Orth_inOther_sp	signal recognition particle 54 [Mus musculus] gb|AAH19683.1| Signal recognition particle 54 [Mus musculus] dbj|BAE22786.1| unnamed protein product [Mus musculus] dbj|BAB27921.1| unnamed protein product [Mus musculus] sp|P14576|SRP54_MOUSE Signal recognition particle 54 kDa protein (SRP54) ||Signal recognition particle 54 kDa [Rattus norvegicus] ref|NP_446323.1| signal recognition particle 54 kDa …	TCTAAAAGTGGAGCTATGGGTGGAATTGGTGGTGGTCCTGGTGGAGTTGGAAGTGGGGGC	2.29171	3.28743	UP	unique/representative
Q2_P07467	C812947.1	Sm_Orth_inOther_sp	similar to CG8198 gene product in Drosophila melanogaster [Schistosoma japonicum] ||SJCHGC02448 protein [Schistosoma japonicum] ||hypothetical protein [Gallus gallus] ||PREDICTED: similar to HESB like domain containing 2 [Canis familiaris] ||PREDICTED: similar to hypothetical protein [Homo sapiens] ||	GTGATCTAGCACCTGTGTATACTTCCAGATATGTATGAAATTTAAGTCGACTTATTCTTC	0.633353	4.10914	DOWN	unique/representative
Q2_P07039	C812302.1	Sm_Schisto_Orth_only	similar to GenBank Accession Number AE003576 CG3652 gene product in Drosophila melanogaster [Schistosoma japonicum] ||	GACCAACCGCTTGTTAAACCCACTCATCGGGTATTCTCTGTTACATTTATTTAAATATAA	0.834053	3.02474	DOWN	unique/representative
Q2_P26859	C812581.1	Sm_Orth_inOther_sp	similar to GenBank Accession Number AE003815 selenide water dikinase 1 (Selenophosphate synthetase 1) (Selenium donor protein 1)(SelD)in Drosophila melanogaster [Schistosoma japonicum] ||PREDICTED: similar to selenophosphate synthetase isoform 1 [Canis familiaris] ||selenophosphate synthetase [Bombyx mori] ||CG8553-PB isoform B [Drosophila melanogaster] gb|AAF58266.1| CG8553-PA isoform A [Drosoph…	GCTGCATGATCATTCAGCTGATGATGTCTTAAAGTGATTTAATTCAATCCATTTCTGAAC	0.851888	3.76122	DOWN	unique/representative
Q2_P31930	C907890.1	Sm_Orth_inOther_sp	similar to GenBank Accession Number AF112206 ras-related protein rab-14 [Schistosoma japonicum] ||HSP70 [Schistosoma japonicum] ||RAB14 member RAS oncogene family [Danio rerio] ref|XP_702514.1| PREDICTED: hypothetical protein XP_697422 [Danio rerio] ref|NP_958903.1| RAB14 member RAS oncogene family [Danio rerio] ||PREDICTED: similar to RAB14 member RAS oncogene family [Strongylocentrotus purpurat…	CAGAAACGAATTCGAAAGTTCTGCTTATACTCTAAAATCTCAGATTGCAGACAAGGGTCA	1.58166	3.28743	UP	unique/representative
Q2_P18224	C800387.1	Sm_Orth_inOther_sp	similar to GenBank Accession Number AF151842 CGI-84 protein in Homo sapiens [Schistosoma japonicum] ||Hypothetical protein zgc:77025 [Danio rerio] ref|NP_998069.1| hypothetical protein LOC405840 [Danio rerio] sp|Q6NXD2|CHM2B_BRARE Charged multivesicular body protein 2b (Chromatin modifying protein 2b) (CHMP2b) ||PREDICTED: similar to chromatin modifying protein 2B [Danio rerio] ref|XP_698597.1| P…	CCTAAGATACATTCATAACTGTGTACGTTTTTGAAACGAACTTCAGATAACTCTTGCCTT	0.688619	3.02474	DOWN	unique/representative
Q2_P21971	C805624.1	Sm_Orth_inOther_sp	similar to GenBank Accession Number AK003966 ubiquinol-cytochrome c reductase iron-sulfur subunit mitochondrial precursor (EC 1 [Schistosoma japonicum] ||PREDICTED: similar to ubiquinol-cytochrome c reductase Rieske iron-sulfur polypeptide 1 isoform 1 [Strongylocentrotus purpuratus] ||ubiquinol-cytochrome c oxidoreductase subunit 9 and Rieske iron sulfur protein [Saimiri sciureus] sp|Q69BJ7|UCRI_…	ACACTAATTAGCGATACCTCCCTTTTTCATAACAGAGGATGCTTCTGATTTCTATTGGGT	0.826479	2.69874	DOWN	unique/representative
Q2_P26333	C811811.1	Sm_Orth_inOther_sp	similar to GenBank Accession Number AK015888 EG:22E5 [Schistosoma japonicum] ||SJCHGC02197 protein [Schistosoma japonicum] ||SJCHGC03993 protein [Schistosoma japonicum] ||hypothetical protein LOC67171 isoform 2 [Mus musculus] dbj|BAE43014.1| unnamed protein product [Mus musculus] dbj|BAB26598.1| unnamed protein product [Mus musculus] dbj|BAC35162.1| unnamed protein product [Mus musculus] dbj|BAB2…	CTCGCTTAGGCCATCACTTTCTGTTCTTATGTGACTATAATTCAGTGAATAAGAAAATAC	0.667104	0	DOWN	unique/representative
Q2_P25201	C809910.1	Sm_Orth_inOther_sp	similar to GenBank Accession Number D89667 c-myc binding protein in Homo sapiens [Schistosoma japonicum] ||prefoldin 5 isoform 1 [Mus musculus] dbj|BAA92269.1| EIG-1 [Mus musculus] ||PREDICTED: similar to EIG-1 [Pan troglodytes] ||hypothetical protein LOC548939 [Xenopus tropicalis] ||c-myc binding protein [Homo sapiens] ||	CCGGGACATAGTGTCTCCTAACAATGTCAATATCTGGAAAACTAAAAGCCTTGTAAATAC	0.787382	1.16829	DOWN	unique/representative
Q2_P16069	C916336.1	Sm_Schisto_Orth_only	similar to NM_010282 geranylgeranyl diphosphate synthase 1 GGPP synthase in Mus musculus [Schistosoma japonicum] ||	CGTTTCAGTCTTTTGTTTACCTAATTCTTTTTAAACTGTGATGATCATTCCCATCCCTGT	0.759448	2.69874	DOWN	unique/representative
Q2_P24949	C809558.1	Sm_Orth_inOther_sp	similar to NM_019780 vacuolar protein sorting 29 [Schistosoma japonicum] ||PREDICTED: similar to vacuolar protein sorting 29 isoform 1 [Danio rerio] ||PREDICTED: similar to vacuolar protein sorting 29 isoform 2 [Rattus norvegicus] ||unnamed protein product [Tetraodon nigroviridis] ||PREDICTED: similar to Vacuolar protein sorting 29 (Vesicle protein sorting 29) isoform 7 [Bos taurus] ||	CTGCGATACAGTTATATGTGTACACTCTAGTCAATAATGAACATAAAGTTTCTCGCATAG	0.729875	4.82556	DOWN	unique/representative
Q2_P25439	C810196.1	Sm_Orth_inOther_sp	similar to NM_057948 ER lumen protein retaining receptor 2 in Drosophila melanogaster [Schistosoma japonicum] ||CG5183-PC isoform C [Drosophila melanogaster] gb|AAN10752.1| CG5183-PB isoform B [Drosophila melanogaster] gb|AAF52948.1| CG5183-PA isoform A [Drosophila melanogaster] ref|NP_723587.1| CG5183-PC isoform C [Drosophila melanogaster] ref|NP_723586.1| CG5183-PB isoform B [Drosophila melanog…	AACTTTTATCTCCGCCACCAACCGGGCCTCAACACTAAGGTCCTTAGCTTCATTGTACGT	0.780505	4.10914	DOWN	unique/representative
Q2_P26852	C812573.1	Sm_Orth_inOther_sp	SJCHGC00707 protein [Schistosoma japonicum] ||MGC84050 protein [Xenopus laevis] ||vacuolar protein sorting factor 4A [Homo sapiens] gb|AAH47932.1| Vacuolar protein sorting factor 4A [Homo sapiens] gb|AAK52408.1| vacuolar protein sorting VPS4-1 [Homo sapiens] gb|AAG01470.1| vacuolar protein sorting factor 4A [Homo sapiens] sp|Q9UN37|VPS4A_HUMAN Vacuolar sorting protein 4a (SKD2 protein) (hVPS4) (V…	AGCACGGGTTATTCAGGTGCGGACATATCAGTTGTTGTTCGGGAAGCTTTAATGATGCCT	1.62144	0.886771	UP	unique/representative
Q2_P30025	C904398.1	Sm_Schisto_Orth_only	SJCHGC00791 protein [Schistosoma japonicum] ||	ATGTCCGATGTATTGAACAACAATAATTCGTCCACTAGTTCTTCACGGAATGGAACAGAA	0.744179	4.10914	DOWN	unique/representative
Q2_P19769	C802573.1	Sm_Orth_inOther_sp	SJCHGC00933 protein [Schistosoma japonicum] ||Similar to cullin 4A [Danio rerio] ref|NP_957321.1| cullin 4A [Danio rerio] ||cullin 4B [Homo sapiens] ||PREDICTED: similar to Cullin-4B (CUL-4B) isoform 1 [Canis familiaris] ||PREDICTED: similar to Cullin-4B (CUL-4B) isoform 3 [Canis familiaris] ||	CGAAAGCTGATATATGAACCGTCTTTAGGGACTTGTGTTGTTAAAGCTAAATTTCCTACG	1.27057	1.8493	UP	unique/representative
Q2_P37712	C919089.1	Sm_Schisto_Orth_only	SJCHGC00959 protein [Schistosoma japonicum] ||unknown [Schistosoma japonicum] ||	GTATTAAAGAGGCAGAAAGTCGTTTACTTGAACATCAACCAAATTCGTCAACTGAGCTTA	1.6916	4.10914	UP	unique/representative
Q2_P39434	JAP03069.C	Sm_newGenes_Orth_inOther_sp	SJCHGC01003 protein [Schistosoma japonicum] ||unknown [Schistosoma japonicum] ||PREDICTED: similar to BRCA2 and CDKN1A-interacting protein isoform BCCIPbeta [Strongylocentrotus purpuratus] ||ENSANGP00000014264 [Anopheles gambiae str. PEST] ref|XP_311766.2| ENSANGP00000014264 [Anopheles gambiae str. PEST] ||PREDICTED: similar to ENSANGP00000014264 [Apis mellifera] ||	GGGCATATTCAGAAGAAGCCAAAGACAATGATAAGAAATATGAATTCGCATATCCTGAAA	0.764463	4.48662	DOWN	unique/representative
Q2_P18396	C800583.1	Sm_Orth_inOther_sp	SJCHGC01198 protein [Schistosoma japonicum] ||H3 histone family 3A [Mus musculus] gb|AAX08979.1| H3 histone family 3A [Bos taurus] ref|NP_032237.1| H3 histone family 3B [Mus musculus] gb|AAI06178.1| Unknown (protein for MGC:118418) [Mus musculus] gb|AAI06303.1| Unknown (protein for MGC:130806) [Xenopus laevis] ref|XP_888203.1| PREDICTED: similar to H3 histone family 3B isoform 4 [Bos taurus] ref|…	CTGTTGGATTGGTCGAACTAATCGGTTTTCGTGATCTCTAAACTGTTTGAAATTACATAA	1.24716	4.48662	UP	unique/representative
Q2_P36193	C916015.1	Sm_Schisto_Orth_only	SJCHGC01293 protein [Schistosoma japonicum] ||unknown [Schistosoma japonicum] ||	GTCCAGTAATTAGTAGACCTATATCTGTAGAAAGTTCTCAGTTCAATAAACCTACACAAG	2.12258	0	UP	unique/representative
Q2_P40468	JAP07310.S	Sm_newGenes_Orth_onlyJapon	SJCHGC01351 protein [Schistosoma japonicum] ||	TTTAACAATGGGTCCGACTTTTGTGTATCTGTATCTTCTGTGTTTAGAGGTGTATTCCTT	1.30486	1.8493	UP	unique/representative
Q2_P24786	C809332.1	Sm_Schisto_Orth_only	SJCHGC01429 protein [Schistosoma japonicum] ||	CAGTATGATGTTGTTAATTCGAAATTGGAGCCAAATTCCAAGATTAACAACTGATGTCGT	0.736042	4.10914	DOWN	unique/representative
Q2_P21348	C804707.1	Sm_Schisto_Orth_only	SJCHGC01507 protein [Schistosoma japonicum] ||	CTGATGCAAAACCTGATATTCGTCAAGCTGTATTGGATTATATCAATCCAAAGACTTCTA	1.5094	1.35049	UP	unique/representative
Q2_P23872	C808163.1	Sm_Schisto_Orth_only	SJCHGC01657 protein [Schistosoma japonicum] ||unknown [Schistosoma japonicum] ||	CACCTACAGTTTGTTCTGATGTACGAGCATGTGCATCTCAATTACTTTCAATTTTAGAAT	0.854119	4.10914	DOWN	unique/representative
Q2_P17894	C800015.1	Sm_Orth_inOther_sp	SJCHGC01839 protein [Schistosoma japonicum] ||unknown [Schistosoma japonicum] ||SJCHGC06484 protein [Schistosoma japonicum] ||SJCHGC09193 protein [Schistosoma japonicum] ||SJCHGC01569 protein [Schistosoma japonicum] ||	CCTGAAGATCCATACTACCTCCCATGAATTTAACCTGTTAATATAACTGATGGTCATTTA	1.68222	0.886771	UP	unique/representative
Q2_P19300	C801996.1	Sm_Orth_inOther_sp	SJCHGC01952 protein [Schistosoma japonicum] ||ribosomal protein S8 [Schistosoma japonicum] ||SJCHGC09154 protein [Schistosoma japonicum] ||ribosomal protein S8 [Apis mellifera] gb|AAC28863.2| ribosomal protein S8 [Apis mellifera] ||ribosomal protein S8 variant 1 [Lysiphlebus testaceipes] gb|AAX62461.1| ribosomal protein S8 [Lysiphlebus testaceipes] ||	CGTGAAGCATATCTCAAACAGAAAAAACTAGAAACAGAAACTGCCAAACAAAGCAAAATG	0.601556	1.16829	DOWN	unique/representative
Q2_P23844	C808124.1	Sm_Schisto_Orth_only	SJCHGC02080 protein [Schistosoma japonicum] ||SJCHGC02081 protein [Schistosoma japonicum] ||unknown [Schistosoma japonicum] ||	CTGTTTCAGCAATGCGTGATTTAAATCTTCATCAGAAATTCAAGGAAATACGTTTTCCAG	0.821218	4.82556	DOWN	unique/representative
Q2_P26637	C812251.1	Sm_Orth_inOther_sp	SJCHGC02328 protein [Schistosoma japonicum] ||IR3 [Schistosoma japonicum] ||ENSANGP00000023276 [Anopheles gambiae str. PEST] ref|XP_313754.2| ENSANGP00000023276 [Anopheles gambiae str. PEST] ||ENSANGP00000003864 [Anopheles gambiae str. PEST] ref|XP_313753.2| ENSANGP00000003864 [Anopheles gambiae str. PEST] ||SUMO-1 activating enzyme subunit 1 [Xenopus tropicalis] ||	GATGTGGTAGTAAAGAAAAGATCAATGGCAGGATTACCATCTGGTTCAATTCAAAAGATA	1.39905	1.58853	UP	unique/representative
Q2_P19312	C802010.1	Sm_Schisto_Orth_only	SJCHGC02373 protein [Schistosoma japonicum] ||	AAATTCATCAACTATTCCAAACGAACACAAACAGTGGGGTGACTACAAGAATAATTTACC	1.35585	3.28743	UP	unique/representative
Q2_P16035	C916266.1	Sm_Schisto_Orth_only	SJCHGC02468 protein [Schistosoma japonicum] ||SJCHGC02469 protein [Schistosoma japonicum] ||	GCAACATCAACTTGAACGCTTATCAAACGCAGAGATAATTGTAAAACGGTTGATATAATC	0.772687	0	DOWN	unique/representative
Q2_P07662	C813216.1	Sm_Schisto_Orth_only	SJCHGC02549 protein [Schistosoma japonicum] ||SJCHGC08787 protein [Schistosoma japonicum] ||	CTGGAACCGGGTTGATTATTTGGTGGGCATATGATTTAATAAAATCTAATCCAAAATGGT	1.4428	1.8493	UP	unique/representative
Q2_P18005	C800138.1	Sm_Orth_inOther_sp	SJCHGC02571 protein [Schistosoma japonicum] ||similar to NM_014189 adducin 1 (alpha) isoform b in Homo sapiens [Schistosoma japonicum] ||nervous system adducin [Aplysia californica] ||hypothetical protein [Gallus gallus] ||PREDICTED: similar to adducin 1 (alpha) isoform d erythrocyte adducin alpha subunit [Gallus gallus] ||	GCAAATCAGAAAACAACGACTGTTGTATCCTAACTCATGGGACTATTGTCTAAATAAGAA	0.830342	1.16829	DOWN	unique/representative
Q2_P05313	C809806.1	Sm_Schisto_Orth_only	SJCHGC02612 protein [Schistosoma japonicum] ||	CGCGTAATCTGGAAACATTTTGGGATAAATTGTCAAGAACTAAACGTTATGATGTTTGAC	0.622945	1.60004	DOWN	unique/representative
Q2_P24611	C809128.1	Sm_Schisto_Orth_only	SJCHGC02622 protein [Schistosoma japonicum] ||SJCHGC02621 protein [Schistosoma japonicum] ||	AGGCGACACAAAATAAATATGCGCCACATAAATCATCCAATTTTGTGAGCGCTAGAATAC	0.820305	2.43536	DOWN	unique/representative
Q2_P37862	C919350.1	Sm_Schisto_Orth_only	SJCHGC02675 protein [Schistosoma japonicum] ||	CCTGCACCCGAAACACGAAGACGTGTGGTCATGCTTTCTCGTGATGAAGTAATGGCATTA	1.32765	2.43536	UP	unique/representative
Q2_P35796	C915528.1	Sm_Orth_inOther_sp	SJCHGC02723 protein [Schistosoma japonicum] ||SJCHGC02722 protein [Schistosoma japonicum] ||PREDICTED: similar to KIAA1706 protein [Gallus gallus] ||hypothetical protein LOC402965 [Danio rerio] gb|AAQ97975.1| KIAA1706-like protein [Danio rerio] ||MGC83496 protein [Xenopus laevis] ||	CAAAAGAGTATGCCGTATTTCTATATAATTCGCGATGTGGTATTCGGATTTCTCGGACAA	1.44551	4.48662	UP	unique/representative
Q2_P32647	C909372.1	Sm_Orth_inOther_sp	SJCHGC02891 protein [Schistosoma japonicum] ||MGC82293 protein [Xenopus laevis] ||hypothetical protein LOC496690 [Xenopus tropicalis] gb|AAH87821.1| Hypothetical LOC496690 [Xenopus tropicalis] ||PREDICTED: similar to microsomal glutathione S-transferase 1 [Strongylocentrotus purpuratus] ||Hypothetical protein LOC431762 [Danio rerio] ref|NP_001002215.1| hypothetical protein LOC431762 [Danio rerio]…	TTTTCGAATTTTCGCACTAGCTCGAATTTTACACACACCAGCTTATTTACTTACAGAAGG	0.770476	3.76122	DOWN	unique/representative
Q2_P12507	C908665.1	Sm_Schisto_Orth_only	SJCHGC03042 protein [Schistosoma japonicum] ||	GATCACATAAGAACTTTTCATGTCGTCGATCATTGAGTGCTGATGTTATGAATCGTAAAT	0.669517	4.10914	DOWN	unique/representative
Q2_P39813	JAP08163.C	Sm_newGenes_Orth_onlyJapon	SJCHGC03205 protein [Schistosoma japonicum] ||SJCHGC07912 protein [Schistosoma japonicum] ||	GATCATTTATTTCCATCTGGTTATATGCCATGTGGATGTCTATTACCTGAACCATTTAGT	2.36499	4.10914	UP	unique/representative
Q2_P26809	C812509.1	Sm_Orth_inOther_sp	SJCHGC03258 protein [Schistosoma japonicum] ||hypothetical protein LOC549564 [Xenopus tropicalis] ||GA21992-PA [Drosophila pseudoobscura] ||PREDICTED: similar to mitochondrial ribosomal protein L21 isoform d [Gallus gallus] ||CG9730-PA [Drosophila melanogaster] ref|NP_649095.2| CG9730-PA [Drosophila melanogaster] ||	TAATTGAAAAAACTCTTGAACACCCTAAAGTTTGGTACCAGTTTCATCGTCGTCGTAGAC	0.622619	2.0304	DOWN	unique/representative
Q2_P06489	C811430.1	Sm_Schisto_Orth_only	SJCHGC03336 protein [Schistosoma japonicum] ||	GGTCTTTAAGTATAAACAGAAGCCGTCAAACGATCCTGCTCAATTTAAGACACCTTTTTA	1.78679	0.886771	UP	unique/representative
Q2_P05985	C810761.1	Sm_Schisto_Orth_only	SJCHGC03436 protein [Schistosoma japonicum] ||SJCHGC02951 protein [Schistosoma japonicum] ||	ATGTGAACTCTGTTGTTTATGACCATGCACTCTGGGGTGAATTTGACGAATAAGAAAAAA	0.732557	2.69874	DOWN	unique/representative
Q2_P27991	C901554.1	Sm_Orth_inOther_sp	SJCHGC03544 protein [Schistosoma japonicum] ||gamma-glutamyltransferase-like 3 isoform c [Homo sapiens] ||gamma-glutamyltransferase-like 3 isoform a [Homo sapiens] ||gamma-glutamyltransferase-like 3 [Rattus norvegicus] gb|AAK27971.1| gamma-glutamyltranspeptidase-like protein [Rattus norvegicus] ||unnamed protein product [Homo sapiens] ||	CAACGATTTGGTTCATTAAAATGGTCAGATCTTTTCACTGGTGCAATCGATTTGACTAAA	1.55463	4.82556	UP	unique/representative
Q2_P25089	C809751.1	Sm_Orth_inOther_sp	SJCHGC03580 protein [Schistosoma japonicum] ||TAF13 RNA polymerase II TATA box binding protein (TBP)-associated factor 18kDa [Xenopus tropicalis] ||hypothetical protein [Gallus gallus] emb|CAG31413.1| hypothetical protein [Gallus gallus] ref|NP_001006252.1| TAF13 RNA polymerase II TATA box binding protein (TBP)-associated factor 18kDa [Gallus gallus] ||Unknown (protein for MGC:84874) [Xenopus lae…	GCTGCTGCCAACAAACCCAGTTCCACAACTTTTTGTGAAGTCAATAATAAAAATTATTCA	0.497934	4.48662	DOWN	unique/representative
Q2_P19178	C801835.1	Sm_Schisto_Orth_only	SJCHGC03729 protein [Schistosoma japonicum] ||	CAAAATCAATTAACAGAATTTCGACGTTATGCTGCACAATATCAAACTGATGCTGAAGCA	1.84185	1.58853	UP	unique/representative
Q2_P37994	C919809.1	Sm_Orth_inOther_sp	SJCHGC03858 protein [Schistosoma japonicum] ||PREDICTED: similar to ENSANGP00000023321 [Apis mellifera] ||	CTACTGTTCTATTGCCTAAATGATTACTCGATTTCTTGGTTGTGAACTGTTTTGTACACA	0.570404	3.6018	DOWN	unique/representative
Q2_P31903	C907844.1	Sm_Schisto_Orth_only	SJCHGC03905 protein [Schistosoma japonicum] ||	GATGATGAAGATGATGAATTAGACCAATACAGTGATGATGGGAGGGAAATAAATAACGAA	1.50673	3.76122	UP	unique/representative
Q2_P22624	C806495.1	Sm_Schisto_Orth_only	SJCHGC03948 protein [Schistosoma japonicum] ||	GTCAAAGTCCCTGGATCTAGACCTTCGTGGTTCCCATCCATTCTACAAGAAACAAAACCT	0.684801	3.28743	DOWN	unique/representative
Q2_P26444	C811965.1	Sm_Schisto_Orth_only	SJCHGC03952 protein [Schistosoma japonicum] ||	CATTCAGGTGGACCTTGGTGGCCTGGCTTACTACCAGAAGGTAGTCCTATCCCGAAACCT	2.07469	4.48662	UP	unique/representative
Q2_P17474	C919475.1	Sm_Schisto_Orth_only	SJCHGC04013 protein [Schistosoma japonicum] ||	CCGTATTAGGTGATTATGTTGAAGAAATGTGAATAGAGAAGATGGAGTAACGAAAGAAGT	0.632797	4.10914	DOWN	unique/representative
Q2_P39072	JAP00684.C	Sm_newGenes_Orth_onlyJapon	SJCHGC04021 protein [Schistosoma japonicum] ||	TGGTGTGATCCATCTACCTTCCAATTTTCCTTGCTAGGTAAGTGTGTACTGTAAACATGA	0.454168	4.48662	DOWN	unique/representative
Q2_P04115	C807715.1	Sm_Schisto_Orth_only	SJCHGC04036 protein [Schistosoma japonicum] ||	GCCATCTCATTCGTAAATATCCTATGTTCATTCCTATTCGTTGTTTGCCATTAGAAAAAC	1.47749	3.02474	UP	unique/representative
Q2_P04084	C807652.1	Sm_Orth_inOther_sp	SJCHGC04272 protein [Schistosoma japonicum] ||yippee-like b [Oryzias latipes] ||yippee protein [Pagrus major] ||yippee-like 5 [Mus musculus] ||unnamed protein product [Mus musculus] ||	ATAATGGAAACAGAAGGTCTTGCCGACCCACTTGGAGAGGAGCAGTAATCGTATGACTGA	0.722681	4.10914	DOWN	unique/representative
Q2_P12741	C909198.1	Sm_Orth_inOther_sp	SJCHGC04279 protein [Schistosoma japonicum] ||CDC28 protein kinase regulatory subunit 2 [Xenopus tropicalis] ||PREDICTED: similar to GA22037-PA [Apis mellifera] ||Xe-p9 protein [Xenopus laevis] sp|Q91879|CKS2_XENLA Cyclin-dependent kinases regulatory subunit 2 (XE-P9) gb|AAC59914.1| essential similar to human cyclin dependent kinase subunit type 2 Swiss-Prot Accession Number P33552 ||CDC28 protei…	CTATGCATGCATAACTGTTAACTTTCGCAAACAAACTGCGTGTTAAGTTCTTCTTTATTG	0.640177	4.10914	DOWN	unique/representative
Q2_P39504	JAP03774.C	Sm_newGenes_Orth_inOther_sp	SJCHGC04314 protein [Schistosoma japonicum] ||unnamed protein product [Tetraodon nigroviridis] ||PREDICTED: similar to anaphase promoting complex subunit 11 homolog [Canis familiaris] ||PREDICTED: similar to anaphase promoting complex subunit 11 homolog [Rattus norvegicus] ||anaphase promoting complex subunit 11 homolog [Xenopus tropicalis] gb|AAH86611.1| Anaphase promoting complex subunit 11 hom…	TAGTCAACAAACGGCTCAACATTGTCCTTTGTGCAGACAAGATTGGCGGTTCAGAGAATA	0.624724	3.28743	DOWN	unique/representative
Q2_P24098	C808460.1	Sm_Schisto_Orth_only	SJCHGC04365 protein [Schistosoma japonicum] ||	GAGGGTGGCTTGGGTTGTCCAGTACCTGATGAATGGCTTACCAGCGGTGCTTTTCTAACA	1.64857	2.43536	UP	unique/representative
Q2_P39995	JAP10071.C	Sm_newGenes_Orth_inOther_sp	SJCHGC04493 protein [Schistosoma japonicum] ||unnamed protein product [Tetraodon nigroviridis] ||hypothetical protein LOC553790 [Danio rerio] ref|XP_684258.1| PREDICTED: similar to UPF0315 protein [Danio rerio] gb|AAH95351.1| Hypothetical protein LOC553790 [Danio rerio] ||PREDICTED: similar to UPF0315 protein [Strongylocentrotus purpuratus] ||ENSANGP00000002571 [Anopheles gambiae str. PEST] ref|X…	TTCGTTTTCCGAATAATTAACCGGGACTTCTTCTGGCAAACAAGGGATGTAATCTTCACC	0.330513	3.76122	DOWN	unique/representative
Q2_P19965	C802820.1	Sm_Orth_inOther_sp	SJCHGC04504 protein [Schistosoma japonicum] ||hypothetical protein [Gallus gallus] ||Ythdf3 protein [Mus musculus] ||YTH domain family member 3 [Homo sapiens] emb|CAH89439.1| hypothetical protein [Pongo pygmaeus] ||hypothetical protein [Homo sapiens] ||	CTGTTTTTGGATGATTCAAAAGCACAAATTGTTTAGGTTTTCTCTCTTCTGCTACTTCGT	1.36933	2.31038	UP	unique/representative
Q2_P20849	C804048.1	Sm_Schisto_Orth_only	SJCHGC04510 protein [Schistosoma japonicum] ||	CATCGTCAAAGCATTTCACTTGAAAAGGGTTGGATAATTACAACTAACAATACCATCGAT	2.21236	1.58853	UP	unique/representative
Q2_P39181	JAP01422.C	Sm_newGenes_Orth_onlyJapon	SJCHGC04519 protein [Schistosoma japonicum] ||	CTGCACTGCTTAAACTTTTGTCTATGCCAAATGTATCTTCTATAGTTGTTAAACCTACTG	0.752913	4.82556	DOWN	unique/representative
Q2_P38608	JAP08478.C	Sm_newGenes_Orth_inOther_sp	SJCHGC04529 protein [Schistosoma japonicum] ||unnamed protein product [Tetraodon nigroviridis] ||PREDICTED: similar to oxysterol-binding protein-like protein 11 [Danio rerio] ||Unknown (protein for MGC:131376) [Xenopus laevis] ||Osbpl11-prov protein [Xenopus tropicalis] ref|NP_001025662.1| osbpl11-prov protein [Xenopus tropicalis] ||	CTGGAAAAGCGAATTTATACAATGCTCGATAGTTCTCACTTAAACGTTGTCGTTCTTCAA	0.488016	3.02474	DOWN	unique/representative
Q2_P25973	C811313.1	Sm_Schisto_Orth_only	SJCHGC04544 protein [Schistosoma japonicum] ||SJCHGC06429 protein [Schistosoma japonicum] ||	CTTGTTACGTCTTATTATTTCTAGTTCGTAATGACTCACCTTGATTCCAAACGTTCAGAA	0.877307	4.10914	DOWN	unique/representative
Q2_P25305	C810043.1	Sm_Schisto_Orth_only	SJCHGC04628 protein [Schistosoma japonicum] ||SJCHGC08886 protein [Schistosoma japonicum] ||	CTACCAAGTCAATGACGCACCGGTTTAAAATTTGAAAGTTCTCCATGAGAACTGGATTTC	0.791702	2.69874	DOWN	unique/representative
Q2_P18497	C800717.1	Sm_Orth_inOther_sp	SJCHGC04630 protein [Schistosoma japonicum] ||MGC81946 protein [Xenopus laevis] ||Mizf protein [Danio rerio] ||PREDICTED: similar to MBD2 (methyl-CpG-binding protein)-interacting zinc finger protein [Canis familiaris] ||hypothetical protein LOC496508 [Xenopus tropicalis] gb|AAH84488.1| Hypothetical LOC496508 [Xenopus tropicalis] ||	CGATTAGTATATTCAAACACCTCAGCAAACTATTCTTTTACTCCGTTTCATTCAGCTTTG	0.773685	2.69874	DOWN	unique/representative
Q2_P23785	C808053.1	Sm_Orth_inOther_sp	SJCHGC04689 protein [Schistosoma japonicum] ||PREDICTED: hypothetical protein XP_783216 [Strongylocentrotus purpuratus] ||MGC82133 protein [Xenopus laevis] ||PREDICTED: similar to RIKEN cDNA 1200011O22 [Gallus gallus] ||hypothetical protein LOC71735 [Mus musculus] dbj|BAB23500.1| unnamed protein product [Mus musculus] ||	GTTGCTGGATGCGAAGATGGAATATTCTCATGGACATTGAAAGATTTTCGTAAAGAAAAA	1.49119	2.69874	UP	unique/representative
Q2_P40897	JAP01547.C	Sm_newGenes_Orth_inOther_sp	SJCHGC04730 protein [Schistosoma japonicum] ||ATP-diphosphohydrolase 1 [Schistosoma mansoni] ||PREDICTED: similar to Ectonucleoside triphosphate diphosphohydrolase 1 (NTPDase1) (Ecto-ATP diphosphohydrolase) (ATPDase) (Lymphoid cell activation antigen) (Ecto-apyrase) (CD39 antigen) [Canis familiaris] ||ATP-diphosphohydrolase [Sus scrofa] sp|Q9MYU4|ENP1_PIG Ectonucleoside triphosphate diphosphohydr…	GGTCATTTACCAAGTGAAAGTCCAAAAGTTTCTGTCAGTACACAATTATTTGTTTGTCTG	1.83049	0	UP	unique/representative
Q2_P18508	C800733.1	Sm_Schisto_Orth_only	SJCHGC04769 protein [Schistosoma japonicum] ||	GATTCGTGTTCTGTAGATGAATTTTTGAAGGTACCGAGATCTTATGCAGAACAGCCGCCC	1.88961	0	UP	unique/representative
Q2_P22428	C806218.1	Sm_Schisto_Orth_only	SJCHGC04830 protein [Schistosoma japonicum] ||	TTCCTCCCAACCAGTTTTTATCACACGGTTTGGGCATAAATCCAGCTGGAACTAATAATT	1.34795	3.6018	UP	unique/representative
Q2_P30335	C904838.1	Sm_Orth_inOther_sp	SJCHGC04843 protein [Schistosoma japonicum] ||Hypothetical protein CBG19421 [Caenorhabditis briggsae] ||Hypothetical protein C27H6.1 [Caenorhabditis elegans] ref|NP_505566.1| AdaPTin or adaptin-related protein family member (apt-10) [Caenorhabditis elegans] sp|P90761|STNB_CAEEL Putative stoned B-like protein (Unc-41) ||ENSANGP00000022043 [Anopheles gambiae str. PEST] ref|XP_310748.2| ENSANGP00000…	ATGCCATCAAGTACAGTATCTGGCGCGACTGTACGTTCAATTAGCGTAGAGCACACAGGA	2.10782	3.28743	UP	unique/representative
Q2_P06118	C810906.1	Sm_Schisto_Orth_only	SJCHGC04885 protein [Schistosoma japonicum] ||	GTTCCAATGTTGACTTACATTTGGAATCCCTAGAACCTGTGAAAACATCAAATGACAAAT	0.855897	4.10914	DOWN	unique/representative
Q2_P13927	C911459.1	Sm_Schisto_Orth_only	SJCHGC04921 protein [Schistosoma japonicum] ||	AAGTCAGGAAAGTTGATGTTTCAAGGGAAGGAGCTCGAAGTAATACCTGTAGATAGAGTT	1.7872	0.886771	UP	unique/representative
Q2_P00264	C800835.1	Sm_Orth_inOther_sp	SJCHGC04940 protein [Schistosoma japonicum] ||unnamed protein product [Mus musculus] ref|NP_848735.1| hypothetical protein LOC69900 [Mus musculus] gb|AAH88988.1| RIKEN cDNA 2600014M03 [Mus musculus] ||unnamed protein product [Mus musculus] ||ET putative translation product [Mus musculus] ||hypothetical protein [Pongo pygmaeus] ||	CACGATTAAGAATCATTACGACACAGTGTGTGCAATTCGTCTTAATAATAGAAGTGTGAT	0.701856	4.48662	DOWN	unique/representative
Q2_P05628	C810369.1	Sm_Orth_inOther_sp	SJCHGC05034 protein [Schistosoma japonicum] ||PREDICTED: similar to XPA binding protein 1 isoform 3 [Danio rerio] ||PREDICTED: similar to XPA binding protein 1 MBD2 interactor protein putative ATP(GTP)-binding protein [Gallus gallus] ||PREDICTED: similar to XPA binding protein 1 isoform 1 [Danio rerio] ||PREDICTED: similar to XPA binding protein 1 isoform 1 [Canis familiaris] ||	CTGTTAGTTTTACGAATTGTGAAAATTAACCGCCCCCCTTTTTATAAACGGCAATAATGA	1.19517	4.10914	UP	unique/representative
Q2_P06056	C810836.1	Sm_Orth_inOther_sp	SJCHGC05040 protein [Schistosoma japonicum] ||CG9536-PA [Drosophila melanogaster] ref|NP_609033.1| CG9536-PA [Drosophila melanogaster] gb|AAL68244.1| LD47671p [Drosophila melanogaster] ||GA21862-PA [Drosophila pseudoobscura] ||Hypothetical protein LOC619264 [Danio rerio] ref|NP_001028917.1| hypothetical protein LOC619264 [Danio rerio] ||unnamed protein product [Mus musculus] ||	GTCTGTACTCACCTTTTCAATTATGAATGCTAATGCAGAAAAATTAGATGAGCTCCATCA	0.74557	4.48662	DOWN	unique/representative
Q2_P21097	C804377.1	Sm_Schisto_Orth_only	SJCHGC05094 protein [Schistosoma japonicum] ||	TTACCTCGTGTGCCACTACGCGTTCTTCCTTCGGATTATGAGAATGCACCTCAATTTTCG	0.756767	4.10914	DOWN	unique/representative
Q2_P40716	JAP00670.S	Sm_newGenes_Orth_onlyJapon	SJCHGC05099 protein [Schistosoma japonicum] ||	GACACATTTCACAAATCTACCTTGGATAACAGAACAGAAATATTGTCCAAGTGTTACTAC	0.663434	1.16829	DOWN	unique/representative
Q2_P02620	C805257.1	Sm_Orth_inOther_sp	SJCHGC05172 protein [Schistosoma japonicum] ||protein kinase C zeta [Homo sapiens] ||protein kinase C zeta isoform 1 [Homo sapiens] emb|CAI21535.1| protein kinase C zeta [Homo sapiens] emb|CAI12484.1| protein kinase C zeta [Homo sapiens] emb|CAI15438.1| protein kinase C zeta [Homo sapiens] gb|AAH08058.1| Protein kinase C zeta [Homo sapiens] gb|AAH14270.1| Protein kinase C zeta [Homo sapiens] gb|A…	TTGAATGCGCTACTAACCATCCATTCTTAGTTGGTTTACACTCGTGTTTCCAAACTAGAA	1.33462	0	UP	unique/representative
Q2_P26380	C811876.1	Sm_Orth_inOther_sp	SJCHGC05226 protein [Schistosoma japonicum] ||SJCHGC05675 protein [Schistosoma japonicum] ||Gamma-adducin (Adducin-like protein 70) (Protein kinase C binding protein 35H) ||adducin 3 (gamma) [Rattus norvegicus] gb|AAC52277.1| gamma-adducin prf||2201427A protein kinase C-binding protein 35H ||adducin 1 (alpha) isoform b [Homo sapiens] ||	GCAGATTTGCTGGATAATAACTCCACTCAACAATCTCGTGATGCCGCAGCCCATGTCCGT	1.87497	2.69874	UP	unique/representative
Q2_P10895	C905427.1	Sm_Orth_inOther_sp	SJCHGC05381 protein [Schistosoma japonicum] ||PREDICTED: similar to ENSANGP00000013187 partial [Apis mellifera] ||ENSANGP00000013187 [Anopheles gambiae str. PEST] ref|XP_319037.2| ENSANGP00000013187 [Anopheles gambiae str. PEST] ||PREDICTED: similar to transmembrane 9 superfamily member 2 [Danio rerio] ||unnamed protein product [Tetraodon nigroviridis] ||	GGTGGCGTTCACTATGTACAGGGGCTGGAACATCATTTTATTTATTTGTTTACTCCATTC	1.38181	0	UP	unique/representative
Q2_P03623	C806903.1	Sm_Schisto_Orth_only	SJCHGC05382 protein [Schistosoma japonicum] ||	TGGCAAATAAGTCATGATTTACTTGTAACCTCGACGTGTCAAGATGCTGCAATTCCAATT	1.72922	3.28743	UP	unique/representative
Q2_P18284	C800457.1	Sm_Orth_inOther_sp	SJCHGC05405 protein [Schistosoma japonicum] ||similar to synaptosomal-associated protein 29 vesicle-membrane fusion protein SNAP-29 soluble 29 kDa NSF attachment protein synaptosomal-associated protein 29kD [Gallus gallus] emb|CAG31293.1| hypothetical protein [Gallus gallus] ||GS32 protein [Mus musculus] dbj|BAE28177.1| unnamed protein product [Mus musculus] dbj|BAC30277.1| unnamed protein produc…	CCGGTCTTGTTTGAGTATTTCGTTCGAAGAGACCTTTATTTCTGTTAATGTTTGATTTGT	0.836051	3.02474	DOWN	unique/representative
Q2_P19878	C802709.1	Sm_Orth_inOther_sp	SJCHGC05432 protein [Schistosoma japonicum] ||hypothetical protein [Gallus gallus] ref|NP_001026279.1| similar to ADP-ribosylation factor binding protein GGA3 (Golgi-localized gamma ear-containing ARF-binding protein 3) [Gallus gallus] ||hypothetical protein [Pongo pygmaeus] ||ADP-ribosylation factor binding protein 3 isoform long [Homo sapiens] gb|AAF42848.1| GGA3 long isoform [Homo sapiens] sp|…	TTCGTAGTCGTAATCCAGCTGATCTACGTGAAGCAAATGCGCTTATCAAGAGTATAGTTG	0.747898	4.10914	DOWN	unique/representative
Q2_P05136	C809421.1	Sm_Orth_inOther_sp	SJCHGC05455 protein [Schistosoma japonicum] ||PREDICTED: similar to CG13623-PA [Strongylocentrotus purpuratus] ||ENSANGP00000019241 [Anopheles gambiae str. PEST] ref|XP_319229.2| ENSANGP00000019241 [Anopheles gambiae str. PEST] ||PREDICTED: similar to HESB like domain containing 1 [Danio rerio] ||unnamed protein product [Tetraodon nigroviridis] ||	CAAAAGTTGCTCTTGCGGTGTTTCATTCAGTACTAAACTTGACTAACTAAACTGTTTTCT	0.783985	4.10914	DOWN	unique/representative
Q2_P36101	C915906.1	Sm_Schisto_Orth_only	SJCHGC05491 protein [Schistosoma japonicum] ||	CGGTAAAGAAGCTGGTTTATTTGCTCATGATTTAATGAATATGTATCATGCTTTTGCCGT	1.49326	1.8493	UP	unique/representative
Q2_P02501	C805059.1	Sm_Schisto_Orth_only	SJCHGC05525 protein [Schistosoma japonicum] ||	ATTTGGGCGAAAAACACACTTTTCTGGTGTAACAAATAATTTCACGGTATTATGCGAACA	1.48314	0	UP	unique/representative
Q2_P28942	C902919.1	Sm_Orth_inOther_sp	SJCHGC05566 protein [Schistosoma japonicum] ||similar to NM_052875 VPS26 protein homolog [Schistosoma japonicum] ||PREDICTED: similar to ENSANGP00000017705 [Apis mellifera] ||ENSANGP00000017705 [Anopheles gambiae str. PEST] ref|XP_316201.2| ENSANGP00000017705 [Anopheles gambiae str. PEST] ||Hypothetical protein CBG21693 [Caenorhabditis briggsae] ||	GACAGTATCCAAATGGAAGTTGGGATAGAAGATAGTTTACACATTGAATTCGAGTACAAT	1.89535	0	UP	unique/representative
Q2_P24950	C809559.1	Sm_Orth_inOther_sp	SJCHGC05625 protein [Schistosoma japonicum] ||PREDICTED: similar to Brix domain containing protein 2 (Ribosome biogenesis protein Brix) [Bos taurus] gb|AAI02644.1| Unknown (protein for MGC:127790) [Bos taurus] ||hypothetical protein [Pongo pygmaeus] ||BRIX [Homo sapiens] gb|AAQ76803.1| BRIX [Homo sapiens] gb|AAH36741.1| BRIX [Homo sapiens] gb|AAH01546.2| BRIX [Homo sapiens] sp|Q8TDN6|BXDC2_HUMAN …	CATGGCAAATACATAGAACGTACACATAATAAAACGGAAACACGGAAGCGTAAAAAAGAA	0.6839	4.82556	DOWN	unique/representative
Q2_P06758	C811848.1	Sm_Orth_inOther_sp	SJCHGC05632 protein [Schistosoma japonicum] ||PREDICTED: similar to CG10565-PA [Apis mellifera] ||GA10399-PA [Drosophila pseudoobscura] ||ENSANGP00000009397 [Anopheles gambiae str. PEST] ref|XP_308338.2| ENSANGP00000009397 [Anopheles gambiae str. PEST] ||CG10565-PA [Drosophila melanogaster] gb|AAL39668.1| LD23875p [Drosophila melanogaster] ref|NP_649284.1| CG10565-PA [Drosophila melanogaster] ||	AATGTTCGAAACATAGTCCTTCTTGCTAAGGAAAATGATCCAAGAATTCTAGCTGCAAAT	2.09701	0.886771	UP	unique/representative
Q2_P06420	C811328.1	Sm_Schisto_Orth_only	SJCHGC05651 protein [Schistosoma japonicum] ||	TCCTGAAATTCTCCCGGGGTTGACATCTAAAATAGTGACAGAAGGAGACTCTTTAACGTT	1.67947	3.02474	UP	unique/representative
Q2_P20826	C804015.1	Sm_Orth_inOther_sp	SJCHGC05660 protein [Schistosoma japonicum] ||Chromosome condensation 1 [Danio rerio] gb|AAH59796.1| Chromosome condensation 1 [Danio rerio] ref|NP_998343.1| chromosome condensation 1 [Danio rerio] ||regulator of chromosome condensation 1 [Xenopus tropicalis] ||Chc1-b-prov protein [Xenopus laevis] ||Rcc1 protein [Mus musculus] ||	CCACAGAAGATAAATCCCGTAAAGGCACATGATATCCTGTTCTTATTTCCAGTATTTAAA	1.4574	1.35049	UP	unique/representative
Q2_P25292	C810028.1	Sm_Orth_inOther_sp	SJCHGC05673 protein [Schistosoma japonicum] ||unknown [Arabidopsis thaliana] ||putative protein [Arabidopsis thaliana] gb|AAM97010.1| putative protein [Arabidopsis thaliana] ||unnamed protein product [Arabidopsis thaliana] ref|NP_201530.1| FAD-dependent oxidoreductase family protein [Arabidopsis thaliana] ||probable D-amino acid oxidase [Bradyrhizobium japonicum USDA 110] dbj|BAC51707.1| blr6442 …	CGGAAGGCGAGCTCATAGTATTATATTGAAATCAAAAATAGAAAATTCCCCAATAGATGC	1.46648	2.43536	UP	unique/representative
Q2_P19310	C802007.1	Sm_Orth_inOther_sp	SJCHGC05698 protein [Schistosoma japonicum] ||Checkpoint with forkhead and ring finger domains (predicted) [Rattus norvegicus] ref|NP_001009258.1| checkpoint with forkhead and ring finger domains (predicted) [Rattus norvegicus] ||hypothetical protein [Pongo pygmaeus] ||Checkpoint with forkhead and ring finger domains [Mus musculus] sp|Q810L3|CHFR_MOUSE Ubiquitin ligase protein CHFR (Checkpoint wi…	CTTTAGTCAATCCATATGGATGTTCAACATGTGATGGTTATTGTTTATCTCGTGTACAAG	1.37567	1.8493	UP	unique/representative
Q2_P05841	C810602.1	Sm_Orth_inOther_sp	SJCHGC05825 protein [Schistosoma japonicum] ||SJCHGC06544 protein [Schistosoma japonicum] ||hypothetical protein XOO3801 [Xanthomonas oryzae pv. oryzae KACC10331] gb|AAW77055.1| conserved hypothetical protein [Xanthomonas oryzae pv. oryzae KACC10331] ||hypothetical protein XAC0801 [Xanthomonas axonopodis pv. citri str. 306] gb|AAM35689.1| conserved hypothetical protein [Xanthomonas axonopodis pv.…	CCCGCTATGTGAATTTTTAAATATCCCTATTCCTGAAAATGTTCCCTTTCCTCATCTAAA	1.3	3.02474	UP	unique/representative
Q2_P02693	C805368.1	Sm_Orth_inOther_sp	SJCHGC05831 protein [Schistosoma japonicum] ||PREDICTED: similar to ATPase family AAA domain containing 1 [Gallus gallus] ||ATPase family AAA domain containing 1b [Danio rerio] gb|AAH95151.1| ATPase family AAA domain containing 1b [Danio rerio] ||hypothetical protein [Homo sapiens] ||ATAD1 protein [Homo sapiens] ||	GTTTGCACCTAGTTTCCTGTGTGAACATTTGAATGTTATTCGATGATTGACTCAGTAAAA	0.725106	3.76122	DOWN	unique/representative
Q2_P23084	C807107.1	Sm_Orth_inOther_sp	SJCHGC05932 protein [Schistosoma japonicum] ||SJCHGC04459 protein [Schistosoma japonicum] ||unnamed protein product [Tetraodon nigroviridis] ||Rab geranylgeranyl transferase a subunit [Mus musculus] dbj|BAB22240.1| unnamed protein product [Mus musculus] gb|AAF65924.1| RAB geranylgeranyl transferase alpha subunit [Mus musculus] gb|AAF65922.1| RAB geranylgeranyl transferase alpha subunit [Mus muscu…	TCCAAAAGATTTGGTTGGGGAACTGAACATTGTTCGTGACCTGCTGTCATTTGAACCGAA	1.18707	4.48662	UP	unique/representative
Q2_P05676	C810421.1	Sm_Orth_inOther_sp	SJCHGC06025 protein [Schistosoma japonicum] ||syntaxin 1C [Limulus polyphemus] ||syntaxin 1B [Limulus polyphemus] ||syntaxin 1A [Limulus polyphemus] ||Syntaxin-1B1 (Syntaxin 1B) dbj|BAA07152.1| SYNTAXIN1B [Homo sapiens] ||	CTTCATTTTTAAACCGTACGCTACTGCTTGGCTGAAATTGTTCTGCTTGTTGAATATATA	0.643501	4.82556	DOWN	unique/representative
Q2_P25443	C810201.1	Sm_Schisto_Orth_only	SJCHGC06037 protein [Schistosoma japonicum] ||	CCGCTTTACTTGAATGTTCACTTTAGAGTTCTTACTCACAATTGATCTAACATGTAGCTT	0.816473	3.6018	DOWN	unique/representative
Q2_P17947	C800072.1	Sm_Orth_inOther_sp	SJCHGC06039 protein [Schistosoma japonicum] ||PREDICTED: similar to ENSANGP00000022171 [Apis mellifera] ||PREDICTED: similar to tensin-like SH2 domain containing 1 partial [Danio rerio] ||novel protein similar to the vertebrate tensin family [Danio rerio] ||PREDICTED: similar to tensin-like SH2 domain containing 1 partial [Danio rerio] ||	ACCACCTGGATATAAGCCTCCACCACAAATTGTAACTGGCTTACCATCGAATACTACGGA	1.47832	4.48662	UP	unique/representative
Q2_P06149	C810941.1	Sm_Orth_inOther_sp	SJCHGC06070 protein [Schistosoma japonicum] ||PREDICTED: similar to SWI/SNF-related matrix associated actin-dependent regulator of chromatin subfamily A containing DEAD/H box 1 (Enhancer trap locus homolog 1) (Etl-1) [Strongylocentrotus purpuratus] ||ENSANGP00000022335 [Anopheles gambiae str. PEST] ref|XP_319118.2| ENSANGP00000022335 [Anopheles gambiae str. PEST] ||PREDICTED: similar to SWI/SNF-r…	GTGTTTTCGTCTATCTTGTTGAACATCGTACGCACATGCATATGCATATTACTAATTACT	0.714534	1.16829	DOWN	unique/representative
Q2_P10840	C905326.1	Sm_Schisto_Orth_only	SJCHGC06095 protein [Schistosoma japonicum] ||	GTTGGACTATAATGAAACACTGGTTGATGATCATCTTCAATATGTCCATTGCTTGCTTTT	1.55846	3.02474	UP	unique/representative
Q2_P06813	C811931.1	Sm_Orth_inOther_sp	SJCHGC06126 protein [Schistosoma japonicum] ||PREDICTED: similar to hypothetical protein [Apis mellifera] ||NEDD8-conjugating enzyme [Gallus gallus] emb|CAG31617.1| hypothetical protein [Gallus gallus] ||NEDD8-conjugating enzyme [Rattus norvegicus] gb|AAH86355.1| NEDD8-conjugating enzyme [Rattus norvegicus] ||NEDD8-conjugating enzyme [Mus musculus] gb|AAH16117.1| RIKEN cDNA 2510010F15 [Mus muscul…	CAGAATTGAGTGCTTCGTGTAAAATATTACCCAAACAACACTCTTTAGGGAAAAAAGACA	0.641351	4.10914	DOWN	unique/representative
Q2_P05174	C809505.1	Sm_Orth_inOther_sp	SJCHGC06151 protein [Schistosoma japonicum] ||CG9836-PA [Drosophila melanogaster] ref|NP_649840.1| CG9836-PA [Drosophila melanogaster] gb|AAL25267.1| GH01635p [Drosophila melanogaster] ||ENSANGP00000010440 [Anopheles gambiae str. PEST] ref|XP_315834.2| ENSANGP00000010440 [Anopheles gambiae str. PEST] ||GA22065-PA [Drosophila pseudoobscura] ||Hypothetical protein Y45F10D.4 [Caenorhabditis elegans]…	CTTGCTGAAGATGCTATCCAGGCTGCTATTAAAGATTATAAGAAAAAGTCTACTTGAGTA	0.733003	4.48662	DOWN	unique/representative
Q2_P28036	C901610.1	Sm_Schisto_Orth_only	SJCHGC06170 protein [Schistosoma japonicum] ||	TACAGCTGAAAATGCAGCTGAACGACGTCAATTACAAGCACGTTTACGTGAAACAGAAGC	1.67179	2.43536	UP	unique/representative
Q2_P16059	C916325.1	Sm_Orth_inOther_sp	SJCHGC06204 protein [Schistosoma japonicum] ||RE29270p [Drosophila melanogaster] ||CG4153-PA [Drosophila melanogaster] ref|NP_524043.1| CG4153-PA [Drosophila melanogaster] sp|P41375|IF2B_DROME Eukaryotic translation initiation factor 2 beta subunit (eIF-2-beta) gb|AAA28504.1| eIF-2 beta-subunit ||ENSANGP00000016768 [Anopheles gambiae str. PEST] ref|XP_308567.2| ENSANGP00000016768 [Anopheles gambi…	GTTCCAGGTTTTTTACTTCGTCAGCCTTAAGTACAAATCTTCGAAATAAAACGATATCCT	0.82909	4.10914	DOWN	unique/representative
Q2_P14621	C912832.1	Sm_Schisto_Orth_only	SJCHGC06221 protein [Schistosoma japonicum] ||	CTTTACATTGTTCTCGGTGTCATTGCAGCCATTGTACTTGGTGGATTAATACTTTTATTA	1.72238	4.10914	UP	unique/representative
Q2_P21310	C804653.1	Sm_Schisto_Orth_only	SJCHGC06222 protein [Schistosoma japonicum] ||SJCHGC01328 protein [Schistosoma japonicum] ||	CTGTAATTCGTGTTGGTTAGATATGCGTAAAGTACCTGGCGACCCACATGGTTTACATTA	1.60601	3.28743	UP	unique/representative
Q2_P25585	C810545.1	Sm_Orth_inOther_sp	SJCHGC06223 protein [Schistosoma japonicum] ||similar to NM_000308 beta-galactosidase 2 in Homo sapiens [Schistosoma japonicum] ||SJCHGC09294 protein [Schistosoma japonicum] ||LOC494810 protein [Xenopus laevis] ||unnamed protein product [Tetraodon nigroviridis] ||	CATAAGGCACTACTGTTTTTGCTCCTTACCATTGTAGTATTTGTAGTTCTGGAAAAATTG	0.663219	4.48662	DOWN	unique/representative
Q2_P05101	C809350.1	Sm_Orth_inOther_sp	SJCHGC06248 protein [Schistosoma japonicum] ||PREDICTED: similar to Zgc:91882 [Mus musculus] ref|XP_489506.1| PREDICTED: similar to Zgc:91882 [Mus musculus] ||PREDICTED: similar to LPS-induced TNF-alpha factor [Bos taurus] ||TNF-alpha factor [Gallus gallus] ref|NP_989598.1| lipopolysaccharide-induced TNF factor [Gallus gallus] dbj|BAC58022.1| small integral membrane protein of lysosome/late endos…	CCGTCGCTGTTAGAATCGACATTAAAGCAAAATCAAGTTTATCAGTCAATTTTCATTGAC	0.777794	3.6018	DOWN	unique/representative
Q2_P03007	C805957.1	Sm_Orth_inOther_sp	SJCHGC06272 protein [Schistosoma japonicum] ||Prp8bp-pending protein [Mus musculus] dbj|BAE41255.1| unnamed protein product [Mus musculus] sp|Q6PE01|WDR57_MOUSE WD-repeat protein 57 ||38kDa splicing factor SPF 38 [Homo sapiens] ||U5 snRNP-specific 40 kDa protein (hPrp8-binding) (HPRP8BP) [Homo sapiens] gb|AAH01494.1| WD repeat domain 57 (U5 snRNP specific) [Homo sapiens] sp|Q96DI7|WDR57_HUMAN WD-…	ACATTCGAGAAGAATCTTCTTCGATGTGCATGGTCAATTGATAATCGTCGTATAACTAGT	1.19222	3.02474	UP	unique/representative
Q2_P19620	C802378.1	Sm_Schisto_Orth_only	SJCHGC06330 protein [Schistosoma japonicum] ||	CTTATCATCTTCAAATTGTTTTCACTGCCACTTTTTATCTGGTCATGTAACTACCGGTTA	0.659451	3.6018	DOWN	unique/representative
Q2_P29603	C903835.1	Sm_Orth_inOther_sp	SJCHGC06366 protein [Schistosoma japonicum] ||ENSANGP00000019124 [Anopheles gambiae str. PEST] ref|XP_317628.1| ENSANGP00000019124 [Anopheles gambiae str. PEST] ||PREDICTED: similar to ENSANGP00000019124 [Apis mellifera] ||CG17158-PA [Drosophila melanogaster] ref|NP_477005.1| CG17158-PA [Drosophila melanogaster] gb|AAL39974.1| SD07714p [Drosophila melanogaster] sp|P48603|CAPZB_DROME F-actin cappi…	TTCAATCTTGGTGGTAGTCTTTCAAGATTCAGTGAGCGTGAACTTCCTTTGGGAGACTCA	1.27906	2.69874	UP	unique/representative
Q2_P01848	C803975.1	Sm_Schisto_Orth_only	SJCHGC06375 protein [Schistosoma japonicum] ||	GGAGTTACGTTACTGCTAACCGGTCAGAAAACAAATAAATGTTCTATCTGTTTCTTACTT	0.715561	4.48662	DOWN	unique/representative
Q2_P26762	C812440.1	Sm_Orth_inOther_sp	SJCHGC06403 protein [Schistosoma japonicum] ||PREDICTED: similar to ENSANGP00000013227 [Apis mellifera] ||hypothetical protein [Pongo pygmaeus] ||mannosidase alpha class 2B member 1 precursor variant [Homo sapiens] ||mannosidase alpha class 2B member 1 precursor [Homo sapiens] gb|AAH00736.1| Mannosidase alpha class 2B member 1 [Homo sapiens] ||	CACGTCGATTAAAATGGCCTACTGAGATTCATGTCAATGATAGTCAGACTATTCAAAATA	1.40887	1.58853	UP	unique/representative
Q2_P23172	C807220.1	Sm_Orth_inOther_sp	SJCHGC06404 protein [Schistosoma japonicum] ||zinc finger CCCH-type with G patch domain [Mus musculus] gb|AAH21513.1| Zgpat protein [Mus musculus] gb|AAH27218.1| Zgpat protein [Mus musculus] dbj|BAC34894.1| unnamed protein product [Mus musculus] dbj|BAC30962.1| unnamed protein product [Mus musculus] sp|Q8VDM1|ZGPAT_MOUSE Zinc finger CCCH-type with G patch domain protein ||	CACCACAAAGCCATGTTACTTCTCATAGTGGAAGCGTTTTTAATCTAATTAATATGGCAT	1.60371	1.8493	UP	unique/representative
Q2_P40617	JAP00247.C	Sm_newGenes_Orth_onlyJapon	SJCHGC06411 protein [Schistosoma japonicum] ||	TTAGATGAACACATTATCGACTGTGTCAATAATGGATTTGCCGACGACTTCAGTAATCTA	1.49293	0	UP	unique/representative
Q2_P12498	C908644.1	Sm_Orth_inOther_sp	SJCHGC06419 protein [Schistosoma japonicum] ||unnamed protein product [Mus musculus] ref|NP_848806.1| hypothetical protein LOC226418 [Mus musculus] ||unnamed protein product [Mus musculus] ||unnamed protein product [Mus musculus] ||HIV-induced protein-7-like protease [Rattus norvegicus] tpe|CAE48374.1| TPA: HIV-induced protein-7-like protease [Rattus norvegicus] ||	GTGATCCAATCAAGTATTCTGAAGCATTCCTTGGGATGTCAAATGAACAATATTCAAATC	1.7962	3.02474	UP	unique/representative
Q2_P41338	JAP10937.C	Sm_newGenes_Orth_onlyJapon	SJCHGC06445 protein [Schistosoma japonicum] ||	GTGAACTGTTCCCGTTTTGACAGTAATGATGCGTTAGATTATAGGAATTCAGTTTTCATT	1.44332	3.02474	UP	unique/representative
Q2_P23458	C807629.1	Sm_Orth_inOther_sp	SJCHGC06456 protein [Schistosoma japonicum] ||similar to GenBank Accession Number AAC72944 proteasome subunit p58 in Homo sapiens [Schistosoma japonicum] ||PREDICTED: similar to proteasome (prosome macropain) 26S subunit non-ATPase 3 (predicted) [Strongylocentrotus purpuratus] ||similar to Proteasome 26S non-ATPase subunit 3 [Gallus gallus] emb|CAG31104.1| hypothetical protein [Gallus gallus] ||H…	GCTATTCGCGATGGTGTGATTGATGCTATAATTAATCATAAAGAAGGTCATGTAACTACA	1.23387	2.43536	UP	unique/representative
Q2_P40975	JAP02539.C	Sm_newGenes_Orth_onlyJapon	SJCHGC06459 protein [Schistosoma japonicum] ||	CTACTCGCTGTACCGTATACTAATGTAGAGAAAATAATAGCAGCATTAAGTTTCATGACA	0.687061	3.02474	DOWN	unique/representative
Q2_P21549	C805023.1	Sm_Orth_inOther_sp	SJCHGC06537 protein [Schistosoma japonicum] ||ribosomal protein S21 [Branchiostoma belcheri tsingtaunese] ||ribosomal protein S21e [Sphaerius sp. APV-2005] ||ENSANGP00000018631 [Anopheles gambiae str. PEST] ref|XP_307843.2| ENSANGP00000018631 [Anopheles gambiae str. PEST] ||CG2986-PD isoform D [Drosophila melanogaster] gb|AAN10393.1| CG2986-PC isoform C [Drosophila melanogaster] gb|AAN10392.1| CG…	CGAAAGAACGTTCTCGTAAAGAACCGAATACAAAGCGTTTAATAAAGTTTGTTGAGGATC	0.641755	2.08307	DOWN	unique/representative
Q2_P19683	C802459.1	Sm_Orth_inOther_sp	SJCHGC06559 protein [Schistosoma japonicum] ||ENSANGP00000016590 [Anopheles gambiae str. PEST] ref|XP_320254.2| ENSANGP00000016590 [Anopheles gambiae str. PEST] ||dendritic cell protein variant [Homo sapiens] ||PREDICTED: similar to B5 receptor [Bos taurus] ||hypothetical protein [Pongo pygmaeus] ||	GTTGTTGCAATGATAGCAAGCTGATCATGCAGTTCAATTGGTGTAAATAATAACAAGACA	0.605571	2.69874	DOWN	unique/representative
Q2_P19789	C802596.1	Sm_Schisto_Orth_only	SJCHGC06587 protein [Schistosoma japonicum] ||	ATCAACTTCTTATGACCCAAACATCCACACACCCGTTCACTTGTCTACTTTTGATTTTTT	0.766436	4.48662	DOWN	unique/representative
Q2_P25828	C811118.1	Sm_Orth_inOther_sp	SJCHGC06605 protein [Schistosoma japonicum] ||PREDICTED: similar to Solute carrier family 25 member 24 isoform 1 [Gallus gallus] ||solute carrier family 25 member 24 isoform 2 [Homo sapiens] emb|CAF04058.1| mitochondrial ATP-Mg/Pi carrier [Homo sapiens] ||Solute carrier family 25 member 24 isoform 1 [Homo sapiens] ||solute carrier family 25 (mitochondrial carrier\ phosphate carrier) member 24 [Ho…	GTAGGTTTATTGGGGACAGTCAATAAAATGGTTAAAGAAGGTGGGGTAACAGCATTATGG	1.86715	4.48662	UP	unique/representative
Q2_P25226	C809941.1	Sm_Orth_inOther_sp	SJCHGC06666 protein [Schistosoma japonicum] ||hypothetical protein [Pongo pygmaeus] emb|CAH90304.1| hypothetical protein [Pongo pygmaeus] ||hypothetical protein [Homo sapiens] ||archain [Homo sapiens] gb|AAH93638.1| Archain [Homo sapiens] gb|AAH93636.1| Archain [Homo sapiens] sp|P48444|COPD_HUMAN Coatomer delta subunit (Delta-coat protein) (Delta-COP) (Archain) emb|CAA57071.1| archain [Homo sapie…	GGCTTTGTTATTCAGTTTGCCTAATCATCTGTGATTTGGATTATTGTAATGGGGTTTTCA	1.24246	4.10914	UP	unique/representative
Q2_P07108	C812413.1	Sm_Orth_inOther_sp	SJCHGC06754 protein [Schistosoma japonicum] ||Thimet oligopeptidase 1 [Mus musculus] ||thimet oligopeptidase 1 [Mus musculus] dbj|BAC26031.1| unnamed protein product [Mus musculus] ||Unknown (protein for MGC:93105) [Rattus norvegicus] ||thimet oligopeptidase [Mus musculus] ||	CGAAATGACTGTTTCCGATTATATTGCTATCGCATTCTTCTTAGTTGATTTTTCCGCATT	0.698589	4.48662	DOWN	unique/representative
Q2_P11674	C907059.1	Sm_Schisto_Orth_only	SJCHGC06825 protein [Schistosoma japonicum] ||	ACACAGCAGCTGGATTAAAACGTAGACGTGGACCAAGCGGTGAATGTAACAATCAATATT	2.24122	2.43536	UP	unique/representative
Q2_P41178	JAP07129.C	Sm_newGenes_Orth_onlyJapon	SJCHGC06855 protein [Schistosoma japonicum] ||	GCCAAATTGGTACAGGATGTTGCTAACAACACAAATGAAGAGGCTGGGGATGGTACAACA	1.99538	4.48662	UP	unique/representative
Q2_P20238	C803183.1	Sm_Orth_inOther_sp	SJCHGC06866 protein [Schistosoma japonicum] ||SJCHGC06865 protein [Schistosoma japonicum] ||PREDICTED: similar to COX15 homolog isoform 1 precursor [Strongylocentrotus purpuratus] ||PREDICTED: similar to COX15 homolog isoform 1 precursor cytochrome c oxidase subunit 15 cytochrome c oxidase assembly protein COX15 (yeast) homolog cytochrome c oxidase assembly protein [Gallus gallus] ||Hypothetical …	CAGGATTATTGTGGGTAAATGTCATGCGTTTAGGTGTAGCATGTACAGGACCACGTATTA	1.27413	2.31038	UP	unique/representative
Q2_P03989	C807491.1	Sm_Schisto_Orth_only	SJCHGC06911 protein [Schistosoma japonicum] ||SJCHGC06909 protein [Schistosoma japonicum] ||SJCHGC06910 protein [Schistosoma japonicum] ||	GTGACATCAACAGGCACATCCCTGTCTACTGGTGATGGTAATCCTAGCGGTTCACACGTG	1.91836	3.6018	UP	unique/representative
Q2_P15961	C916126.1	Sm_Orth_inOther_sp	SJCHGC06938 protein [Schistosoma japonicum] ||nitrilase family member 2 [Xenopus tropicalis] ||Unknown (protein for IMAGE:7025577) [Xenopus tropicalis] ||MGC82469 protein [Xenopus laevis] ||Unknown (protein for MGC:82303) [Xenopus laevis] ||	GTGTAGTCCAGCCTGTAATCTAGAATTAGACTATATAAGTCATGCTGAATCATTGATCAC	0.787973	3.76122	DOWN	unique/representative
Q2_P34715	C913170.1	Sm_Orth_inOther_sp	SJCHGC07081 protein [Schistosoma japonicum] ||tafazzin [Xenopus tropicalis] ||SJCHGC02401 protein [Schistosoma japonicum] ||tafazzin [Danio rerio] ref|NP_001001814.1| tafazzin [Danio rerio] ||tafazzin [Mus musculus] dbj|BAC35860.1| unnamed protein product [Mus musculus] gb|AAO84333.1| tafazzin exon 5 deleted variant long form [Mus musculus] gb|AAH15305.1| Tafazzin [Mus musculus] ||	GTTCACTTACTCACTCTATGTATACTCAAGTTGTCCAAGAACAGCTATATAAACTCAAAG	0.785735	3.02474	DOWN	unique/representative
Q2_P40031	JAP10441.C	Sm_newGenes_Orth_onlyJapon	SJCHGC07181 protein [Schistosoma japonicum] ||	GTATTGGAGCTTATGTTGGTGATGAAGAGAATGCATTTGTAAATTCGGATAATTCAGAAG	1.81199	1.8493	UP	unique/representative
Q2_P19830	C802641.1	Sm_Orth_inOther_sp	SJCHGC07192 protein [Schistosoma japonicum] ||Hypothetical protein CBG13212 [Caenorhabditis briggsae] ||PREDICTED: similar to oxysterol binding protein 2 isoform a partial [Bos taurus] ||Hypothetical protein Y47D3A.17b [Caenorhabditis elegans] ref|NP_499449.1| Oxysterol Binding protein (OSBP) Related family member (obr-1) [Caenorhabditis elegans] ||Hypothetical protein Y47D3A.17a [Caenorhabditis …	CGCCTTGAAGCGAAACAAAGAAATAAACGACATGCATGGGAGAAAGCAGTTAGAGAAGGT	1.68032	3.6018	UP	unique/representative
Q2_P01540	C803416.1	Sm_Orth_inOther_sp	SJCHGC07198 protein [Schistosoma japonicum] ||protein kinase C inhibitor [Anas platyrhynchos] dbj|BAA94871.1| protein kinase C inhibitor [Coturnix japonica] ||histidine triad nucleotide binding protein 1 [Rattus norvegicus] gb|AAI02554.1| HINT1 protein [Bos taurus] sp|P62958|HINT1_BOVIN Histidine triad nucleotide-binding protein 1 (Adenosine 5 -monophosphoramidase) (Protein kinase C inhibitor 1) …	TCAAGCTCCAACACATTTTCTAGTTATTCCGAAAAAGCAAATTCCGACACTTGATTCAGC	0.629963	3.6018	DOWN	unique/representative
Q2_P22515	C806349.1	Sm_Schisto_Orth_only	SJCHGC07231 protein [Schistosoma japonicum] ||	AAGTTCAAGAGTCCTTAATTCGATTCTTGGGTCTGTTCAGCCTGTCCAATACTTATTTCC	1.28901	3.02474	UP	unique/representative
Q2_P06333	C811177.1	Sm_Schisto_Orth_only	SJCHGC07238 protein [Schistosoma japonicum] ||	GACGGTATCGTGGATTCGCGAAAATGAAAAACGTGGTCCAAATTCTGGTCGTCCAGACTT	1.66212	2.08307	UP	unique/representative
Q2_P17133	C918428.1	Sm_Schisto_Orth_only	SJCHGC07272 protein [Schistosoma japonicum] ||	GGTGGGAGTGGGGTCCAAGCGAGACCTTTGGTACAGGTTCGCGCTCTTTATTCATATCAG	0.720551	4.10914	DOWN	unique/representative
Q2_P22916	C806871.1	Sm_Schisto_Orth_only	SJCHGC07275 protein [Schistosoma japonicum] ||	ATAAACAACAGGCCGAAACACAACGATTTGTTCAGATGCATGGTGATAGAGAGTATTTTG	1.52461	2.43536	UP	unique/representative
Q2_P24628	C809147.1	Sm_Orth_inOther_sp	SJCHGC07465 protein [Schistosoma japonicum] ||Polyglutamine binding protein 1-like [Danio rerio] ref|XP_683835.1| PREDICTED: similar to polyglutamine binding protein 1-like isoform 1 [Danio rerio] ref|NP_001002435.1| polyglutamine binding protein 1-like [Danio rerio] ||PREDICTED: similar to polyglutamine binding protein 1 isoform 1 [Canis familiaris] ||MGC83090 protein [Xenopus laevis] ||polyglut…	GCTGCGGCTAAAGTCCATGAAGAGGAAAAACAAGATGAATCTAATAATTGAAGTTTTACT	0.617126	1.16829	DOWN	unique/representative
Q2_P40995	JAP02678.C	Sm_newGenes_Orth_onlyJapon	SJCHGC07492 protein [Schistosoma japonicum] ||	CGTGTACAGTTGACCACTTTGGTTTCTTTCAGTGATGGGAATATAACTGGTAACAGTAGA	0.726229	4.82556	DOWN	unique/representative
Q2_P26324	C811801.1	Sm_Orth_inOther_sp	SJCHGC07517 protein [Schistosoma japonicum] ||PREDICTED: similar to reticulon 4 interacting protein 1 NOGO-interacting mitochondrial protein reticulon 4 interacting protein 1 mitochondrial [Gallus gallus] ||PREDICTED: similar to reticulon 4 interacting protein 1 partial [Strongylocentrotus purpuratus] ||PREDICTED: similar to ENSANGP00000016691 [Apis mellifera] ||PREDICTED: similar to reticulon 4 …	TGGTGTTGGCATGATTGCTGCACAATTGGCTAAACTTTGGGGTTGGAGAGTTCATGTCAC	1.33902	3.6018	UP	unique/representative
Q2_P20584	C803684.1	Sm_Orth_inOther_sp	SJCHGC07607 protein [Schistosoma japonicum] ||GA16131-PA [Drosophila pseudoobscura] ||CG3126-PB isoform B [Drosophila melanogaster] ref|NP_788867.1| CG3126-PB isoform B [Drosophila melanogaster] ||CG3126-PA isoform A [Drosophila melanogaster] ref|NP_572350.2| CG3126-PA isoform A [Drosophila melanogaster] ||Guanine nucleotide-releasing factor 2 (CRK SH3-binding GNRP) ||	CTCTACCTGACACAGAATTACATCTTTTAGCTAATCGTTTACGCCGAAGTATTTCATAAT	2.17121	0	UP	unique/representative
Q2_P40944	JAP02264.C	Sm_newGenes_Orth_onlyJapon	SJCHGC07636 protein [Schistosoma japonicum] ||unknown [Schistosoma mansoni] ||	AAAAGTCAGAAGGGATTTGAACACATAGGATGGTGTCTAGTTGAAGAAGCTTATCCAGTA	1.88388	1.35049	UP	unique/representative
Q2_P07053	C812327.1	Sm_Orth_inOther_sp	SJCHGC07675 protein [Schistosoma japonicum] ||SJCHGC04419 protein [Schistosoma japonicum] ||ENSANGP00000008472 [Anopheles gambiae str. PEST] ref|XP_321322.2| ENSANGP00000008472 [Anopheles gambiae str. PEST] ||unnamed protein product [Tetraodon nigroviridis] ||PREDICTED: similar to ENSANGP00000008472 [Apis mellifera] ||	TCTCCGTGAACCTCAAGTGCTAGAACCTAATGTAAGAAGAGTTTCTCATAGTGATAGTGG	1.72028	3.6018	UP	unique/representative
Q2_P21994	C805655.1	Sm_Orth_inOther_sp	SJCHGC07679 protein [Schistosoma japonicum] ||Hypothetical protein CBG19125 [Caenorhabditis briggsae] ||C33G8.2 [Caenorhabditis elegans] gb|AAC25848.1| Hypothetical protein C33G8.2 [Caenorhabditis elegans] ||ABR064Wp [Ashbya gossypii ATCC 10895] ref|NP_983010.1| ABR064Wp [Eremothecium gossypii] ||Hypothetical protein CBG17156 [Caenorhabditis briggsae] ||	GGGTTTTCAGCAATCTGTCTTGATCATCATACTACAGTAAATAATCAGGACACAGCCGAC	1.6091	4.10914	UP	unique/representative
Q2_P26547	C812117.1	Sm_Schisto_Orth_only	SJCHGC07732 protein [Schistosoma japonicum] ||	ATGCGGAAATGTCTAATCAACAAGCGATCGTCTGGTCTCAATTGAATAAAGCACATGAAG	1.63154	1.35049	UP	unique/representative
Q2_P22035	C805712.1	Sm_Schisto_Orth_only	SJCHGC07955 protein [Schistosoma japonicum] ||	TCATTTCCTACTACTGATAATAGTGTGAAACAGTGCAGTGTTGTCGCTGAAGATATTAAA	0.663143	3.76122	DOWN	unique/representative
Q2_P23425	C807582.1	Sm_Schisto_Orth_only	SJCHGC08061 protein [Schistosoma japonicum] ||	GGTTTACCGAAGTACAAATCCGTCAAAGTGGTCACAAAAATCTAAACTTGGTGATTTAAA	1.96368	2.43536	UP	unique/representative
Q2_P18951	C801540.1	Sm_Orth_inOther_sp	SJCHGC08219 protein [Schistosoma japonicum] ||PREDICTED: similar to developmentally regulated protein TPO1 [Canis familiaris] ||developmentally regulated protein TPO1 [Homo sapiens] gb|AAP06800.1| developmentally regulated protein TPO1 [Homo sapiens] ||C5orf12 protein [Homo sapiens] gb|AAI01281.1| C5orf12 protein [Homo sapiens] ||C5orf12 protein [Homo sapiens] ||	AGTTTTCGTGCATCTATGCAAGCAAGACGTTTGGGTATTCGAACACGAAGAGAACGTTTG	1.71883	2.43536	UP	unique/representative
Q2_P39773	JAP07739.C	Sm_newGenes_Orth_onlyJapon	SJCHGC08240 protein [Schistosoma japonicum] ||	TATCGGAGGGAAATTGCGATATCGTAGAGACAATATAAGTGAAGCAGCAAAACATCTTAT	1.83487	0.886771	UP	unique/representative
Q2_P26593	C812187.1	Sm_Orth_inOther_sp	SJCHGC08254 protein [Schistosoma japonicum] ||PREDICTED: similar to XPMC2 prevents mitotic catastrophe 2 homolog [Danio rerio] ||XPMC2 prevents mitotic catastrophe 2 homolog [Xenopus tropicalis] ref|NP_001006868.1| XPMC2 prevents mitotic catastrophe 2 homolog [Xenopus tropicalis] sp|Q6DEW6|XPMC2_XENTR Probable exonuclease XPMC2 (Prevents mitotic catastrophe 2 protein) ||PREDICTED: similar to XPMC…	TACGGAAAAATGGATCAGCTCGACCATTCAATGATGTACACAAAGAAGTTGCAGAATTGA	1.35837	4.48662	UP	unique/representative
Q2_P18335	C800513.1	Sm_Orth_inOther_sp	SJCHGC08284 protein [Schistosoma japonicum] ||solute carrier family 39 (zinc transporter) member 10 [Mus musculus] gb|AAH52880.1| Solute carrier family 39 (zinc transporter) member 10 [Mus musculus] gb|AAH62918.1| Solute carrier family 39 (zinc transporter) member 10 [Mus musculus] ||PREDICTED: similar to CG6817-PA [Apis mellifera] ||mKIAA1265 protein [Mus musculus] ||PREDICTED: similar to solute…	TCGACATTCTTTATAGCTATGCAGAGGAATATGATGAGCTTACAAGAAGATCTTCACAGG	1.7598	3.28743	UP	unique/representative
Q2_P22214	C805939.1	Sm_Schisto_Orth_only	SJCHGC08390 protein [Schistosoma japonicum] ||	GCCGTTCAAAAAGCTTTGATGACAGCTCGTGTATCAGTCGTTTGAATAGAATTAAAAATA	1.73436	3.76122	UP	unique/representative
Q2_P19802	C802610.1	Sm_Schisto_Orth_only	SJCHGC08468 protein [Schistosoma japonicum] ||	AGGTTTCACTTTGAGCACAATCGGACTGAAAATGAAATCAGATGACCATCATTTGTTCAA	1.44682	2.69874	UP	unique/representative
Q2_P27233	C813257.1	Sm_Schisto_Orth_only	SJCHGC08649 protein [Schistosoma japonicum] ||	CTTTTGTGCTCTCAACTTGATGCCGGTTATTTATTGTCTCTGTTCTTTGATTTGTAACTT	0.681575	3.28743	DOWN	unique/representative
Q2_P01040	C802435.1	Sm_Orth_inOther_sp	SJCHGC08722 protein [Schistosoma japonicum] ||PREDICTED: similar to DnaJ (Hsp40) homolog subfamily C member 6 [Danio rerio] ||DnaJ (Hsp40) homolog subfamily C member 6 [Bos taurus] sp|Q27974|AUXI_BOVIN Auxilin gb|AAA79037.1| auxilin ||DnaJ (Hsp40) homolog subfamily C member 6 [Mus musculus] gb|AAH60734.1| Unknown (protein for MGC:67614) [Mus musculus] gb|AAH64460.1| Dnajc6 protein [Mus musculus] …	ATGGAGCACAATGGAATCATGTTGGTATGGCTGATCTAATAACGCGGGATCAAGTTAAAC	1.59281	0.886771	UP	unique/representative
Q2_P39260	JAP01942.C	Sm_newGenes_Orth_inOther_sp	SJCHGC08813 protein [Schistosoma japonicum] ||CG8708-PA isoform A [Drosophila melanogaster] gb|AAK92953.1| GH18356p [Drosophila melanogaster] gb|AAF59121.2| CG8708-PA isoform A [Drosophila melanogaster] ||CG8708-PB isoform B [Drosophila melanogaster] gb|AAM68854.1| CG8708-PB isoform B [Drosophila melanogaster] gb|AAN71398.1| RE41083p [Drosophila melanogaster] ||GA21851-PA [Drosophila pseudoobscur…	GTCAACATTTGTGGAGTAAAATGCGAGCAATTCTTCGTTATGTCTATCAATATCGAAATG	1.69246	4.48662	UP	unique/representative
Q2_P40391	JAP05698.S	Sm_newGenes_Orth_onlyJapon	SJCHGC09023 protein [Schistosoma japonicum] ||	CTAATCAACATAGTACTACAATCTATTCAGTAACTGGTGCTTCACGAAATCCATTTAGTG	0.667878	3.76122	DOWN	unique/representative
Q2_P05479	C810197.1	Sm_Orth_inOther_sp	SJCHGC09078 protein [Schistosoma japonicum] ||hypothetical protein [Gallus gallus] ref|NP_001006185.1| DEAD (Asp-Glu-Ala-Asp) box polypeptide 55 [Gallus gallus] ||unnamed protein product [Tetraodon nigroviridis] ||hypothetical protein [Homo sapiens] ||unnamed protein product [Homo sapiens] ||	GAATTTGTTCATCGTTGTGGTCGAACCGCTAGATGTGGACTTGAAGGCAATGCTTTATTG	1.64842	3.28743	UP	unique/representative
Q2_P19740	C802538.1	Sm_Orth_inOther_sp	SJCHGC09102 protein [Schistosoma japonicum] ||CG7053-PA [Drosophila melanogaster] gb|AAL28581.1| HL05860p [Drosophila melanogaster] ref|NP_573326.1| CG7053-PA [Drosophila melanogaster] ||PREDICTED: similar to MGC80090 protein [Danio rerio] ||hypothetical protein LOC549574 [Xenopus tropicalis] ||MGC80090 protein [Xenopus laevis] ||	GGACTACCAGTCGTAAGCGATTTGGCATTTATATAAATTATTGGGAATCAGTTCCTTATT	0.858566	3.02474	DOWN	unique/representative
Q2_P41636	JAP08981.S	Sm_newGenes_Orth_onlyJapon	SJCHGC09129 protein [Schistosoma japonicum] ||	AAAGGCATCGAGCTGAAGGATAAGTTTCAGAATATAGGAGCCAAATTGGTACAGGATGTT	1.8174	3.28743	UP	unique/representative
Q2_P04228	C807926.1	Sm_Schisto_Orth_only	SJCHGC09147 protein [Schistosoma japonicum] ||	TTTCTTCACATCGTATAGATGCGTCGTGCCTGGATACTACTTTGGAAAAAAGTCCTGAAC	1.3448	3.28743	UP	unique/representative
Q2_P25939	C811266.1	Sm_Orth_inOther_sp	SJCHGC09298 protein [Schistosoma japonicum] ||collagen type V alpha 1 [Rattus norvegicus] gb|AAF76433.1| alpha 1 type V collagen [Rattus norvegicus] ||procollagen alpha 1(V) [Sus scrofa] ref|NP_001014971.1| procollagen alpha 1(V) [Sus scrofa] ||PREDICTED: similar to procollagen type V alpha 1 [Canis familiaris] ||collagen type V alpha 1 [Homo sapiens] emb|CAI15483.1| collagen type V alpha 1 [Homo…	CACGAGCTGTACTCTGTCGTGGTGGTGCTGCAGTCGATTTATCAGTTGATCATAAACCTG	1.41187	2.69874	UP	unique/representative
Q2_P20342	C803330.1	Sm_Schisto_Orth_only	SJCHGC09299 protein [Schistosoma japonicum] ||	AATATGGACAATGCCTGATGAACGTTTATTGCATACATTAGAAGGACATGCTGATGATGT	1.92217	1.35049	UP	unique/representative
Q2_P07335	C812805.1	Sm_Schisto_Orth_only	SJCHGC09353 protein [Schistosoma japonicum] ||	CTCACTCCAAGTTTGCATTCATCTATACCTTGGTTAATTGATTGATTTACTGTAATCGGT	0.721028	2.08307	DOWN	unique/representative
Q2_P38541	JAP06495.C	Sm_newGenes_Orth_onlyJapon	SJCHGC09362 protein [Schistosoma japonicum] ||	AGGTGAACTTGCTGAGTTGAATGATCAGCGTGTTAATTTACGTGCACAACTTCAACATTT	1.32956	1.8493	UP	unique/representative
Q2_P34247	C912287.1	Sm_Orth_inOther_sp	SJCHGC09396 protein [Schistosoma japonicum] ||PREDICTED: similar to U5 snRNP-associated 102 kDa protein [Canis familiaris] ||PREDICTED: similar to U5 snRNP-associated 102 kDa protein [Bos taurus] ||MGC80263 protein [Xenopus laevis] ||hypothetical protein LOC323855 [Danio rerio] gb|AAH56710.1| Chromosome 20 open reading frame 14 [Danio rerio] ||	AAGCACGTTCTATTTTGGAGAAGGCCCGTTCACAAAATCCTAAAACACCAGAATTATGGT	1.44425	3.76122	UP	unique/representative
Q2_P05544	C810278.1	Sm_Orth_inOther_sp	SJCHGC09441 protein [Schistosoma japonicum] ||LOC402794 protein [Danio rerio] ||LOC496000 protein [Xenopus laevis] ||Enkurin [Mus musculus] gb|AAH99519.1| 4933434I06Rik protein [Mus musculus] ref|XP_283704.1| PREDICTED: enkurin [Mus musculus] sp|Q6SP97|ENKUR_MOUSE Enkurin ||chromosome 10 open reading frame 63 [Homo sapiens] ||	AATATTTTTCCTCACTCTCTGTAGGTATGTGATTTAGAATGGGGATACTACTTACAATCG	0.573884	1.60004	DOWN	unique/representative
Q2_P20303	C803276.1	Sm_Orth_inOther_sp	SJCHGC09590 protein [Schistosoma japonicum] ||hypothetical protein [Paramecium tetraurelia] ref|YP_054132.1| hypothetical protein PTMB.204c [Paramecium tetraurelia] ||rhoptry associated membrane antigen [Plasmodium yoelii] ||hypothetical protein [Plasmodium yoelii yoelii] ||protein kinase putative [Plasmodium falciparum 3D7] emb|CAD51942.1| protein kinase putative [Plasmodium falciparum 3D7] ||	TAATAATGGTGGAGAGAAAGCGTTGAATACGAGTGGCAGCTCAGGTGAATTGATTGGTTG	1.84584	0	UP	unique/representative
Q2_P32167	C908379.1	Sm_Orth_inOther_sp	SJCHGC09591 protein [Schistosoma japonicum] ||MGC83618 protein [Xenopus laevis] ||acid phosphatase-1 [Drosophila subobscura] ||acid phosphatase-1 [Drosophila subobscura] ||acid phosphatase-1 [Drosophila subobscura] ||	AACGGTTCTTACTATCACGTTCGTAGTACGGATGTCGATAGAACTCTAATGTCAGCAATG	1.55229	1.35049	UP	unique/representative
Q2_P38969	JAP09250.S	Sm_newGenes_Orth_onlyJapon	SJCHGC09725 protein [Schistosoma japonicum] ||	ACAAGCTATTGAGAAAGTGTCGTCTTGTGAACCCCGTTCACTAAAAATTGTAAAAGAATA	0.641653	3.6018	DOWN	unique/representative
Q2_P40788	JAP09250.S	Sm_newGenes_Orth_onlyJapon	SJCHGC09725 protein [Schistosoma japonicum] ||	ACAAGCTATTGAGAAAGTGTCGTCTTGTGAACCCCGTTCACTAAAAATTGTAAAAGAATA	0.637438	2.0304	DOWN	unique/representative
Q2_P19324	C802023.1	Sm_Orth_inOther_sp	synaptojanin 1 [Danio rerio] gb|AAU95736.1| synaptojanin 1 [Danio rerio] ||PREDICTED: similar to synaptojanin [Gallus gallus] ||synaptojanin 1 [Bos taurus] dbj|BAA21652.1| synaptojanin [Bos taurus] ||Synaptojanin-1 (Synaptic inositol-1 4 5-trisphosphate 5-phosphatase 1) (p150) ||DeltaSAC-synaptojanin1 [Rattus norvegicus] ||	GAGTTGAAAACAAGTGACCATCGACCCGTGGGAGCGATATTCAATATAGAAGTTCAGGTG	1.84568	0.886771	UP	unique/representative
Q2_P26319	C811795.1	Sm_Orth_inOther_sp	triacylglycerol lipase (EC 3.1.1.3) hormone-sensitive - human ||hormone-sensitive lipase [Homo sapiens] gb|ABA03168.1| lipase hormone-sensitive [Homo sapiens] ||Hormone-sensitive lipase [Homo sapiens] ||Hormone-sensitive lipase (HSL) gb|AAA69810.1| hormone-sensitive lipase ||hormone-sensitive lipase testicular isoform ||	CCTTTCTAAACTTGATGTCTCAGTAGATATACGTGTCTTAGATGATTTACCTCATGCATT	1.37816	1.8493	UP	unique/representative
Q2_P25425	C810182.1	Sm_Orth_inOther_sp	unknown [Schistosoma japonicum] ||ribosomal protein L28 [Schistosoma japonicum] ||ribosomal protein L28 [Ictalurus punctatus] ||60S ribosomal protein L28 [Hippocampus comes] ||Ribosomal protein L28 [Homo sapiens] ||	GCACAATCAGCCCCGAAAACCAAGAAGACATAGGTTTTTATTGTCTTGGTAAAATAAAAT	0.797848	4.48662	DOWN	unique/representative
Q2_P06108	C810894.1	Sm_Orth_inOther_sp	unknown [Schistosoma japonicum] ||SJCHGC01358 protein [Schistosoma japonicum] ||MGC83221 protein [Xenopus laevis] ||PREDICTED: similar to toll interacting protein [Strongylocentrotus purpuratus] ||hypothetical protein LOC336876 [Danio rerio] gb|AAH66544.1| Unknown (protein for MGC:76985) [Danio rerio] ||	GGTCATTCAATAACTGATTCTACCTGTACCATCTCTTAAGTTTTACATTGTTGTTTGAGC	0.728902	4.48662	DOWN	unique/representative
Q2_P00066	C800187.1	Sm_Orth_inOther_sp	unknown [Schistosoma mansoni] ||SJCHGC03840 protein [Schistosoma japonicum] ||SJCHGC02755 protein [Schistosoma japonicum] ||hypothetical protein DDB0205464 [Dictyostelium discoideum] gb|EAL68399.1| hypothetical protein DDB0205464 [Dictyostelium discoideum] ||proteoglycan 4 [Homo sapiens] emb|CAC36090.1| proteoglycan 4 [Homo sapiens] ||	CAGGCTTTTCTCAATACCTAAATTGCTGAGTATTGCTTCTCAAAAGGAGAGTATTATTAC	2.36613	0	UP	unique/representative
Q2_P06296	C811124.1	Sm_Schisto_Orth_only	unknown [Schistosoma mansoni] ||unknown [Schistosoma mansoni] ||SJCHGC04169 protein [Schistosoma japonicum] ||	GAAACAGCATCTAGTGAATTAAGAGCACAAGTGGCAAATTTATCCAATGATTTAATGCGT	1.56436	1.8493	UP	unique/representative
Q2_P25591	C810559.1	Sm_Orth_inOther_sp	unnamed protein product [Tetraodon nigroviridis] ||hypothetical protein conserved [Trypanosoma cruzi] gb|EAN96957.1| hypothetical protein conserved [Trypanosoma cruzi] ||PREDICTED: similar to establishment of cohesion 1 homolog 1 [Danio rerio] ||hypothetical protein AN2758.2 [Aspergillus nidulans FGSC A4] gb|EAA63192.1| hypothetical protein AN2758.2 [Aspergillus nidulans FGSC A4] ||	CGCAGATTTTGCTGTATCTTACACAGGCCGAGAAGATTTCTTAATATACTGATTTTATAC	0.675986	4.10914	DOWN	unique/representative
Q2_P01326	C803044.1	Sm_Orth_inOther_sp	unnamed protein product [Tetraodon nigroviridis] ||MAP1A protein [Homo sapiens] ||PREDICTED: similar to Microtubule-associated protein 1A (MAP 1A) (Proliferation-related protein p80) isoform 4 [Bos taurus] ||PREDICTED: similar to Microtubule-associated protein 1A (MAP 1A) (Proliferation-related protein p80) isoform 3 [Bos taurus] ||PREDICTED: similar to Microtubule-associated protein 1A (MAP 1A) …	TTAAAAACGCTGATGTTGTTGTAGAGTCACCATCTAAACAACTCGAAGTTCATGATAATG	2.53958	0	UP	unique/representative
Q2_P39736	JAP07302.C	Sm_newGenes_Orth_inOther_sp	unnamed protein product [Tetraodon nigroviridis] ||PREDICTED: similar to CG9226-PA [Strongylocentrotus purpuratus] ||hypothetical protein LOC509631 [Bos taurus] gb|AAI04584.1| Hypothetical protein LOC509631 [Bos taurus] ||WDR79 protein [Homo sapiens] ||hypothetical protein LOC55135 [Homo sapiens] dbj|BAA91579.1| unnamed protein product [Homo sapiens] ||	TACATCCTAGTCTTCCTATTATAGCTACTTCCTCAGGTCAACGTAGAATTAAACAACCAA	1.2767	4.10914	UP	unique/representative
Q2_P23798	C808067.1	Sm_Orth_inOther_sp	unnamed protein product [Tetraodon nigroviridis] ||PREDICTED: similar to coenzyme Q4 homolog [Danio rerio] ||PREDICTED: similar to CG3874-PA [Apis mellifera] ||ENSANGP00000010400 [Anopheles gambiae str. PEST] ref|XP_314100.2| ENSANGP00000010400 [Anopheles gambiae str. PEST] ||CG32174-PB [Drosophila melanogaster] ref|NP_730270.1| CG32174-PB [Drosophila melanogaster] sp|Q9VVG6|COQ4_DROME Ubiquinone…	CCACCTCCCAGAAAACTAGATTGAGATGTGTTTTGAAACACTTTAGATAGTGACTTTGTA	0.678805	4.48662	DOWN	unique/representative
Q2_P31518	C907131.1	Sm_Orth_inOther_sp	unnamed protein product [Tetraodon nigroviridis] ||PREDICTED: similar to dishevelled 3 dishevelled 3 (homologous to Drosophila dsh) [Gallus gallus] ||dishevelled dsh homolog 3 [Danio rerio] dbj|BAB16716.1| orf [Danio rerio] ||Dishevelled dsh homolog 3 [Danio rerio] ||Dishevelled dsh homolog 3 [Danio rerio] ||	GATCGCCGAGAAGCCCGAAAGTATGCATCTAATCTGCTCAAATTGGGATACATTCGGCAT	1.96793	3.28743	UP	unique/representative
Q2_P21014	C804264.1	Sm_Orth_inOther_sp	unnamed protein product [Tetraodon nigroviridis] ||Unknown (protein for MGC:115651) [Xenopus laevis] ||hypothetical protein LOC548900 [Xenopus tropicalis] ||PREDICTED: similar to 3 exoribonuclease [Strongylocentrotus purpuratus] ||histone mRNA 3 end-specific exonuclease [Mus musculus] gb|AAH46412.1| Histone mRNA 3 end-specific exonuclease [Mus musculus] dbj|BAE42771.1| unnamed protein product [Mu…	GAGATGTGCCATTGTATGTGATTGTAGTGCAGATATGAGTAAATTTATGCGTATTCAATG	1.5331	3.76122	UP	unique/representative
Q2_P06542	C811502.1	Sm_Orth_inOther_sp	XSTK2 protein [Xenopus laevis] gb|AAB22239.1| activin receptor=clone XSTK3 [Xenopus laevis embryos Peptide 510 aa] ||Activin A receptor type IIB [Xenopus tropicalis] ref|NP_001006871.1| activin A receptor type IIB [Xenopus tropicalis] ||activin receptor XAR1 [Xenopus] ||activin receptor=clone XSTK8 [Xenopus laevis embryos Peptide 510 aa] pir||A42635 activin receptor STK8 precursor - African clawe…	TCTCCTAATGGAACAAAAATCAAGCTCTTCTCACATGTTATAATAAACCTGTCATCGTGT	1.29586	1.8493	UP	unique/representative
Q2_P06857	C812004.1	Sm_Orth_inOther_sp	Y37E3.4 [Caenorhabditis elegans] gb|AAK27862.1| Hypothetical protein Y37E3.4 [Caenorhabditis elegans] ||	AATCGCAAGCGTCTGTTCCGAAGGCATGAAGTACATGCTTATCGACGTACCAGTTTTTCG	0.729806	3.02474	DOWN	unique/representative
Q2_P41560	JAP06431.S	Sm_newGenes_Orth_inOther_sp	Zgc:114176 protein [Danio rerio] ||ACBP/DBI [Anas platyrhynchos] sp|P45882|ACBP_ANAPL Acyl-CoA-binding protein (ACBP) (Diazepam-binding inhibitor) (DBI) (Endozepine) (EP) ||Acyl-CoA-binding protein (ACBP) (Diazepam-binding inhibitor) (DBI) (Endozepine) (EP) [Contains: DBI(32-86)] ||endozepine [Sus scrofa] dbj|BAA34531.1| endozepine [Sus scrofa] ||Acyl-CoA-binding protein homolog (ACBP) (Diazepam-…	GAAGATCATGATCATTCGGTTTTGTTTTAAGCTTTTTGACTTTTTCAGCGTGACTGTCAA	0.515141	1.60004	DOWN	unique/representative
Q2_P06232	C811032.1	Sm_Orth_inOther_sp	Zgc:91857 [Danio rerio] ref|NP_001002685.1| hypothetical protein LOC436958 [Danio rerio] ||Hypothetical protein LOC305166 [Rattus norvegicus] ref|NP_001020841.1| hypothetical protein LOC305166 [Rattus norvegicus] ||PREDICTED: similar to CG3209-PB isoform B [Danio rerio] ||hypothetical protein LOC231510 [Mus musculus] gb|AAH96769.1| Hypothetical protein LOC231510 [Mus musculus] dbj|BAE23647.1| unn…	GACCATGTTCAAACTTGTATCTAAACTGGTGACATGGTGATTTCTAGAATTCACTGATAT	0.804599	4.48662	DOWN	unique/representative
Q2_P00152	C800471.1	Sm_Orth_inOther_sp	glucose transport protein ||SJCHGC02813 protein [Schistosoma japonicum] ||glucose transporter TGTP2 [Taenia solium] ||Zgc:92476 [Danio rerio] ref|NP_001002643.1| hypothetical protein LOC436916 [Danio rerio] ||glucose transporter 3 [Gadus morhua] ||	CAGGCGCTCGTGTTTCATTCTCTTATTTTCATTGAAATAAAACACTTTTTCCACCGAAAA	0.663224	3.02474	DOWN	redundant
Q2_P00377	C801133.1	Sm_Orth_inOther_sp	TPA: gag-pol polyprotein [Schistosoma mansoni] ||SJCHGC02198 protein [Schistosoma japonicum] ||PREDICTED: similar to reverse transcriptase [Danio rerio] ||PREDICTED: similar to reverse transcriptase [Danio rerio] ||PREDICTED: similar to reverse transcriptase partial [Danio rerio] ||	AGTTATGTCTATTGGCCATTCATGGATAAGGCTGTGGAAGAATACGTAGTGAGATGTCGG	1.45324	2.69874	UP	redundant
Q2_P00532	C801482.1	Sm_Orth_inOther_sp	SJCHGC09396 protein [Schistosoma japonicum] ||PREDICTED: similar to U5 snRNP-associated 102 kDa protein [Canis familiaris] ||PREDICTED: similar to U5 snRNP-associated 102 kDa protein [Bos taurus] ||PREDICTED: similar to RIKEN cDNA 1190003A07 [Rattus norvegicus] ||U5 snRNP-associated 102 kDa protein [Mus musculus] gb|AAH14869.1| RIKEN cDNA 1190003A07 [Mus musculus] dbj|BAC38390.1| unnamed protein …	TTAAAACCGAATGAGGCTGAATCATTAAAAGAACGTGCTAGAAACACCTATCGTGAGGGA	1.42157	1.35049	UP	redundant
Q2_P00606	C801608.1	Sm_Orth_inOther_sp	SJCHGC06312 protein [Schistosoma japonicum] ||HSP70 [Schistosoma japonicum] ||PREDICTED: similar to ENSANGP00000022995 [Apis mellifera] ||Hypothetical protein CBG08827 [Caenorhabditis briggsae] ||Hypothetical protein MGC69535 [Xenopus tropicalis] ref|NP_001001229.1| hypothetical protein LOC407910 [Xenopus tropicalis] ||	AGGTCACATTTGATATTGATGCCAACGGAATTGTCAATGTAGCTGCACGTGACAAAGGGA	1.60709	1.58853	UP	redundant
Q2_P01386	C803149.1	Sm_Orth_inOther_sp	SJCHGC05130 protein [Schistosoma japonicum] ||PREDICTED: similar to Kinesin heavy chain isoform 5C (Kinesin heavy chain neuron-specific 2) isoform 4 [Canis familiaris] ||Kinesin heavy chain isoform 5C variant [Homo sapiens] ||unknown [Homo sapiens] ||Kinesin heavy chain isoform 5C (Kinesin heavy chain neuron-specific 2) ||	ACCAGTTGTACGACCAGATCTTCTCGGTGCACCATGATCATAATGCTGATATTATTTTTT	1.31274	2.43536	UP	redundant
Q2_P01530	C803395.1	Sm_Orth_inOther_sp	immunophilin ||immunophilin ||SJCHGC01391 protein [Schistosoma japonicum] ||FK506 binding protein 4 [Mus musculus] emb|CAA50231.1| p59 immunophilin [Mus musculus] dbj|BAC39057.1| unnamed protein product [Mus musculus] sp|P30416|FKBP4_MOUSE FK506-binding protein 4 (Peptidyl-prolyl cis-trans isomerase) (PPIase) (Rotamase) (p59 protein) (HSP binding immunophilin) (HBI) (FKBP52 protein) (52 kDa FK506…	TCTAAATGAGCGGCCCGTGATTTTGTAAATGTTCCTTTATAATTGTTACCGGTTTCAAAG	1.36492	4.10914	UP	redundant
Q2_P01809	C803882.1	Sm_Orth_inOther_sp	SJCHGC01935 protein [Schistosoma japonicum] ||SJCHGC03282 protein [Schistosoma japonicum] ||KHSRP protein [Homo sapiens] ||PREDICTED: similar to KH-type splicing regulatory protein (FUSE binding protein 2) [Bos taurus] ||KH-type splicing regulatory protein (FUSE binding protein 2) [Homo sapiens] gb|AAB53222.1| KSRP [Homo sapiens] ||	TCTGCAAGAAGAGAATGGCGTCAAGATGGTGCTAATCCAACAATCAAACAACCCGACTCC	1.56161	3.6018	UP	redundant
Q2_P01926	C804085.1	Sm_noMatches_Gb_bothSt	none	ACAATTATTGTCTGGTATCTGTGCACTTTTTGAAACGGAAGGGGTGAGATGTCCTTTTTT	0.549616	4.10914	DOWN	redundant
Q2_P02080	C804331.1	Sm_Orth_inOther_sp	SJCHGC07915 protein [Schistosoma japonicum] ||SJCHGC08605 protein [Schistosoma japonicum] ||Aa2-050 [Rattus norvegicus] ||PREDICTED: similar to budding uninhibited by benzimidazoles 3 homolog [Rattus norvegicus] ||	CAGCATTAACAGCTGCTTTCGGATCAAACACTAATAACAATACTAACACATTGACAAGTA	2.04199	4.10914	UP	redundant
Q2_P02120	C804408.1	Sm_Orth_inOther_sp	Step II splicing factor SLU7 [Homo sapiens] ||step II splicing factor SLU7 [Homo sapiens] ||step II splicing factor SLU7 [Mus musculus] ref|NP_683514.2| step II splicing factor SLU7 [Mus musculus] emb|CAI24830.1| novel protein [Mus musculus] dbj|BAC26306.1| unnamed protein product [Mus musculus] dbj|BAC33589.1| unnamed protein product [Mus musculus] ||Unknown (protein for IMAGE:4458934) [Mus musc…	TAAATGTGATGTCCAAAATAAAGTACGTGCAGAAATTCTTGAACGTTATGGTGGTCATGA	1.59182	3.6018	UP	redundant
Q2_P02448	C804958.1	Sm_Orth_inOther_sp	SJCHGC05096 protein [Schistosoma japonicum] ||probable glutamate synthase (NADPH) [Neurospora crassa] ref|XP_328183.1| probable glutamate synthase [MIPS] [Neurospora crassa] gb|EAA27931.1| probable glutamate synthase [MIPS] [Neurospora crassa] ||hypothetical protein [Yarrowia lipolytica] emb|CAG83371.1| unnamed protein product [Yarrowia lipolytica CLIB99] ||hypothetical protein MG07187.4 [Magnapo…	TGTGAATATATGACTGGAGGCCGTGCTGTTATACTTGGACGTACTGGACGTAATTTTGCT	1.57106	4.48662	UP	redundant
Q2_P02540	C805112.1	Sm_Orth_inOther_sp	SJCHGC01683 protein [Schistosoma japonicum] ||ribosomal protein L6e [Georissus sp. APV-2005] ||ribosomal protein L6 [Ixodes pacificus] ||CG11522-PA isoform A [Drosophila melanogaster] ref|NP_733433.1| CG11522-PA isoform A [Drosophila melanogaster] ||ribosomal protein L6e [Carabus granulatus] ||	CGCAGATATTCTTGACCATGGTGTTACTAATGAGCAATCAACTTATCAACCAAATAATGA	1.31812	1.35049	UP	redundant
Q2_P02600	C805232.1	Sm_Orth_inOther_sp	SJCHGC06827 protein [Schistosoma japonicum] ||PREDICTED: similar to ribosomal protein L14 [Gallus gallus] ||Ribosomal protein L14 [Danio rerio] ||PREDICTED: similar to ribosomal protein L14 [Strongylocentrotus purpuratus] ||ribosomal protein L14 [Danio rerio] gb|AAT68040.1| 60S ribosomal protein L14 [Danio rerio] ||	ACAGTTCAAGTTGAAGAAGCCCATTGAAAAAACCACAAAGCCTGTAATGAAGGCAGTAAA	0.737431	3.76122	DOWN	redundant
Q2_P02764	C805493.1	Sm_Schisto_Orth_only	SJCHGC09373 protein [Schistosoma japonicum] ||SJCHGC09123 protein [Schistosoma japonicum] ||SJCHGC09411 protein [Schistosoma japonicum] ||	TGTCTGCATCCGATTCGGTTTTTGCTGTATGGAAAACATGTCAATCCAGAGCTAGTAAAG	1.63147	2.43536	UP	redundant
Q2_P02840	C805633.1	Sm_noMatches_Gb_bothSt	none	GACGATGTCTTATCCAACTGATTGCTTTGATCCAATGAAGCATCATCGAAAATAGAAGCA	0.334659	4.48662	DOWN	redundant
Q2_P02903	C805755.1	Sm_Orth_inOther_sp	SJCHGC01443 protein [Schistosoma japonicum] ||snRNP C [Xenopus laevis] gb|AAH84206.1| Snrp1c protein [Xenopus laevis] sp|Q03369|RU1C_XENLA U1 small nuclear ribonucleoprotein C (U1 snRNP protein C) (U1C protein) (U1-C) ||hypothetical protein LOC549352 [Xenopus tropicalis] ||CG5454-PA [Drosophila melanogaster] ref|NP_650767.1| CG5454-PA [Drosophila melanogaster] gb|AAO39463.1| RH29440p [Drosophila …	CACTGTACCACCGCAGTGACATGATTAAATAATGATCGTTTTTAGTATGTCACTATAAAC	0.673041	3.02474	DOWN	redundant
Q2_P03939	C807403.1	Sm_noMatches_Gb_bothSt	none	CAACTACAAGCGTATAAAGGAATCGACTGCATCTGATCTTAAACTTGACATTGTCTTTGT	0.37588	2.31038	DOWN	redundant
Q2_P04129	C807740.1	Sm_Orth_inOther_sp	SJCHGC06316 protein [Schistosoma japonicum] ||SJCHGC01809 protein [Schistosoma japonicum] ||Calpain without calmodulin-like domain [Drosophila melanogaster] ||Calpain [Drosophila melanogaster] ||calpain [Drosophila melanogaster] ||	GTTGTGGATCCAGATGAGTCAGATGAAGATGGTTATGGCACTCTTGTAGTTGGTTTGATG	1.67187	3.02474	UP	redundant
Q2_P04689	C808625.1	Sm_Orth_inOther_sp	SJCHGC06047 protein [Schistosoma japonicum] ||PREDICTED: similar to calumenin isoform 2 isoform 2 [Bos taurus] ||skeletal muscle calumenin [Oryctolagus cuniculus] ||unnamed protein product [Mus musculus] ||PREDICTED: similar to calumenin isoform 2 isoform 3 [Canis familiaris] ||	CGTTTGACTAACCATACCACTCACGGGAACAATGTTAAGATAGTTGAATAAATTAGACAT	0.601712	4.48662	DOWN	redundant
Q2_P05604	C810343.1	Sm_Orth_inOther_sp	SJCHGC05814 protein [Schistosoma japonicum] ||PREDICTED: similar to phosphatidic acid phosphatase type 2B [Danio rerio] ||Hypothetical protein CBG18435 [Caenorhabditis briggsae] ||PREDICTED: similar to phosphatidic acid phosphatase type 2B [Bos taurus] ||Unknown (protein for MGC:128313) [Bos taurus] ||	GCTCCCAATCATTGGCTACAAAAAGAAAATTGGAACTGGAGTTACTTCTTTTTCTTTAAC	0.809377	4.48662	DOWN	redundant
Q2_P06299	C811129.1	Sm_Orth_inOther_sp	ENSANGP00000019328 [Anopheles gambiae str. PEST] ref|XP_310958.2| ENSANGP00000019328 [Anopheles gambiae str. PEST] ||CG2807-PA [Drosophila melanogaster] ref|NP_608534.2| CG2807-PA [Drosophila melanogaster] ||RH74732p [Drosophila melanogaster] ||PREDICTED: similar to ENSANGP00000019328 [Apis mellifera] ||Hypothetical protein T08A11.2 [Caenorhabditis elegans] emb|CAA90775.1| Hypothetical protein T0…	CAATGATCGGAGGGACTCCAATGGGCTTTAGAATCGGCACACCTGATATTGGGACAACAG	1.45046	2.08307	UP	redundant
Q2_P06360	C811214.1	Sm_Orth_inOther_sp	PREDICTED: similar to RNA-binding protein 5 (RNA binding motif protein 5) (Putative tumor suppressor LUCA15) (G15 protein) [Apis mellifera] ||	ATGCTTGGATGCACTAACTACGGAAGATGACATTTGCCAGGTTTTTCAAGATACGGCCGA	1.52149	1.8493	UP	redundant
Q2_P06399	C811293.1	Sm_Schisto_Orth_only	SJCHGC09245 protein [Schistosoma japonicum] ||	AAAAACATCTATTACAAACAATCATCCAACTGACCCACAATCAAGCATGTTTGTGGCGCA	1.62375	1.8493	UP	redundant
Q2_P06550	C811512.1	Sm_Orth_inOther_sp	hypothetical protein [Gallus gallus] ref|NP_001006549.1| hypothetical protein LOC424897 [Gallus gallus] ||hypothetical protein [Homo sapiens] gb|AAH68500.1| Hypothetical protein LOC55341 [Homo sapiens] ref|NP_060855.1| hypothetical protein LOC55341 [Homo sapiens] ||unnamed protein product [Homo sapiens] ||PREDICTED: similar to CG14788-PA [Canis familiaris] ||hypothetical protein CaO19.10967 [Cand…	TGTAGCTGGTATATTATCAATCGATGGGATGCGTGATTATTTAGCTCCTGTTGGTTTAGT	1.3826	1.8493	UP	redundant
Q2_P06593	C811576.1	Sm_Schisto_Orth_only	SJCHGC07476 protein [Schistosoma japonicum] ||	CCTCACTCAAGTCTACAGTTTTCTTTTACGTGCTGGTGTAGGCAGCTTAGACAAGCATAT	1.66893	3.02474	UP	redundant
Q2_P07060	C812342.1	Sm_Orth_inOther_sp	SJCHGC03550 protein [Schistosoma japonicum] ||Unknown protein [Arabidopsis thaliana] ||PREDICTED: similar to histone 2 H2ac [Gallus gallus] ||H2A histone [Urechis caupo] sp|P27325|H2A_URECA Histone H2A ||histone H2A [Mytilus edulis] emb|CAD37817.1| histone H2A [Mytilus edulis] gb|AAP94678.1| histone H2A [Mytilus californianus] gb|AAP94676.1| histone H2A [Mytilus edulis] gb|AAP94675.1| histone H2A…	GATGTGCCTGCTAAAAAGTCTCAATCTCAAGAGTATTGATGTTATTCATCATAAACAGAG	0.591178	1.60004	DOWN	redundant
Q2_P07152	C812490.1	Sm_Orth_inOther_sp	Mll2 protein [Mus musculus] ||PREDICTED: similar to Mll2 protein [Mus musculus] ||myeloid/lymphoid or mixed-lineage leukemia 2 [Homo sapiens] sp|O14686|MLL2_HUMAN Myeloid/lymphoid or mixed-lineage leukemia protein 2 (ALL1-related protein) gb|AAC51734.1| ALR [Homo sapiens] ||PREDICTED: similar to Myeloid/lymphoid or mixed-lineage leukemia protein 2 (ALL1-related protein) [Rattus norvegicus] ||All-…	ATGCGCCGACCGCGTTCTCGAGCAAAATATGTCTGCGAAATATTGGAAAAGGACTCTCAT	1.62411	0.886771	UP	redundant
Q2_P07785	C813401.1	Sm_Orth_inOther_sp	SJCHGC05252 protein [Schistosoma japonicum] ||Hypothetical protein CBG19764 [Caenorhabditis briggsae] ||Hypothetical protein F39B2.6 [Caenorhabditis elegans] ref|NP_493571.1| Ribosomal Protein Small subunit family member (rps-26) [Caenorhabditis elegans] sp|O45499|RS26_CAEEL 40S ribosomal protein S26 ||PREDICTED: similar to 40S ribosomal protein S26 [Strongylocentrotus purpuratus] ||ribosomal pro…	CTCACGACCTGTTGCTCCTAGAGCATGATTGCATAAATAAACTATTATCCATTGGACTTC	0.689871	2.69874	DOWN	redundant
Q2_P09144	C902815.1	Sm_Orth_inOther_sp	SJCHGC07725 protein [Schistosoma japonicum] ||PREDICTED: similar to transcription factor GABP beta 2-1 chain - mouse [Gallus gallus] ||hypothetical protein [Gallus gallus] ref|NP_001005816.1| GA binding protein transcription factor beta subunit 2 isoform 2 [Gallus gallus] ||transcription factor GA binding protein delta subunit [Gallus gallus] ||transcription factor GA binding protein beta subunit…	TAAACAACATGATGATGCTCGGGATGCTATGTTAGTAAGTCATATACTTACCTGTCTTTT	1.74719	3.6018	UP	redundant
Q2_P09828	C903786.1	Sm_Orth_inOther_sp	PREDICTED: similar to Xpo1 protein [Apis mellifera] ||unnamed protein product [Tetraodon nigroviridis] ||PREDICTED: similar to Xpo1 protein [Danio rerio] ||unnamed protein product [Tetraodon nigroviridis] ||Xpo1 protein [Mus musculus] gb|AAH25628.1| Xpo1 protein [Mus musculus] ||	ATAATGTCCCAAAATATTGGCCAGGCTGTGGCTACCAATGGAGAGCAGGTGACAAAACAA	1.60412	2.43536	UP	redundant
Q2_P10389	C904613.1	Sm_Orth_inOther_sp	SJCHGC09303 protein [Schistosoma japonicum] ||PREDICTED: similar to cell division cycle and apoptosis regulator 1 [Apis mellifera] ||PREDICTED: similar to cell-cycle and apoptosis regulatory protein 1 [Strongylocentrotus purpuratus] ||cell-cycle and apoptosis regulatory protein 1 [Homo sapiens] emb|CAH70221.1| novel protein (FLJ10590) [Homo sapiens] emb|CAH73835.1| novel protein (FLJ10590) [Homo …	ACAGCTATCCGGACGTTCAAAGGCTTGACTGGACTAGACTTATCTTCTTGCACTGAATGG	1.54485	1.58853	UP	redundant
Q2_P10392	C904618.1	Sm_noMatches_Gb_bothSt	none	GTAGGAACTCTCAATTCAGATCAAGATAAATACACATTAACCGAAGATGTTTCGGTTAGT	1.62466	1.58853	UP	redundant
Q2_P10689	C905048.1	Sm_Orth_inOther_sp	SJCHGC04843 protein [Schistosoma japonicum] ||PREDICTED: similar to ENSANGP00000022043 [Apis mellifera] ||ENSANGP00000022043 [Anopheles gambiae str. PEST] ref|XP_310748.2| ENSANGP00000022043 [Anopheles gambiae str. PEST] ||CG40306-PB.3 [Drosophila melanogaster] gb|EAA46059.1| CG40306-PB.3 [Drosophila melanogaster] ||RH38069p [Drosophila melanogaster] ||	GATCTATCACTTTCGAGTTGAAAAGCATCATAAATATGGTTCTGTACATTCCACATTACG	1.93952	2.43536	UP	redundant
Q2_P10937	C905513.1	Sm_Orth_inOther_sp	unnamed protein product [Tetraodon nigroviridis] ||ENSANGP00000016646 [Anopheles gambiae str. PEST] ref|XP_311405.2| ENSANGP00000016646 [Anopheles gambiae str. PEST] ||hypothetical protein [Gallus gallus] ref|NP_001006175.1| TNF receptor-associated protein 1 [Gallus gallus] ||PREDICTED: similar to ENSANGP00000016646 [Apis mellifera] ||TNF receptor-associated protein [Dictyostelium discoideum] gb|…	CTAAAGAAGATGTAATGGAACGTATTCTCCGTAAATATAGCAATTTCGTTAGTACCCCTA	2.13378	1.8493	UP	redundant
Q2_P11052	C905728.1	Sm_Orth_inOther_sp	hypothetical protein [Gallus gallus] ref|NP_001006562.1| ATP-binding cassette sub-family F (GCN20) member 2 [Gallus gallus] ||ATP-binding cassette sub-family F member 2 isoform b [Homo sapiens] emb|CAB43392.1| hypothetical protein [Homo sapiens] gb|AAS00378.1| unknown [Homo sapiens] gb|EAL24507.1| ATP-binding cassette sub-family F (GCN20) member 2 [Homo sapiens] ||ATP-binding cassette sub-family …	TGAATGGTGTTTGTAACCACATTATTCTGATGAACAAGCAGAAATTGACCTATTTCGGTG	1.86265	3.28743	UP	redundant
Q2_P11970	C907566.1	Sm_Orth_inOther_sp	heat shock protein HSP60 [Schistosoma mansoni] ||PREDICTED: similar to ENSANGP00000014839 [Apis mellifera] ||hypothetical protein [Gallus gallus] ref|NP_001012934.1| hypothetical protein LOC424059 [Gallus gallus] ||SD06594p [Drosophila melanogaster] ||CG12101-PB isoform B [Drosophila melanogaster] gb|AAF47999.1| CG12101-PA isoform A [Drosophila melanogaster] ref|NP_727489.1| CG12101-PB isoform B …	AAGCGATTGGCGATCTAATTGCTACTGCTATGAAGAAGGTTGGGAATGATGGTACGATAA	2.0072	3.76122	UP	redundant
Q2_P12372	C908400.1	Sm_Orth_inOther_sp	Heat shock 70 kDa homolog protein (HSP70) (Major surface antigen) gb|AAA29898.1| heat shock protein 70 ||70 000 mol wt antigen/hsp70 homologue (619 AA) [Schistosoma mansoni] ||heat shock protein [Schistosoma mansoni] ||SJCHGC05757 protein [Schistosoma japonicum] ||cognate 70 kDa heat shock protein scHSC70 [Sarcophaga crassipalpis] ||	CGGGACACTTTGCACGAGATTGTACAAATGACGGACAGCGAGGTGATAGTGGCTATAATG	1.95271	4.48662	UP	redundant
Q2_P12429	C908517.1	Sm_Orth_inOther_sp	SJCHGC05478 protein [Schistosoma japonicum] ||60S ribosomal protein L35 [Euphorbia esula] sp|Q9M5L0|RL35_EUPES 60S ribosomal protein L35 ||PREDICTED: similar to 60S ribosomal protein L35 [Rattus norvegicus] ||similar to 60S ribosomal protein L35 [Lycopersicon esculentum] ||ribosomal protein L35 [Mus musculus] dbj|BAE30629.1| unnamed protein product [Mus musculus] dbj|BAE41274.1| unnamed protein p…	GACCGAAGAAGACCAGAGCAATACGCAGAAGGCTTACCAAAAAAGAACAGTCAATTCATT	0.780052	3.02474	DOWN	redundant
Q2_P12523	C908696.1	Sm_noMatches_Gb_bothSt	none	GATATTTCCCGGAAAAGTCAATATAACGACTCTCGCCCATTATGAAACCCAGCCAACCAC	0.47646	2.08307	DOWN	redundant
Q2_P12713	C909092.1	Sm_Schisto_Orth_only	SJCHGC09278 protein [Schistosoma japonicum] ||	AAGATGTAGCGTTTCGTGATAATGGCTTACGTATTTGTATTAGCGGTTTTAGTGAAAAAC	1.68389	3.6018	UP	redundant
Q2_P13083	C909851.1	Sm_Schisto_Orth_only	SJCHGC05220 protein [Schistosoma japonicum] ||	CCATTCTTGGCCAATGTGACCTTACTGAAAATCATTCGGACATTATTTCAAATATAGATG	1.97216	3.02474	UP	redundant
Q2_P13170	C909990.1	Sm_Orth_inOther_sp	myosin heavy chain ||myosin heavy chain [Dugesia japonica] ||myosin heavy chain [Dugesia japonica] ||myosin heavy chain A [Schmidtea mediterranea] ||Myosin heavy chain striated muscle emb|CAA39247.1| myosin heavy chain [Argopecten irradians] ||	CATTGTAATGGTGTACTTGAAGGTATTCGTATTTGTCGTAAAGGTTTTCCAAATCGTATG	1.79572	4.10914	UP	redundant
Q2_P13365	C910324.1	Sm_Orth_inOther_sp	HSP70 [Schistosoma japonicum] ||78 kDa glucose-regulated protein [Mus musculus] ||PREDICTED: similar to heat shock 70kDa protein 5 [Strongylocentrotus purpuratus] ||Heat shock 70 kDa protein C precursor emb|CAE68866.1| Hypothetical protein CBG14829 [Caenorhabditis briggsae] ||78kDa glucose regulated protein [Crassostrea gigas] ||	TGAGACGGGAAGTTGAGAAAGCCAAAAGAATGCTAAGTAAACGACCATCTACTACGGTAG	2.05317	0	UP	redundant
Q2_P13663	C910974.1	Sm_Schisto_Orth_only	SJCHGC03852 protein [Schistosoma japonicum] ||	TATTGAATCGGAGTTAGATACTTCACTACTTCAACGCTTGAAAAAGAGTCCAAATAACAG	1.31934	4.48662	UP	redundant
Q2_P14091	C911776.1	Sm_Orth_inOther_sp	SPAC2C4.07c [Schizosaccharomyces pombe] ref|NP_594510.1| hypothetical protein SPAC2C4.07c [Schizosaccharomyces pombe 972h-] ||PREDICTED: similar to CG16940-PA isoform A [Canis familiaris] ||PREDICTED: similar to CG16940-PA isoform A [Strongylocentrotus purpuratus] ||PREDICTED: similar to CG16940-PA isoform A [Bos taurus] ||unnamed protein product [Mus musculus] ||	TAGTCCATTAGATAAAAGAGCTGCGGATAGAACTACTTCCGTTTATCTTGTTCAGAAAGT	2.10247	4.48662	UP	redundant
Q2_P14225	C912010.1	Sm_Schisto_Orth_only	SJCHGC02818 protein [Schistosoma japonicum] ||	TAGCTGATCATGTGGCTATTGATCCGGATACTGGCGAATCTTTCAAACCCATTTCTTTGC	1.25547	4.48662	UP	redundant
Q2_P14291	C912126.1	Sm_Orth_inOther_sp	heat shock protein HSP60 [Schistosoma mansoni] ||SJCHGC09129 protein [Schistosoma japonicum] ||unknown [Homo sapiens] ||heat shock protein 1 (chaperonin) [Rattus norvegicus] emb|CAA38564.1| heat shock protein (hsp60) precursor [Rattus norvegicus] ||Heat shock protein 1 (chaperonin) [Mus musculus] dbj|BAE25581.1| unnamed protein product [Mus musculus] dbj|BAE27466.1| unnamed protein product [Mus m…	TTTTAGCTCGAGCGATAGCTAAAGAAGGGTTTGAAAAGATCAGCAAGGGTGCAAATCCCA	2.02668	1.8493	UP	redundant
Q2_P14965	C913570.1	Sm_Orth_inOther_sp	PREDICTED: similar to ENSANGP00000004718 [Apis mellifera] ||PREDICTED: similar to PDZ-domain protein scribble [Rattus norvegicus] ||unnamed protein product [Tetraodon nigroviridis] ||SCRIB1 variant N1 [Homo sapiens] ||scribble isoform b [Homo sapiens] gb|AAP88017.1| CRIB1 [Homo sapiens] sp|Q14160|LAP4_HUMAN LAP4 protein (Scribble homolog protein) (hScrib) dbj|BAA09768.3| KIAA0147 protein [Homo sa…	ATACTACAAAGGCTACAGATTTGACGGATACAGACAGTCATATTTCTGAGAAATGTGATT	1.84098	4.10914	UP	redundant
Q2_P15006	C913648.1	Sm_Orth_inOther_sp	PREDICTED: similar to CCR4-NOT transcription complex subunit 7 (CCR4-associated factor 1) (CAF1) [Strongylocentrotus purpuratus] ||ENSANGP00000019983 [Anopheles gambiae str. PEST] ref|XP_317896.2| ENSANGP00000019983 [Anopheles gambiae str. PEST] ||CG5684-PA isoform A [Drosophila melanogaster] ref|NP_648538.1| CG5684-PA isoform A [Drosophila melanogaster] gb|AAK77285.1| GH06247p [Drosophila melano…	GTTCCCCAAGAGTGGATTACAGGAGTTAGCCGACTTGATGAGAGTACCACGTATCGGCTT	1.79646	0	UP	redundant
Q2_P16042	C916285.1	Sm_Orth_inOther_sp	similar to NM_019780 vacuolar protein sorting 29 [Schistosoma japonicum] ||ENSANGP00000015419 [Anopheles gambiae str. PEST] ref|XP_312630.2| ENSANGP00000015419 [Anopheles gambiae str. PEST] ||unnamed protein product [Tetraodon nigroviridis] ||PREDICTED: similar to vacuolar protein sorting 29 isoform 1 [Danio rerio] ||novel protein similar to human and mouse vacuolar protein sorting 29 (yeast) (VP…	CTGCGATACAGTTATATGTGTACACTCTAGTCAATAATGAACATAAAGTTTCTCGCATAG	0.729369	3.76122	DOWN	redundant
Q2_P16070	C916341.1	Sm_Orth_inOther_sp	SJCHGC04749 protein [Schistosoma japonicum] ||Ribosomal RNA methyl transferase RrmJ/FtsJ [Ehrlichia canis str. Jake] gb|AAZ68537.1| Ribosomal RNA methyl transferase RrmJ/FtsJ [Ehrlichia canis str. Jake] ref|ZP_00210821.1| COG0293: 23S rRNA methylase [Ehrlichia canis str. Jake] ||GA11008-PA [Drosophila pseudoobscura] ||FtsJ homolog 2 [Mus musculus] gb|AAH64776.1| FtsJ homolog 2 [Mus musculus] dbj|…	GCTAGAGGTTTTCAACTTCCTCAAAGTAAACAGGACAATTAAGTCCTTATTTTCCATCAT	0.835071	1.16829	DOWN	redundant
Q2_P16236	C916665.1	Sm_Orth_inOther_sp	cyclic GMP-dependent protein kinase [Hydra oligactis] ||PREDICTED: similar to protein kinase cGMP-dependent type I alpha isoform [Strongylocentrotus purpuratus] ||Egg laying defective protein 4 isoform f [Caenorhabditis elegans] ref|NP_001023224.1| EGg Laying defective family member (egl-4) [Caenorhabditis elegans] ||Egg laying defective protein 4 isoform c [Caenorhabditis elegans] ref|NP_741329.…	AAGTTTGTCTAGGTGGTGAACTGTGGACACTGTTACGTAATTCTACAGCTTTTGATGATT	1.70887	1.8493	UP	redundant
Q2_P17077	C918315.1	Sm_Schisto_Orth_only	SJCHGC08279 protein [Schistosoma japonicum] ||	CAACCATCATTGGATAAATTAATTGAAATGGGTTATCCGAATCAGCATTGCCCTTATCCT	1.9064	0.886771	UP	redundant
Q2_P17857	C921276.1	Sm_noMatches_Gb_bothSt	none	TGAGGTTGAACAAATTCTCCATTGACCCTTGTTCACACACATATATTGTACAAGTAATAC	0.53151	4.82556	DOWN	redundant
Q2_P17895	C800016.1	Sm_Schisto_Orth_only	SJCHGC01243 protein [Schistosoma japonicum] ||SJCHGC02100 protein [Schistosoma japonicum] ||	CTCCTAGTAAGTTTAGAACTATTCAGACGCCATCAAAAGAAGTTACGGGTAATAATCAAT	1.95143	3.6018	UP	redundant
Q2_P17912	C800033.1	Sm_Orth_inOther_sp	SJCHGC02879 protein [Schistosoma japonicum] ||PREDICTED: similar to CG17060-PA [Apis mellifera] ||PREDICTED OJ1715_A07.15 gene product [Oryza sativa (japonica cultivar-group)] ref|XP_476979.1| putative ras-related protein [Oryza sativa (japonica cultivar-group)] dbj|BAC83185.2| putative ras-related protein [Oryza sativa (japonica cultivar-group)] ||Ras-related protein Rab-10 (ORA1) gb|AAA49230.1|…	ATACAAAATTTATTTCAAGCAGTTGCTGAATGCATGGTGTCTACATGGGGTGCTCCAAAA	1.95175	0.886771	UP	redundant
Q2_P18177	C800330.1	Sm_Orth_inOther_sp	SJCHGC05098 protein [Schistosoma japonicum] ||Ilk-prov protein [Xenopus laevis] ||MGC82989 protein [Xenopus laevis] ||ENSANGP00000011464 [Anopheles gambiae str. PEST] ref|XP_316598.2| ENSANGP00000011464 [Anopheles gambiae str. PEST] ||integrin-linked kinase [Gallus gallus] gb|AAG18430.1| integrin-linked kinase [Gallus gallus] ||	AGGTTCATTTAGACGGTGTCCAGTAGTCGTAAAAATGTTAAAACTACGAAATTGTTCAAC	1.43073	0	UP	redundant
Q2_P18213	C800375.1	Sm_Orth_inOther_sp	SJCHGC09226 protein [Schistosoma japonicum] ||PREDICTED: similar to D19Bwg1357e protein [Strongylocentrotus purpuratus] ||hypothetical protein LOC427350 [Gallus gallus] emb|CAG31153.1| hypothetical protein [Gallus gallus] ||PREDICTED: similar to KIAA0020 protein [Pan troglodytes] ||PREDICTED: similar to KIAA0020 isoform 1 [Bos taurus] ||	GCATCAGAAGTTATAGATACGTTATATAATGATTATGCCACTGCATCACAACGTAGTGAA	2.44221	2.08307	UP	redundant
Q2_P18247	C800417.1	Sm_Orth_inOther_sp	PREDICTED: similar to PC2-like prohormone convertase [Apis mellifera] ||LPC2 [Lymnaea stagnalis] ||prohormone convertase ||GA19593-PA [Drosophila pseudoobscura] ||PC2-like prohormone convertase [Lucilia cuprina] emb|CAA70106.1| PC2-like prohormone convertase [Lucilia cuprina] ||	CCAAGAAATCAAACTATGCGAGCTCTAGTAGATGGTGTGAACAATGGTCGAAAAGGTAAA	1.84576	3.6018	UP	redundant
Q2_P18280	C800452.1	Sm_Schisto_Orth_only	TR4/TR2 [Schistosoma mansoni] ||	AAGTAGATCAGCTTCTTGTGAGATTACAGCCACGAGCATCGAGCTAAACAATCAAAACAC	1.87297	2.43536	UP	redundant
Q2_P18290	C800465.1	Sm_Orth_inOther_sp	SJCHGC08434 protein [Schistosoma japonicum] ||MGC81040 protein [Xenopus laevis] ||PREDICTED: similar to tumor susceptibility protein 101 [Gallus gallus] ||tumor susceptibility protein 101 [Chelonia mydas] ||tumor susceptibility gene 101 [Xenopus tropicalis] gb|AAH64236.1| Hypothetical protein MGC76193 [Xenopus tropicalis] ||	TCAGTTGCCCAATTTCGCTGGCCCCTTTACTCAAGCCGCAAATACAAATATATACTCTAT	0.690439	3.6018	DOWN	redundant
Q2_P18408	C800602.1	Sm_Orth_inOther_sp	SJCHGC09302 protein [Schistosoma japonicum] ||cell-cycle and apoptosis regulatory protein 1 [Homo sapiens] emb|CAH70221.1| novel protein (FLJ10590) [Homo sapiens] emb|CAH73835.1| novel protein (FLJ10590) [Homo sapiens] ||cell-cycle and apoptosis regulatory protein 1 [Homo sapiens] ||unnamed protein product [Homo sapiens] ||death inducer with SAP domain DIS [Homo sapiens] ||	AGTTCGTCGCCTCAGGCGTACTGTGAACCCAGCTCTGTTATTTGCGTTTACTTACTTTGA	1.70337	3.02474	UP	redundant
Q2_P18789	C801336.1	Sm_Orth_inOther_sp	similar to GenBank Accession Number M94390 HEXBP DNA binding protein in Leishmania major [Schistosoma japonicum] ||putative Glycine-rich protein 2 [Oryza sativa (japonica cultivar-group)] ref|XP_506692.1| PREDICTED OSJNBb0088N06.21 gene product [Oryza sativa (japonica cultivar-group)] dbj|BAD07599.1| putative Glycine-rich protein 2 [Oryza sativa (japonica cultivar-group)] dbj|BAD08139.1| putative…	GGGACACTTTGCACGAGATTGTACAAATGACGGACAGCGAGGTGATAGTGGCTATAATGG	1.92564	4.82556	UP	redundant
Q2_P18874	C801442.1	Sm_Orth_inOther_sp	kelch-like 12 variant [Homo sapiens] ||kelch-like 12 [Bos taurus] ||kelch-like 12 [Homo sapiens] gb|AAH04175.1| Kelch-like 12 [Homo sapiens] gb|AAH03183.1| Kelch-like 12 [Homo sapiens] gb|AAG17175.1| kelch-like protein C3IP1 [Homo sapiens] dbj|BAB55271.1| unnamed protein product [Homo sapiens] ||PREDICTED: similar to kelch-like 12 kelch-like protein C3IP1 [Pan troglodytes] ||PREDICTED: similar to…	TCAAGTTCGTGTAAGCATGGCTAATGTCCAAGATCTACTTCCAGCAGCAAGTCTTGTTCA	2.0473	1.8493	UP	redundant
Q2_P18887	C801455.1	Sm_Orth_inOther_sp	R31449_3 [Homo sapiens] ||PREDICTED: similar to CG1676-PA [Canis familiaris] ||PREDICTED: hypothetical protein LOC70312 [Mus musculus] ||PREDICTED: similar to R31449_3 [Rattus norvegicus] ||PREDICTED: similar to CG1676-PA [Bos taurus] ||	TTTCCTAGTGCTGCTGTTAAACAGTCAAATGATCGTGTCGAATCGGACATTGAACAACCT	1.91152	1.35049	UP	redundant
Q2_P18937	C801524.1	Sm_Orth_inOther_sp	ferredoxin NADP+ reductase [Schistosoma mansoni] ||unnamed protein product [Tetraodon nigroviridis] ||ferredoxin reductase isoform 1 precursor [Bos taurus] ||ferredoxin reductase isoform 1 precursor [Bos taurus] ||NADPH:adrenodoxin oxidoreductase mitochondrial precursor (Adrenodoxin reductase) (AR) (Ferredoxin--NADP(+) reductase) dbj|BAA00150.1| adrenodoxin reductase precursor [Bos taurus] prf||1…	GTCTGTCAAGAAGTAAAGTTAAGAATGTCACTTTAATTGGTCGAAGAGGTCCGTTACATG	1.35686	4.48662	UP	redundant
Q2_P18977	C801575.1	Sm_Orth_inOther_sp	SJCHGC03323 protein [Schistosoma japonicum] ||acetyl-CoA acetyltransferase 2 [Danio rerio] ||acetyl-CoA acetyltransferase 2 [Danio rerio] ||acetyl-Coenzyme A acetyltransferase 2 [Xenopus tropicalis] gb|AAH61429.1| Hypothetical protein MGC76038 [Xenopus tropicalis] ||PREDICTED: similar to acetyl-CoA acetyltransferase 2 [Gallus gallus] ||	TTTAATGGATGCGTTCTGTAATCTCCCTATGGGTGGAACGGCTGAAAATGTTGCAAAAAG	1.47519	4.82556	UP	redundant
Q2_P19046	C801664.1	Sm_Orth_inOther_sp	neural-specific syntaxin-binding protein 1 [Lymnaea stagnalis] ||sec1-like protein [Loligo pealei] pdb|1FVH|A Chain A Crystal Structure Analysis Of Neuronal Sec1 From The Squid L. Pealei pdb|1FVF|B Chain B Crystal Structure Analysis Of Neuronal Sec1 From The Squid L. Pealei pdb|1FVF|A Chain A Crystal Structure Analysis Of Neuronal Sec1 From The Squid L. Pealei ||syntaxin binding protein 1 [Mus mu…	GGAGAACCTATAACGGATCCTATGCGTGTATTGGTTGATATTTTCAAATACGATTTTACA	1.43888	2.31038	UP	redundant
Q2_P19073	C801698.1	Sm_Orth_inOther_sp	Gldc-prov protein [Xenopus laevis] ||ENSANGP00000014378 [Anopheles gambiae str. PEST] ref|XP_314216.2| ENSANGP00000014378 [Anopheles gambiae str. PEST] ||glycine decarboxylase p protein [Anas platyrhynchos] ||glycine dehydrogenase (decarboxylating glycine decarboxylase glycine cleavage system protein P) [Gallus gallus] dbj|BAA14313.1| glycine decarboxylase precursor [Gallus gallus] sp|P15505|GCSP…	GAAAACTACATCAACTGGTAGTCTAGACATGAACCATCTGGAAGAACAAACTTCTCTATA	1.61358	3.02474	UP	redundant
Q2_P19082	C801711.1	Sm_Orth_inOther_sp	SJCHGC07823 protein [Schistosoma japonicum] ||GA19578-PA [Drosophila pseudoobscura] ||PREDICTED: similar to GA19578-PA [Apis mellifera] ||PREDICTED: similar to DEAD box polypeptide 42 protein [Rattus norvegicus] ||hypothetical protein [Gallus gallus] ref|NP_001026097.1| similar to DEAD box polypeptide 42 protein RNA helicase-like protein SF3b125 DEAD-box protein [Gallus gallus] ||	GGTGATGATGAAGAAGAAGTATATGAATATGACGCTGATGGAAATATTATTGGTACAGAG	2.59212	0	UP	redundant
Q2_P19297	C801993.1	Sm_Orth_inOther_sp	SJCHGC07831 protein [Schistosoma japonicum] ||similar to Leishmania major. Ppg3 [Dictyostelium discoideum] ref|XP_645495.1| hypothetical protein DDB0168484 [Dictyostelium discoideum] gb|EAL71525.1| hypothetical protein DDB0168484 [Dictyostelium discoideum] ||hypothetical protein CaO19_12372 [Candida albicans SC5314] gb|EAL04701.1| hypothetical protein CaO19.12372 [Candida albicans SC5314] ||secre…	GTTCAACGGTAAATGGAGCTTCAAGTTCTAATGTTGTACTTCGCCAATTCGAAGCACACA	1.71132	2.31038	UP	redundant
Q2_P19303	C801999.1	Sm_Orth_inOther_sp	PREDICTED: similar to senescence downregulated leo1-like [Pan troglodytes] ||Leo1 Paf1/RNA polymerase II complex component homolog [Homo sapiens] gb|AAH18147.1| Hypothetical protein LOC123169 [Homo sapiens] gb|AAP68819.1| replicative senescence downregulated leo1-like protein [Homo sapiens] ||PREDICTED: similar to Leo1 Paf1/RNA polymerase II complex component homolog isoform 2 [Bos taurus] ||hypo…	TGAACTGGATGAAGATGAAATTTTAGATGAAGAAGGACGGACGCGTCTAAAATTGAAAGT	1.50023	1.35049	UP	redundant
Q2_P19514	C802252.1	Sm_Orth_inOther_sp	SJCHGC02553 protein [Schistosoma japonicum] ||PREDICTED: similar to eukaryotic translation initiation factor 4H [Strongylocentrotus purpuratus] ||Hypothetical protein LOC402996 [Danio rerio] ref|NP_991258.1| hypothetical protein LOC402996 [Danio rerio] ||Wbscr1-prov protein [Xenopus laevis] ||PREDICTED: similar to eukaryotic translation initiation factor 4H isoform 1 [Gallus gallus] ||	GGACGTCCAAATAGAGGTGGAATGGGTGGATTCGGTGGACAACGACAAAGTTACCATCCC	1.57789	1.8493	UP	redundant
Q2_P19655	C802419.1	Sm_Orth_inOther_sp	LOC495487 protein [Xenopus laevis] ||PREDICTED: similar to oxysterol-binding protein-like protein 9 isoform e oxysterol-binding protein-related protein 9 OSBP-related protein 9 [Gallus gallus] ||LOC496292 protein [Xenopus laevis] ||PREDICTED: similar to oxysterol binding protein-like 9 [Rattus norvegicus] ||PREDICTED: similar to oxysterol-binding protein-like protein 9 isoform e isoform 2 [Canis …	ACCAACTGTAAGAAAACATGTACTTCCTCGATCTCGCCAAGAAGAAAATGAATCAAGACG	1.42286	3.02474	UP	redundant
Q2_P19805	C802613.1	Sm_Orth_inOther_sp	peptidylglycine alpha hydroxylating mono-oxygenase [Schistosoma mansoni] ||SJCHGC06762 protein [Schistosoma japonicum] ||peptidylglycine a-hydroxylating monooxygenase [Dugesia japonica] ||Hypothetical protein Y71G12B.4 [Caenorhabditis elegans] ref|NP_490898.1| Y71G12B.4 [Caenorhabditis elegans] ||Hypothetical protein CBG22199 [Caenorhabditis briggsae] ||	TATGTTGTTGATGGAAGGAAATCATATCTCATTGGATCTAAATCACCCCAAGTTCATCAA	1.70741	3.76122	UP	redundant
Q2_P20082	C802972.1	Sm_Orth_inOther_sp	SJCHGC01929 protein [Schistosoma japonicum] ||hypothetical protein [Gallus gallus] ref|NP_001012897.1| hypothetical protein LOC421861 [Gallus gallus] ||unnamed protein product [Tetraodon nigroviridis] ||C6orf67-like protein [Xenopus tropicalis] ref|NP_989133.1| hypothetical protein LOC394738 [Xenopus tropicalis] ||Cg9947-prov protein [Xenopus laevis] ||	CAAAAGGTATAGCATGGCCTTCCGATGTCGATCGCAAATTCGGGACCTTAAATGCAAACG	0.76998	4.10914	DOWN	redundant
Q2_P20194	C803121.1	Sm_noMatches_Gb_bothSt	none	GCCAACCGGTTTCCTTAAAATTGCTGACTAAACACCCTAGATTTAATAGTGCATTTATGT	1.66817	3.28743	UP	redundant
Q2_P20252	C803199.1	Sm_Orth_inOther_sp	PREDICTED: similar to structure specific recognition protein 1 recombination signal sequence recognition protein chromatin-specific transcription elongation factor 80 kDa subunit high mobility group box facilitates chromatin remodeling 80 kDa subunit cis... [Pan troglodytes] ||SSRP1 protein [Homo sapiens] ||unnamed protein product [Mus musculus] dbj|BAE27299.1| unnamed protein product [Mus muscul…	AGTTATAAAGCGTCTGTTGGTTTGTTGTATCCATTAGAGAGAGGATTTACATTCGTGCCC	1.756	2.43536	UP	redundant
Q2_P20270	C803224.1	Sm_noMatches_Gb_bothSt	none	CGTTCTTTAGGTATGGATGATGAAGAACTAGATTCCAATTTTAAGTATGTCACCGTGTAA	1.66278	0.886771	UP	redundant
Q2_P20394	C803411.1	Sm_Orth_inOther_sp	SJCHGC05331 protein [Schistosoma japonicum] ||PREDICTED: similar to SGT1 suppressor of G2 allele of SKP1 [Rattus norvegicus] ||PREDICTED: similar to suppressor of G2 allele of SKP1 [Bos taurus] ||SGT1 suppressor of G2 allele of SKP1 (S. cerevisiae) [Homo sapiens] ||suppressor of G2 allele of SKP1 [Homo sapiens] emb|CAI17072.1| SGT1 suppressor of G2 allele of SKP1 (S. cerevisiae) [Homo sapiens] em…	CTTCAGAAAAAATATGGCATTAACTGATGTTCGAGTAGAAATAGAAAGACGAAAGGTCTC	0.657921	3.02474	DOWN	redundant
Q2_P20395	C803412.1	Sm_Schisto_Orth_only	cysteine protease inhibitor [Schistosoma mansoni] ||	AACCGCTACCCTGTCATGGCAAAGAACTTCAATTACACTCTGTCGTTAAAGACAAAAAGG	0.68028	4.48662	DOWN	redundant
Q2_P20406	C803428.1	Sm_Schisto_Orth_only	SJCHGC06327 protein [Schistosoma japonicum] ||SJCHGC01697 protein [Schistosoma japonicum] ||	GTACTGGAGTTGGTGAAAGCATTTGAAGGGGGTGTTTGATAAATCATCAAATATAGATTA	1.64004	1.8493	UP	redundant
Q2_P20671	C803813.1	Sm_Orth_inOther_sp	SJCHGC01283 protein [Schistosoma japonicum] ||similar to myelin gene expression factor in Mus musculus [Schistosoma japonicum] ||unknown [Schistosoma japonicum] ||GA21738-PA [Drosophila pseudoobscura] ||	CTGGGAAAATTCTCAGCGCGGTTATAAAAACAGACTCAGAAGGGAATTCTCGTGGTGTTG	1.79448	0	UP	redundant
Q2_P20923	C804139.1	Sm_Orth_inOther_sp	Brg1 [Xenopus laevis] ||PREDICTED: similar to SWI/SNF-related matrix-associated actin-dependent regulator of chromatin a4 isoform 16 [Canis familiaris] ||Smarca4 protein [Mus musculus] ||unnamed protein product [Mus musculus] ||brahma-related protein 1 [Rattus norvegicus] ||	TGGTTCTTCTACTGGGAGTACATCCAGATCATCTAACCAATCAGTTTCACCAAAGTTAGC	1.4495	3.6018	UP	redundant
Q2_P20968	C804197.1	Sm_Orth_inOther_sp	SJCHGC00820 protein [Schistosoma japonicum] ||90-kDa heat-shock protein [Leucosolenia sp.] ||90 kDa heat shock protein [Bemisia tabaci] ||unnamed protein product [Gallus gallus] sp|P11501|HS90A_CHICK Heat shock protein HSP 90-alpha ||PREDICTED: similar to heat shock protein 90-alpha [Danio rerio] ||	AGAGTTTTACAAGTCGTTAACTAATGATTGGGAGGACCACCTTGCGGTGAAGCACTTTTC	2.06175	3.76122	UP	redundant
Q2_P21169	C804467.1	Sm_Orth_inOther_sp	SJCHGC06167 protein [Schistosoma japonicum] ||PREDICTED: similar to UV excision repair protein RAD23 homolog B (hHR23B) (XP-C repair complementing complex 58 kDa protein) (p58) [Canis familiaris] ||RAD23 homolog B [Danio rerio] ref|NP_956858.1| RAD23 homolog B [Danio rerio] ||RAD23 homolog B (S. cerevisiae) [synthetic construct] gb|AAV38508.1| RAD23 homolog B (S. cerevisiae) [synthetic construct]…	GCATCAATTACCTGTATGCTTGCATCGTTTTCTTTGATTTGTGAAACTAAGTTAGCTGTT	0.757574	4.10914	DOWN	redundant
Q2_P21419	C804826.1	Sm_Orth_inOther_sp	gastric mucin [Sus scrofa] ||ENSANGP00000020885 [Anopheles gambiae str. PEST] ref|XP_318620.2| ENSANGP00000020885 [Anopheles gambiae str. PEST] ||mucin 5 [Homo sapiens] ||GPI-anchored cell surface glycoprotein required for diploid pseudohyphal formation and haploid invasive growth transcriptionally regulated by the MAPK pathway (via Ste12p and Tec1p) and the cAMP pathway (via Flo8p) Muc1p [Saccha…	TTAGAGGGATATCTCAAATCTTCAGTGCACTCATAGATGGTTTAATTAAAACGGTATGGT	1.81968	2.31038	UP	redundant
Q2_P21442	C804856.1	Sm_Schisto_Orth_only	SJCHGC04572 protein [Schistosoma japonicum] ||	GCTAGATGAAGGTGATTCACCTAGTACTCCAATGAATTCGTCGAATCAATTCAATAAAAA	1.52354	2.31038	UP	redundant
Q2_P21484	C804920.1	Sm_Orth_inOther_sp	SJCHGC05110 protein [Schistosoma japonicum] ||putative serine/threonine protein kinase HcSTK [Haemonchus contortus] ||putative serine/threonine protein kinase HcSTK [Haemonchus contortus] ||putative serine/threonine protein kinase HcSTK [Haemonchus contortus] ||putative serine/threonine protein kinase HcSTK [Haemonchus contortus] ||	CTTTGCCGATACCTCAATCGATAATAGTGATCATAAAGACAGTGTTTCACAAATAATCGA	1.73336	3.02474	UP	redundant
Q2_P21585	C805076.1	Sm_noMatches_Gb_bothSt	none	TTACGTGTTTCTTACTGACTATCAGTGGTCTACAACACTATGTCAAATGTCTTTCCTCAT	1.48546	3.02474	UP	redundant
Q2_P21618	C805129.1	Sm_Schisto_Orth_only	SJCHGC09147 protein [Schistosoma japonicum] ||SJCHGC04760 protein [Schistosoma japonicum] ||	TCTTGATGTAGATCACTCTTTGGTTACTTCGGCGGGGAGTAAGAAATATGCAGTTGCCAA	2.19339	3.28743	UP	redundant
Q2_P21730	C805291.1	Sm_Orth_inOther_sp	PREDICTED: similar to UPF0120 protein DKFZp564C186 [Canis familiaris] ||Unknown (protein for MGC:127410) [Bos taurus] ||PREDICTED: similar to Nucleolar complex protein 2 homolog (NOC2 protein homolog) isoform 1 [Bos taurus] ||PREDICTED: similar to Nucleolar complex protein 2 homolog (NOC2 protein homolog) isoform 2 [Bos taurus] ||Hypothetical protein LOC313777 [Rattus norvegicus] ref|NP_001029069…	CGATTTCACTTCAAGATATGCAGATGTACATGCTTTGATAAAGTCACTTATTCATCCACT	1.71934	2.31038	UP	redundant
Q2_P21916	C805544.1	Sm_Orth_inOther_sp	SJCHGC07455 protein [Schistosoma japonicum] ||Hypothetical protein CBG11104 [Caenorhabditis briggsae] ||Hypothetical protein R06A4.8 [Caenorhabditis elegans] ref|NP_496984.1| R06A4.8 [Caenorhabditis elegans] ||PREDICTED: similar to amylo-1 6-glucosidase 4-alpha-glucanotransferase isoform 1 [Bos taurus] ||PREDICTED: similar to amylo-1 6-glucosidase 4-alpha-glucanotransferase isoform 1 glycogen deb…	GGAAGGAGATGATTCCTCTAGTATTTTAAATTGTCCAGTTTATAGATGGTTTCCAGATGA	2.05517	4.10914	UP	redundant
Q2_P22072	C805757.1	Sm_Orth_inOther_sp	PREDICTED: similar to DEAH (Asp-Glu-Ala-His) box polypeptide 38 [Strongylocentrotus purpuratus] ||Hypothetical protein LOC393850 [Danio rerio] ref|NP_957170.1| hypothetical protein LOC393850 [Danio rerio] ||similar to Dhx38 protein [Gallus gallus] emb|CAG31445.1| hypothetical protein [Gallus gallus] ||PREDICTED: similar to DEAH (Asp-Glu-Ala-His) box polypeptide 38 [Bos taurus] ||unnamed protein p…	ATATACTCATTTTTATGCCTGGTCAAGAGGATATTGAAGTGACATGTGAACTAATTGCTG	1.51936	3.6018	UP	redundant
Q2_P22110	C805801.1	Sm_Schisto_Orth_only	SJCHGC05684 protein [Schistosoma japonicum] ||SJCHGC05460 protein [Schistosoma japonicum] ||SJCHGC02994 protein [Schistosoma japonicum] ||	GACTGTTTCAGACATTGTTATAGCCCTAATTAATCCACATGATTACTTCAGTATCCTATG	0.700819	3.28743	DOWN	redundant
Q2_P23157	C807204.1	Sm_noMatches_Gb_bothSt	none	GTGAATCCTCTGAACGTCTCCAAGATAAACGTGTAGATGTTAATGCAAATATTAAACAGA	1.54401	4.48662	UP	redundant
Q2_P23361	C807496.1	Sm_Orth_inOther_sp	SJCHGC03419 protein [Schistosoma japonicum] ||SJCHGC09287 protein [Schistosoma japonicum] ||PREDICTED: similar to Ras association and pleckstrin homology domains 1 isoform 2 [Danio rerio] ||putative membrane protein [Emiliania huxleyi virus 86] emb|CAI65791.1| putative membrane protein [Emiliania huxleyi virus] ||TPA: UL36 tegument protein [Suid herpesvirus 1] ref|YP_068339.1| UL36 tegument prote…	GCCGTCAGCGCAGACTTCACTATTCAACTTTAATTCATTTTGTGACAAACACAAAATAAT	1.75391	4.82556	UP	redundant
Q2_P23378	C807522.1	Sm_Orth_inOther_sp	ENSANGP00000015236 [Anopheles gambiae str. PEST] ref|XP_310308.2| ENSANGP00000015236 [Anopheles gambiae str. PEST] ||CG1059-PA [Drosophila melanogaster] ref|NP_524226.1| CG1059-PA [Drosophila melanogaster] ||SD05186p [Drosophila melanogaster] ||GH07384p [Drosophila melanogaster] ||GA10419-PA [Drosophila pseudoobscura] ||	CTGTTTATGGGATGAGATAATTGAATTCACTGGAACACAGAGTTGGCAATTTCATCAATT	1.488	0.886771	UP	redundant
Q2_P23571	C807760.1	Sm_Schisto_Orth_only	SJCHGC06170 protein [Schistosoma japonicum] ||	ATGCTGAATAGAGAACGTACAGCTCAAATGCATCGTATGTCACAACTTGAAACAGAAAGA	1.79359	1.35049	UP	redundant
Q2_P23648	C807870.1	Sm_Orth_inOther_sp	hypothetical protein UM01093.1 [Ustilago maydis 521] gb|EAK82052.1| hypothetical protein UM01093.1 [Ustilago maydis 521] ||Prion-like-(q/n-rich)-domain-bearing protein protein 41 [Caenorhabditis elegans] ref|NP_497478.1| Prion-like-(Q/N-rich)-domain-bearing protein family member (pqn-41) [Caenorhabditis elegans] ||CG33277-PA [Drosophila melanogaster] ref|NP_996010.1| CG33277-PA [Drosophila melano…	AACAGCTATTGTTACAACAGCAACAACATCAGCAGAGATTAGCAGCAGTGGCAGCTGTAG	1.51199	3.28743	UP	redundant
Q2_P24558	C809061.1	Sm_Orth_inOther_sp	SJCHGC05854 protein [Schistosoma japonicum] ||MGC80075 protein [Xenopus laevis] ||PREDICTED: similar to Hypothetical protein KIAA0152 [Gallus gallus] ||RIKEN cDNA 2410014A08 [Mus musculus] gb|AAH35300.2| Hypothetical protein LOC109154 [Mus musculus] dbj|BAC36070.1| unnamed protein product [Mus musculus] sp|Q6ZQI3|K0152_MOUSE Protein KIAA0152 precursor ||mKIAA0152 protein [Mus musculus] ||	GGTATTGCGATTATTAGTGATCTTGCCCATTATTCATTCTTTGTAGGTTATGTACGAATG	0.688422	4.10914	DOWN	redundant
Q2_P24560	C809063.1	Sm_Orth_inOther_sp	SJCHGC05640 protein [Schistosoma japonicum] ||CG6998-PD isoform D [Drosophila melanogaster] gb|AAN09127.1| CG6998-PC isoform C [Drosophila melanogaster] gb|AAN09126.1| CG6998-PB isoform B [Drosophila melanogaster] gb|AAF45975.1| CG6998-PA isoform A [Drosophila melanogaster] gb|AAR10109.1| similar to Drosophila melanogaster ctp [Drosophila yakuba] ref|NP_726944.1| CG6998-PD isoform D [Drosophila m…	GAACGATCCTTCATATACTTTTTTCTTGGAGATCGGGCAATTTTATTGTATAAATCGGGT	1.61732	1.58853	UP	redundant
Q2_P24681	C809206.1	Sm_Orth_inOther_sp	unknown [Schistosoma japonicum] ||CG9148-PC isoform C [Drosophila melanogaster] gb|AAF47468.2| CG9148-PA isoform A [Drosophila melanogaster] ref|NP_995953.1| CG9148-PC isoform C [Drosophila melanogaster] ref|NP_477392.1| CG9148-PA isoform A [Drosophila melanogaster] gb|AAL48160.1| RH25118p [Drosophila melanogaster] ||DNA supercoiling factor [Bombyx mori] ||PREDICTED: similar to ENSANGP00000010221…	CGATGGATTGCTGCTGATTTAGATGAAGATGATAGTTTAAATAAGACTGAGTTCACTGAT	1.32096	3.76122	UP	redundant
Q2_P24728	C809264.1	Sm_Orth_inOther_sp	cathepsin B endopeptidase [Schistosoma mansoni] ||cathepsin B endopeptidase [Schistosoma japonicum] ||cathepsin B [Branchiostoma belcheri tsingtaunese] ||cathepsin B precursor [Araneus ventricosus] ||cathepsin B precursor [Fundulus heteroclitus] ||	CCCTACTGGTTAATTGCGAATTCATGGAATAGTGATTGGGGTGATAAAGGTTATTTTAAA	1.29294	2.43536	UP	redundant
Q2_P24805	C809360.1	Sm_Orth_inOther_sp	SJCHGC08322 protein [Schistosoma japonicum] ||MGC64562 protein [Xenopus laevis] dbj|BAB03397.2| mitochondrial carrier homolog 2 [Xenopus laevis] ||mitochondrial carrier homolog 2 [Gallus gallus] dbj|BAA86900.1| mitochondrial carrier homolog 2 [Gallus gallus] ||mitochondrial carrier-like 2 [Oreochromis mossambicus] ||Mitochondrial carrier homolog 2 [Xenopus tropicalis] ref|NP_989114.1| mitochondri…	GGTCACATTGGCATTTGTTCTTCACTCTTCTAGTCAATGTAATTCTGTATAGTTTCCATA	0.810932	4.10914	DOWN	redundant
Q2_P24973	C809591.1	Sm_Orth_inOther_sp	MGC81520 protein [Xenopus laevis] ||hypothetical protein [Pongo pygmaeus] ||hypothetical protein [Pongo pygmaeus] ||unnamed protein product [Macaca fascicularis] ||serine palmitoyltransferase long chain base subunit 1 [Macaca fascicularis] sp|Q60HD1|LCB1_MACFA Serine palmitoyltransferase 1 (Long chain base biosynthesis protein 1) (LCB 1) (Serine-palmitoyl-CoA transferase 1) (SPT 1) (SPT1) ||	TTGTTAGATGAGACCATTTCTTTTGGAGTATTAGGTAAAACTGGTAGGGGTGTAACCGAA	1.85889	1.8493	UP	redundant
Q2_P25016	C809657.1	Sm_Orth_inOther_sp	SJCHGC01705 protein [Schistosoma japonicum] ||PREDICTED: similar to ENSANGP00000002778 [Apis mellifera] ||ENSANGP00000002778 [Anopheles gambiae str. PEST] ref|XP_312258.2| ENSANGP00000002778 [Anopheles gambiae str. PEST] ||unknown [Schistosoma japonicum] ||PREDICTED: similar to contains transmembrane (TM) region and ATP binding region [Rattus norvegicus] ||	TCTGGTTCTTAATTGTTCACTATGCAATAACACCGATATTTCCACGGTTCACGGATAGGT	0.674615	3.6018	DOWN	redundant
Q2_P25110	C809778.1	Sm_noMatches_Gb_bothSt	none	GCACCAACTAGATTTCATTCGTAATTGAAGATAGTTTTAAACACGTGAACACTTACACAC	0.478496	3.28743	DOWN	redundant
Q2_P25390	C810142.1	Sm_Schisto_Orth_only	SJCHGC06335 protein [Schistosoma japonicum] ||Na+/Cl- dependent neurotransmitter transporter-like protein [Schistosoma mansoni] ||	CCACCGGTGTAATGGACGATACGAAATTTTTTCAGAGTAAATTAAAAGTAGCTGAAAAAC	2.1691	4.48662	UP	redundant
Q2_P25411	C810165.1	Sm_Orth_inOther_sp	ADP-ribosylation factor 1 [Aiptasia pulchella] ||CG8385-PE isoform E [Drosophila melanogaster] gb|AAN12207.1| CG8385-PD isoform D [Drosophila melanogaster] gb|AAF51873.1| CG8385-PC isoform C [Drosophila melanogaster] gb|AAF51874.1| CG8385-PB isoform B [Drosophila melanogaster] gb|AAF51871.1| CG8385-PA isoform A [Drosophila melanogaster] gb|AAB27066.1| ADP-ribosylation factor 1 ARF 1 [Drosophila m…	AATGTTGAGACAGTGGAATATAGAAACATTAGTTTTACGGTGTGGGATGTCGGTGGACAA	1.19168	0.886771	UP	redundant
Q2_P25422	C810178.1	Sm_Orth_inOther_sp	SJCHGC07045 protein [Schistosoma japonicum] ||Methionine aminopeptidase catalyzes the cotranslational removal of N-terminal methionine from nascent polypeptides function is partially redundant with that of Map2p Map1p [Saccharomyces cerevisiae] sp|Q01662|AMPM1_YEAST Methionine aminopeptidase 1 precursor (MetAP 1) (MAP 1) (Peptidase M 1) gb|AAB67398.1| Map1p: methionine aminopeptidase [Saccharomyc…	ATGAGTGTCTGAGTAAATCGGTATACCCATCGCCGTTAGGATATAAAGGTTTTCCAAAGT	1.27398	1.8493	UP	redundant
Q2_P25905	C811223.1	Sm_Orth_inOther_sp	SJCHGC04689 protein [Schistosoma japonicum] ||MGC82133 protein [Xenopus laevis] ||PREDICTED: similar to RIKEN cDNA 1200011O22 [Gallus gallus] ||PREDICTED: hypothetical protein XP_783216 [Strongylocentrotus purpuratus] ||PREDICTED: similar to hypothetical protein DKFZp434K1815 [Rattus norvegicus] ||	AGTGGAATCTGGTGAAATTATGGTATTCGATTTTGCATCTATTTTGGAACGACGTAAAGG	1.54612	0	UP	redundant
Q2_P25937	C811264.1	Sm_Orth_inOther_sp	elongation factor 1-alpha [Schistosoma mansoni] ||SJCHGC00214 protein [Schistosoma japonicum] ||similar to GenBank Accession Number AF063419 elongation factor 1-alpha in Milnesium tardigradum [Schistosoma japonicum] ||unknown [Schistosoma japonicum] ||unknown [Schistosoma japonicum] ||	TTAAAGGTTGGGAGATAACAAGAACAAAGGATGGAAAGACTGTTACTGATACAGGCTTCA	1.81106	4.48662	UP	redundant
Q2_P26217	C811646.1	Sm_Schisto_Orth_only	SJCHGC04458 protein [Schistosoma japonicum] ||SJCHGC09123 protein [Schistosoma japonicum] ||	CGTAGTAATGGGAAAAGAACAGTACCGTTGTATTTCTTAAAGAAACCCTTTGACAAAAGT	2.06734	0	UP	redundant
Q2_P26266	C811716.1	Sm_Orth_inOther_sp	CG3542-PB isoform B [Drosophila melanogaster] ref|NP_722868.1| CG3542-PB isoform B [Drosophila melanogaster] ||CG3542-PA isoform A [Drosophila melanogaster] ref|NP_608738.1| CG3542-PA isoform A [Drosophila melanogaster] gb|AAL13780.1| LD24714p [Drosophila melanogaster] ||GA17512-PA [Drosophila pseudoobscura] ||PREDICTED: similar to CG3542-PA isoform A [Apis mellifera] ||Huntingtin interacting pro…	CTGAGAAGAAGATTATCAAAGAGATTTTAAAATACAACTGTACACCGATCGACTTGTCTG	1.60817	4.82556	UP	redundant
Q2_P26557	C812137.1	Sm_Orth_inOther_sp	GA11682-PA [Drosophila pseudoobscura] ||SD04106p [Drosophila melanogaster] ||LP17054p [Drosophila melanogaster] gb|AAF49013.1| CG12532-PA [Drosophila melanogaster] ref|NP_523415.1| CG12532-PA [Drosophila melanogaster] emb|CAA53509.1| beta-adaptin Drosophila 1 [Drosophila melanogaster] ||PREDICTED: similar to adaptor-related protein complex 1 beta 1 subunit isoform b isoform 6 [Strongylocentrotus …	TTTTGTCGAAGGTAGGCACGTAGCTCGGCGTCAACTTCCAGCACGCGTAAATGGGGTCTC	1.68721	3.76122	UP	redundant
Q2_P26813	C812515.1	Sm_Schisto_Orth_only	SJCHGC04096 protein [Schistosoma japonicum] ||SJCHGC05762 protein [Schistosoma japonicum] ||	ACAACTCTGTATAACTGGTTCAGTTGATGGTGATTGTATTATTTGGGCTGTTTACGATTC	1.93609	0.886771	UP	redundant
Q2_P26821	C812523.1	Sm_Schisto_Orth_only	nicotinic acetylcholine receptor non-alpha subunit precursor [Schistosoma mansoni] ||nicotinic acetylcholine receptor non-alpha subunit precursor [Schistosoma haematobium] ||nicotinic acetylcholine receptor non-alpha subunit precursor [Schistosoma bovis] ||	GGAATCCGACAGTTTGGTCAAATATCATTGATATGAATTCAGAATTTCGTCCAACAGTTA	1.82341	4.48662	UP	redundant
Q2_P26881	C812611.1	Sm_Orth_inOther_sp	CG40045-PA.3 [Drosophila melanogaster] gb|AAL49196.1| RE63412p [Drosophila melanogaster] gb|EAA46069.1| CG40045-PA.3 [Drosophila melanogaster] ||Ubiquitin-conjugating enzyme E2G 1 [Danio rerio] ref|NP_956157.1| ubiquitin-conjugating enzyme E2G 1 [Danio rerio] ||ubiquitin-conjugating enzyme E2G 1 (UBC7 homolog C. elegans) [Rattus norvegicus] ref|NP_080261.2| ubiquitin-conjugating enzyme E2G 1 [Mus…	CATTTTCACAATTTCTCGACTATTGTAGTTATCGTAGTTACATTCTCGAGATGCTTCGAA	0.672142	4.48662	DOWN	redundant
Q2_P26926	C812679.1	Sm_Orth_inOther_sp	PREDICTED: similar to Ran GTPase-activating protein 1 [Apis mellifera] ||ENSANGP00000011414 [Anopheles gambiae str. PEST] ref|XP_317204.2| ENSANGP00000011414 [Anopheles gambiae str. PEST] ||GTPase activating protein RanGAP1 [Strongylocentrotus purpuratus] ||Rangap1-prov protein [Xenopus laevis] ||Ran GTPase-activating protein 1 gb|AAB62321.1| RanGTPase activating protein [Xenopus laevis] ||	CACTCCTAATTTAAGAGTTTTAAATCTAACCGGAAACGAAATCAAACTGTCTGCTGGAAT	1.9914	0.886771	UP	redundant
Q2_P27178	C813162.1	Sm_Orth_inOther_sp	general control nonrepressed 5 [Schistosoma mansoni] ||unknown [Schistosoma japonicum] ||PREDICTED: similar to General control of amino acid synthesis protein 5-like 2 (Histone acetyltransferase GCN5) (mmGCN5) isoform 6 [Canis familiaris] ||PREDICTED: similar to GCN5 general control of amino-acid synthesis 5-like 2 isoform 5 [Canis familiaris] ||GCN5 general control of amino-acid synthesis 5-like…	GTTTCCATCTCAGGGATTTACGGAAATTGTGTTTTGTGCAGTAATTTTCAATGAACAAGT	1.65447	1.35049	UP	redundant
Q2_P27361	C813436.1	Sm_Orth_inOther_sp	PREDICTED: similar to e(y)2 protein DC6 protein e(y)2 homolog enhancer of yellow eye homolog (Drosophila) enhancer of yellow 2 homolog (Drosophila) [Gallus gallus] ||Unknown (protein for MGC:131331) [Xenopus laevis] ||e(y)2 protein [Mus musculus] ref|XP_882002.1| PREDICTED: similar to e(y)2 protein isoform 5 [Bos taurus] ref|XP_870789.1| PREDICTED: similar to e(y)2 protein isoform 1 [Bos taurus] …	CGCTAACCTCCTGTCTTTATAAGTCTATCAGTTTGTACTTTTCAGAGTAATATTAGGACT	0.5846	3.28743	DOWN	redundant
Q2_P27484	C900150.1	Sm_Schisto_Orth_only	SJCHGC03620 protein [Schistosoma japonicum] ||	CAAGCGTTTTCAGTGCTTGGTTTCAAAAATCTACAAAGTGAACGTCCAAATATATTGACT	1.73025	4.10914	UP	redundant
Q2_P27537	C900217.1	Sm_noMatches_Gb_bothSt	none	CAATCTACCGTCATTTTTGAAGCTTTGGCTAAACGAAAACTGAAACCTCCTTTATGTGTT	0.696883	1.16829	DOWN	redundant
Q2_P27902	C901417.1	Sm_Orth_inOther_sp	SJCHGC09443 protein [Schistosoma japonicum] ||PREDICTED: similar to Structural maintenance of chromosome 1-like 1 protein (SMC1alpha protein) (SB1.8/DXS423E protein) (Sb1.8) partial [Strongylocentrotus purpuratus] ||PREDICTED: similar to SMC1 protein [Apis mellifera] ||PREDICTED: similar to chromosome adhesion protein SMC1-like [Danio rerio] ||chromosome adhesion protein SMC1-like [Danio rerio] ||	TGTGTCAACCATCACATCGCCGTTATCAAGTGGCAATTACAAAAGTCCTTGGCAAATATA	1.8753	0	UP	redundant
Q2_P28226	C901915.1	Sm_noMatches_Gb_bothSt	none	GATGATGTTCTGATTCCAACTCAAGACTTTCTGGTTAGCATTTGTTCTTTGCATTTTGTA	1.54477	2.69874	UP	redundant
Q2_P28515	C902314.1	Sm_noMatches_Gb_bothSt	none	ATGGTCATCCGAATCAGTTGCGTAAACTTTTCCCGACATGTGTAGACGTTCAATGCAATC	1.72316	1.35049	UP	redundant
Q2_P28809	C902723.1	Sm_Orth_inOther_sp	munc18-1-interacting protein 1 [Lymnaea stagnalis] ||	CAGTGACGAGGATACAGCTCAACTATTAGATAAACAGTATCAAGCTGATAAACAAGTTTA	1.66668	3.02474	UP	redundant
Q2_P29011	C903014.1	Sm_Schisto_Orth_only	SJCHGC01427 protein [Schistosoma japonicum] ||	GGATCAGATGTAGTTAGAATTATCCGTCAAAGAACCAAGTTAAATTTGTACACTGGTACT	2.01105	1.8493	UP	redundant
Q2_P29053	C903071.1	Sm_Orth_inOther_sp	A.1.12/9 antigen ||	CCTACTATTTAGTCATCAAAACTTCATACTTTCATGTAGAGTGCCTTCTCGTTTTCATCA	0.588353	2.0304	DOWN	redundant
Q2_P29315	C903442.1	Sm_Orth_inOther_sp	PREDICTED: similar to GA21564-PA [Apis mellifera] ref|XP_394486.2| PREDICTED: similar to GA21564-PA [Apis mellifera] ||similar to Rattus norvegicus (Rat). Phosphoinositide phosphatase SAC1 [Dictyostelium discoideum] ||hypothetical protein DDB0216876 [Dictyostelium discoideum] gb|EAL71679.1| hypothetical protein DDB0216876 [Dictyostelium discoideum] ||MGC84016 protein [Xenopus laevis] gb|AAH74260.…	GTGCAAATACTGTGGAAACAGAACAATTAGTCGATATTTCAGGGCATAGATTTTCTTTTG	1.405	3.02474	UP	redundant
Q2_P29400	C903562.1	Sm_Orth_inOther_sp	SJCHGC05144 protein [Schistosoma japonicum] ||PREDICTED: similar to Protein C14orf111 isoform 1 [Bos taurus] ref|NP_057046.1| hypothetical protein LOC51077 [Homo sapiens] emb|CAJ18322.1| hypothetical protein [Homo sapiens] emb|CAH89407.1| hypothetical protein [Pongo pygmaeus] gb|AAD27744.1| CGI-35 protein [Homo sapiens] sp|Q9Y324|CN111_HUMAN Protein C14orf111 ||PREDICTED: similar to Protein C14or…	TGATTGTTTAGTTGAGCGCTGCAAATCCCGTTGTTACATCGTTGCTACTTGTGATCGTGA	0.794043	4.10914	DOWN	redundant
Q2_P29462	C903654.1	Sm_noMatches_Gb_bothSt	none	CCAAAGACTTTCCAACATCAGATAAAAAGATGCCAGAATGGGGTTCACCTATTCAAATTA	1.5449	3.6018	UP	redundant
Q2_P29493	C903695.1	Sm_Orth_inOther_sp	ENSANGP00000006704 [Anopheles gambiae str. PEST] ref|XP_317149.2| ENSANGP00000006704 [Anopheles gambiae str. PEST] ||Dsrc28C protein ||CG8049-PC isoform C [Drosophila melanogaster] gb|AAF52631.3| CG8049-PA isoform A [Drosophila melanogaster] ref|NP_476746.1| CG8049-PA isoform A [Drosophila melanogaster] ref|NP_723370.1| CG8049-PC isoform C [Drosophila melanogaster] gb|AAL39602.1| LD18251p [Drosop…	CTGTTCAGAAAATCCTTATCAAGGCATGAATAATACACAGGTCTACCAGTATATTGTTGG	1.50386	3.6018	UP	redundant
Q2_P29695	C903953.1	Sm_Orth_inOther_sp	LOC446973 protein [Xenopus laevis] ||PREDICTED: similar to olfactory receptor Olr461 similar to olfactory receptor MOR260-5 [Gallus gallus] ||PREDICTED: similar to CG30420-PA isoform A [Strongylocentrotus purpuratus] ||PREDICTED: similar to Neural proliferation differentiation and control protein-1 precursor (NPDC-1 protein) [Danio rerio] ||Neural proliferation differentiation and control 1 [Ratt…	AGTGAAGATGATGTGGATGATGGAGATTTTACAGTTTATGAATGTCCAGGGCTCGCTAAT	1.81761	0	UP	redundant
Q2_P30080	C904481.1	Sm_Orth_inOther_sp	unnamed protein product [Kluyveromyces lactis] emb|CAG99603.1| unnamed protein product [Kluyveromyces lactis NRRL Y-1140] ||unnamed protein product [Candida glabrata] emb|CAG58813.1| unnamed protein product [Candida glabrata CBS138] ||AER173Cp [Ashbya gossypii ATCC 10895] ref|NP_985031.1| AER173Cp [Eremothecium gossypii] ||unnamed protein product [Debaryomyces hansenii CBS767] ref|XP_461820.1| un…	CGTTTATTCTGTCATAATATACCCGTAGGCTGATAGTCCATATGAAGGTGGAGTCTTTTC	0.755187	2.0304	DOWN	redundant
Q2_P30486	C905070.1	Sm_Schisto_Orth_only	SJCHGC09256 protein [Schistosoma japonicum] ||	GTTGACGCTGCTGTAGACCACATACAACAAAAGTTCAAATGCTGTGGATCAAGGAGTTAC	0.771817	3.76122	DOWN	redundant
Q2_P30809	C905658.1	Sm_Orth_inOther_sp	ENSANGP00000028875 [Anopheles gambiae str. PEST] ref|XP_565989.1| ENSANGP00000028875 [Anopheles gambiae str. PEST] ||ENSANGP00000007487 [Anopheles gambiae str. PEST] ref|XP_310715.2| ENSANGP00000007487 [Anopheles gambiae str. PEST] ||PREDICTED: similar to cochlear otoferlin [Gallus gallus] ||novel protein similar to vertebrate otoferlin (OTOF) [Danio rerio] emb|CAI20764.1| novel protein similar t…	CCACCTTTAGTTTTCACATGTTTTGATAACCGTATACTTGGTACAAAAATCACAATTGGG	2.26024	3.02474	UP	redundant
Q2_P31056	C906257.1	Sm_Orth_inOther_sp	MGC83936 protein [Xenopus laevis] ||hypothetical protein [Pongo pygmaeus] ||hypothetical protein [Pongo pygmaeus] ||unnamed protein product [Mus musculus] dbj|BAE37738.1| unnamed protein product [Mus musculus] ||cytoplasmic dynein intermediate chain 2C [Homo sapiens] ||	CTTATCATCCAAATTTGATTATTGGTGGGACATATTCCGGACAAATTGTATTGTGGGATA	1.54186	1.8493	UP	redundant
Q2_P31270	C906657.1	Sm_Orth_inOther_sp	Suppressor of clr protein 2 isoform b [Caenorhabditis elegans] ref|NP_741391.2| Suppressor Of Clr family member (soc-2) [Caenorhabditis elegans] ||Suppressor of clr protein 2 isoform a [Caenorhabditis elegans] ref|NP_001021259.1| Suppressor Of Clr family member (soc-2) [Caenorhabditis elegans] gb|AAC39129.1| Ras-binding protein SUR-8 [Caenorhabditis elegans] gb|AAC25697.1| leucine-rich repeat pro…	CCGTTTATCAGAATTACCTACGGAAATCAATAAACTTGTTGCTCTTGAAGTACTACGATT	1.63533	2.69874	UP	redundant
Q2_P31337	C906813.1	Sm_noMatches_Gb_bothSt	none	CGTCCAAGAATGCATTCTATTGAGAAATTGTCATGGTCCACACCACGTATTGCACCATTT	2.07309	0	UP	redundant
Q2_P31516	C907127.1	Sm_noMatches_Gb_bothSt	none	TGGATGGATAGTGGAGTGTACTGACGTCAGACGAGCACTAAAATGTGATTGGTAGTGGGT	2.76784	3.6018	UP	redundant
Q2_P31929	C907886.1	Sm_Orth_inOther_sp	Brg1 [Xenopus laevis] ||Brg1 [Xenopus laevis] ||BRG-1-HUMAN [AA 812-1440] nuclear protein GRB1 homeotic gene regulator SNF2-BETA MITOTIC GROWTH AND TRANSCRIPTION ACTIVATOR POSSIBLE GLOBAL TRANSCRIPTION ACTIVATOR SNF2L4 [Homo sapiens] ||SWI/SNF related matrix associated actin dependent regulator of chromatin subfamily a member 4 [Mus musculus] gb|AAH79560.1| SWI/SNF related matrix associated actin…	ACAAGAAGGAAGGACTAGCTTAAATGCTGATGAGGCTGTCGCTCGGGGATGTGCATTTCA	1.57934	1.8493	UP	redundant
Q2_P31934	C907898.1	Sm_noMatches_Gb_bothSt	none	TCTCATATACTTCTGTATTGACTTGTAAATATCAGCCACGTTTATACGTTATCGCGGCGA	0.688175	2.69874	DOWN	redundant
Q2_P32020	C908046.1	Sm_Orth_inOther_sp	SJCHGC07743 protein [Schistosoma japonicum] ||PREDICTED: similar to ENSANGP00000017983 [Apis mellifera] ||PREDICTED: similar to vesicle transport-related protein isoform a vesicle transport-related protein chromosome 14 open reading frame 163 [Gallus gallus] ||ENSANGP00000017983 [Anopheles gambiae str. PEST] ref|XP_309291.2| ENSANGP00000017983 [Anopheles gambiae str. PEST] ||suppressor of ypt1 [D…	TAGCGGGTACCAGTAGAACTGGTACAACCACTGGTAATACATCAAGTAGTGGATCTGGAA	1.69028	2.31038	UP	redundant
Q2_P32036	C908079.1	Sm_Schisto_Orth_only	unknown [Schistosoma japonicum] ||SJCHGC01613 protein [Schistosoma japonicum] ||	AGCAGTTAAAAATACTGCTGAATTTGTAACTATTCCAGATGTGACTTGGGCTGATGTCGG	1.40393	1.8493	UP	redundant
Q2_P32150	C908318.1	Sm_noMatches_Gb_singleSt	none	TGGATGGATAGTGGAGTGTACTGACGTCAGACGAGCACTAAAATGTGATTGGTAGTGGGT	2.67914	2.43536	UP	redundant
Q2_P32199	C908466.1	Sm_Orth_inOther_sp	PREDICTED: similar to cell-cycle and apoptosis regulatory protein 1 [Strongylocentrotus purpuratus] ||PREDICTED: similar to hypothetical protein FLJ10839 cell-cycle and apoptosis regulatory protein 1 [Gallus gallus] ||cell-cycle and apoptosis regulatory protein 1 [Homo sapiens] emb|CAH70221.1| novel protein (FLJ10590) [Homo sapiens] emb|CAH73835.1| novel protein (FLJ10590) [Homo sapiens] ||cell-c…	GAGAGTATGGTTGAGCAGCAAGATGGTGACATGAGCGTTGCAGATGTTAGTGTAGAAGAA	1.94338	3.76122	UP	redundant
Q2_P32233	C908530.1	Sm_Schisto_Orth_only	SJCHGC02577 protein [Schistosoma japonicum] ||similar to GenBank Accession Number AE003628 CG4968 gene product in Drosophila melanogaster [Schistosoma japonicum] ||	AAAGATACACTAATTGCTAATGGTTATACACAGTTTACTGTGGAGGATTTCCATGAACAG	1.24315	3.28743	UP	redundant
Q2_P32332	C908708.1	Sm_Schisto_Orth_only	SJCHGC06801 protein [Schistosoma japonicum] ||	AGTGGAATTCCTACAAATGAGTCTGTGTACTACAACCCTGTTATTAGTTCGAATTTCGGA	1.40359	2.31038	UP	redundant
Q2_P32544	C909173.1	Sm_Orth_inOther_sp	40S rRNA protein homolog [Schistosoma mansoni] ||40S rRNA protein-like protein [Schistosoma japonicum] ||PREDICTED: similar to 40S ribosomal protein S20 [Rattus norvegicus] ||ribosomal protein S20 [Crassostrea gigas] ||GA13894-PA [Drosophila pseudoobscura] ||	TGCTTTCCAGGTCTTGCGAATCACTACGCGAAAAACACCATGTGGTGAGGGCTCAAAGAC	0.720563	3.02474	DOWN	redundant
Q2_P32548	C909183.1	Sm_noMatches_Gb_singleSt	none	TCATTTATGACTTTATGGAAACGCTCAAACGGATCAATACTTTGTAAAAGCCGACCAATC	0.589174	4.82556	DOWN	redundant
Q2_P32710	C909484.1	Sm_Orth_inOther_sp	unnamed protein product [Mus musculus] ||hypothetical protein LOC68299 [Mus musculus] emb|CAI35098.1| novel protein [Mus musculus] dbj|BAC28318.1| unnamed protein product [Mus musculus] ||unnamed protein product [Mus musculus] dbj|BAE29200.1| unnamed protein product [Mus musculus] ||unnamed protein product [Mus musculus] ||3100002B05Rik protein [Mus musculus] ||	TGCTGATGCATTGATTGCGCGATTCGTTAATGCCTTATATCGTTGCAAACCGGTCAATAC	2.00934	1.8493	UP	redundant
Q2_P32838	C909682.1	Sm_Schisto_Orth_only	leucine-rich protein [Schistosoma mansoni] ||SJCHGC00366 protein [Schistosoma japonicum] ||unknown [Schistosoma japonicum] ||unknown [Schistosoma japonicum] ||SJCHGC02024 protein [Schistosoma japonicum] ||	TGATGAGGAAGACGAATGTGATGATGAAATTGGCATTGAAGCCCTCCAACAAAGTGGTGA	1.53559	1.8493	UP	redundant
Q2_P32858	C909711.1	Sm_Schisto_Orth_only	SJCHGC02149 protein [Schistosoma japonicum] ||	GGATACCAGACTTTTAGAACCGGATATGAAGGTGTATGACTCTCATGATGATGTAAAAAT	1.58308	3.28743	UP	redundant
Q2_P32890	C909776.1	Sm_Orth_inOther_sp	unnamed protein product [Tetraodon nigroviridis] ||PREDICTED: similar to Ribonucleoside-diphosphate reductase large subunit (Ribonucleoside-diphosphate reductase M1 subunit) (Ribonucleotide reductase large chain) isoform 5 [Canis familiaris] ||PREDICTED: similar to Ribonucleoside-diphosphate reductase large subunit (Ribonucleoside-diphosphate reductase M1 subunit) (Ribonucleotide reductase large …	TGAATCATATCAAGGTTCTCCTGTCAGTAAGGGTATACTTCAACCTGATATGTGGGGTGT	1.55764	3.02474	UP	redundant
Q2_P32923	C909837.1	Sm_Orth_inOther_sp	SJCHGC06137 protein [Schistosoma japonicum] ||Hypothetical protein MGC66110 [Danio rerio] ref|NP_956854.1| hypothetical protein LOC393532 [Danio rerio] ||Zgc:66110 protein [Danio rerio] ||unnamed protein product [Tetraodon nigroviridis] ||MGC86218 protein [Xenopus laevis] ||	CACGGTGTTCCGTTGATCACAGTTCTACTTGTTTATCTCTGGACAGTTCCAGTTTTATAT	0.681487	4.10914	DOWN	redundant
Q2_P33217	C910335.1	Sm_noMatches_Gb_bothSt	none	CGCAAAATACGCTCATTGAAAAAAGCGGGAAGTTAGGCTATATCTACATTAGATAAATAC	0.686726	4.82556	DOWN	redundant
Q2_P33421	C910708.1	Sm_Orth_inOther_sp	retinoic acid receptor RXR [Schistosoma mansoni] ||nuclear receptor RXR [Dirofilaria immitis] gb|AAM08268.1| nuclear receptor RXR [Dirofilaria immitis] ||retinoid-x-receptor [Schistosoma mansoni] ||retinoid X receptor RXR-2 [Schistosoma mansoni] ||CG16801-PA isoform A [Drosophila melanogaster] ref|NP_725457.1| CG16801-PA isoform A [Drosophila melanogaster] ||	CAATTTGTGTGATTTGTGGTGATAAAGCCAGTGGTAAACATTATGGTGTGATTTCATGTG	1.8171	4.48662	UP	redundant
Q2_P33489	C910892.1	Sm_Orth_inOther_sp	PREDICTED: similar to DEAD (Asp-Glu-Ala-Asp) box polypeptide 5 isoform 9 [Strongylocentrotus purpuratus] ||CG10077-PB isoform B [Drosophila melanogaster] ref|NP_729194.1| CG10077-PB isoform B [Drosophila melanogaster] gb|AAL39443.1| HL01868p [Drosophila melanogaster] ||PREDICTED: similar to DEAD (Asp-Glu-Ala-Asp) box polypeptide 5 isoform 5 [Strongylocentrotus purpuratus] ||CG10077-PA isoform A […	ACAAAGTTTCGTTCATTTGAATATTTGGATCGGTAAGCTTGGAACTATGTATTCGTGTCA	2.04228	3.6018	UP	redundant
Q2_P33534	C910972.1	Sm_Orth_inOther_sp	SJCHGC01935 protein [Schistosoma japonicum] ||KH-type splicing regulatory protein [Rattus norvegicus] gb|AAG59811.1| MAP2 RNA trans-acting protein MARTA1 [Rattus norvegicus] sp|Q99PF5|FUBP2_RAT Far upstream element binding protein 2 (FUSE binding protein 2) (KH type splicing regulatory protein) (KSRP) (MAP2 RNA trans-acting protein 1) (MARTA1) ||unnamed protein product [Mus musculus] ||KH-type sp…	GACTATCAAGAATCTGCAAGAAGAGAATGGCGTCAAGATGGTGCTAATCCAACAATCAAA	1.47696	4.48662	UP	redundant
Q2_P33548	C910993.1	Sm_Orth_inOther_sp	heat shock protein 105 kDa beta (42 degrees C-specific heat shock protein) [Mus musculus wagneri] ||heat shock 105kDa protein 1 [Homo sapiens] ||hypothetical protein [Pongo pygmaeus] ||heat shock 105kD [Homo sapiens] emb|CAI12430.1| heat shock 105kDa protein 1 [Homo sapiens] gb|AAH37553.1| Heat shock 105kD [Homo sapiens] sp|Q92598|HS105_HUMAN Heat-shock protein 105 kDa (Heat shock 110 kDa protein…	TCTTGATGTGGCTAAGTTGAAGTCGGAAGATGTACACTCAGTGGAACTCATTGGTGGTTC	1.68468	2.31038	UP	redundant
Q2_P33567	C911031.1	Sm_Orth_inOther_sp	Heat shock 70 kDa homolog protein (HSP70) (Major surface antigen) gb|AAA29898.1| heat shock protein 70 ||70 000 mol wt antigen/hsp70 homologue (619 AA) [Schistosoma mansoni] ||heat shock protein 70 [Liriomyza huidobrensis] ||heat-shock protein Hsp70 [Petrosia ficiformis] ||unnamed protein product [Tetraodon nigroviridis] ||	TGACGAAGATGAAGGAGGTTGCTGAAAGTTATTTGGGCAGGACGGTGAGTGACGCTGTTA	2.20386	2.08307	UP	redundant
Q2_P33863	C911578.1	Sm_Orth_inOther_sp	SJCHGC02020 protein [Schistosoma japonicum] ||similar to GenBank Accession Number AB063189 annexin B13a in Bombyx mori [Schistosoma japonicum] ||Anxa6-prov protein [Xenopus laevis] ||MGC108373 protein [Xenopus tropicalis] gb|AAH89732.1| MGC108373 protein [Xenopus tropicalis] ||annexin VII isoform 2 [Homo sapiens] emb|CAI15290.1| annexin A7 [Homo sapiens] emb|CAI52484.1| annexin A7 [Homo sapiens] …	CCCTCGAGAAAGATTTAAAAGATGAAACATCTGGATATTTCAAACGTGTCTTAGTAGCAT	1.81649	3.76122	UP	redundant
Q2_P34225	C912245.1	Sm_noMatches_Gb_bothSt	none	GAGAGATGGATGGATAGTGGAGTGTACTGACGTCAGACGAGCACTAAAATGTGATTGGTA	2.69224	3.6018	UP	redundant
Q2_P34328	C912459.1	Sm_Orth_inOther_sp	leucine-rich protein [Schistosoma mansoni] ||unknown [Schistosoma japonicum] ||SJCHGC00366 protein [Schistosoma japonicum] ||unknown [Schistosoma japonicum] ||unknown [Schistosoma japonicum] ||	GTCACCTCTACGGAGAATTACCGTAAAAAGGCTTTCGCGATGATTCCATCTTTAAAATAT	1.56049	3.6018	UP	redundant
Q2_P34408	C912583.1	Sm_Orth_inOther_sp	60S ribosomal protein L24 [Schistosoma japonicum] sp|Q7Z0T8|RL24_SCHJA 60S ribosomal protein L24 ||unknown [Schistosoma japonicum] ||ribosomal protein L24 [Crassostrea gigas] ||CG9282-PA [Drosophila melanogaster] gb|AAL48899.1| RE30690p [Drosophila melanogaster] ref|NP_609649.1| CG9282-PA [Drosophila melanogaster] sp|Q9VJY6|RL24_DROME 60S ribosomal protein L24 ||ribosomal protein L24e [Timarcha b…	GAAAAAGCCCCAAGTAGCTCCTTCAAAACAAAAAGCTACCAAGATTACTCAAAAGGCTGC	0.747979	1.16829	DOWN	redundant
Q2_P34413	C912588.1	Sm_Orth_inOther_sp	endoplasmin [Schistosoma mansoni] ||SJCHGC06677 protein [Schistosoma japonicum] ||heat shock protein 90 [Tetrahymena bergeri] ||heat shock protein 90 [Paramecium tetraurelia] ||heat shock protein 90 [Heterocapsa triquetra] ||	GTCATCTCCATTTGTAGAAAGGCTAATAAAGAAAGGCTACGAAGTCATTTATATGATCGA	1.62004	1.8493	UP	redundant
Q2_P34650	C913054.1	Sm_Orth_inOther_sp	ENSANGP00000011094 [Anopheles gambiae str. PEST] ref|XP_314798.2| ENSANGP00000011094 [Anopheles gambiae str. PEST] ||Tuftelin interacting protein 11 [Homo sapiens] ||hypothetical protein [Pongo pygmaeus] ||tuftelin interacting protein 11 [Homo sapiens] ref|NP_036275.1| tuftelin interacting protein 11 [Homo sapiens] emb|CAI17878.1| OTTHUMP00000028715 [Homo sapiens] emb|CAI17979.1| OTTHUMP000000287…	AGTCAGCGACCTCTGGTTTCGGAGCTTGGGAAAGGCACACGAAAGGTATTGGAATGAAAC	1.55605	1.8493	UP	redundant
Q2_P35633	C915315.1	Sm_Orth_inOther_sp	PREDICTED: similar to CG8048-PA isoform A [Strongylocentrotus purpuratus] ||Hypothetical protein CBG16826 [Caenorhabditis briggsae] ||RE74713p [Drosophila melanogaster] ||CG8048-PD isoform D [Drosophila melanogaster] ref|NP_725565.2| CG8048-PD isoform D [Drosophila melanogaster] sp|Q9V7N5|VATC_DROME Vacuolar ATP synthase subunit C (V-ATPase C subunit) (Vacuolar proton pump C subunit) ||CG8048-PC …	GGCTTTTTCCGCTATGGTTCATATTAAAGCCCTCCGGGTATTTGTTGAGTCAGTTTTAAG	1.37882	0	UP	redundant
Q2_P35652	C915338.1	Sm_noMatches_Gb_bothSt	none	GGAACGTCGAAGAGTCAAATGACAGCTTTCTTATGATCACTAGATGTGTGTTAATTTTAA	1.40288	3.28743	UP	redundant
Q2_P35737	C915441.1	Sm_Schisto_Orth_only	SJCHGC05983 protein [Schistosoma japonicum] ||	CTAGAAGATGACAACAGTTTGTTCACTTCAAATTCAACTCGATCATTTACGTCAACATCA	1.39179	3.76122	UP	redundant
Q2_P35786	C915505.1	Sm_Orth_inOther_sp	GA20788-PA [Drosophila pseudoobscura] ||RE74713p [Drosophila melanogaster] ||CG8048-PD isoform D [Drosophila melanogaster] ref|NP_725565.2| CG8048-PD isoform D [Drosophila melanogaster] sp|Q9V7N5|VATC_DROME Vacuolar ATP synthase subunit C (V-ATPase C subunit) (Vacuolar proton pump C subunit) ||CG8048-PC isoform C [Drosophila melanogaster] ref|NP_725564.1| CG8048-PC isoform C [Drosophila melanogas…	GGCTTTTTCCGCTATGGTTCATATTAAAGCCCTCCGGGTATTTGTTGAGTCAGTTTTAAG	1.37318	1.58853	UP	redundant
Q2_P35813	C915547.1	Sm_Orth_inOther_sp	SJCHGC02470 protein [Schistosoma japonicum] ||nervous system adducin [Aplysia californica] ||adducin-like protein N4 isoform [Drosophila melanogaster] ||CG9325-PA isoform A [Drosophila melanogaster] ref|NP_476877.1| CG9325-PA isoform A [Drosophila melanogaster] sp|Q02645|HTS_DROME Hu-li tai shao protein (Adducin-like protein) ||hu-li tai shao protein prf||1905310A hu-li tai shao gene ||	GTATACTCGCCAAATCCATTTGATAGGATGACAGACGAAGATCTTGAGCGCTACAAAGAA	1.25773	1.35049	UP	redundant
Q2_P36067	C915867.1	Sm_Schisto_Orth_only	SJCHGC08300 protein [Schistosoma japonicum] ||	CACACTTACGTAAAGATACTCACAATGATTTGGAATATATTCAAGGTCTCTGGACTCATA	1.23836	0	UP	redundant
Q2_P36186	C916007.1	Sm_noMatches_Gb_bothSt	none	GGCGGACTAAGCACTAAATAACAATGATAAAATTATACTTGATCAGATACCTTTTCTCGC	0.401588	3.76122	DOWN	redundant
Q2_P36468	C916640.1	Sm_Schisto_Orth_only	SJCHGC06333 protein [Schistosoma japonicum] ||	TGCATTAGAAGTATATGGAGCACCTGCGGATTCTGATGAGAATACTTCATATTTCTTGGT	2.06571	0	UP	redundant
Q2_P36797	C917224.1	Sm_Orth_inOther_sp	unnamed protein product [Tetraodon nigroviridis] ||PREDICTED: similar to DEAH (Asp-Glu-Ala-His) box polypeptide 38 [Strongylocentrotus purpuratus] ||hypothetical protein [Pongo pygmaeus] ||DEAH (Asp-Glu-Ala-His) box polypeptide 38 [Homo sapiens] gb|AAH08340.1| DEAH (Asp-Glu-Ala-His) box polypeptide 38 [Homo sapiens] gb|AAH04235.1| DEAH (Asp-Glu-Ala-His) box polypeptide 38 [Homo sapiens] gb|AAC274…	TAAAATCGTTGGGTGTTCAAGATTTAATGCGATTTCATTTCATGGATGCTCCTCCACAGG	1.66824	2.69874	UP	redundant
Q2_P37410	C918259.1	Sm_Orth_inOther_sp	PREDICTED: similar to Autocrine motility factor receptor (AMF receptor) [Gallus gallus] ||autocrine motility factor receptor [Danio rerio] gb|AAH57411.1| Autocrine motility factor receptor [Danio rerio] ||Amfr protein [Mus musculus] gb|AAH34538.1| Amfr protein [Mus musculus] dbj|BAE41974.1| unnamed protein product [Mus musculus] ||unnamed protein product [Macaca fascicularis] ||autocrine motility…	AGCATTTGGTATACTTGTTCGGAACTTGTTCAATAATGTTGGAAACGAAGGTCCAACTAA	1.98715	4.10914	UP	redundant
Q2_P37443	C918331.1	Sm_Schisto_Orth_only	AUT1 [Schistosoma mansoni] ||AUT1 [Schistosoma mansoni] ||	AGAGCATGCCACAGCTGAGAATGAGGAGGGTGTGGTTGTCGGCACAGAAACCCCAGTTGA	1.65421	4.82556	UP	redundant
Q2_P37597	C918635.1	Sm_Orth_inOther_sp	SJCHGC06217 protein [Schistosoma japonicum] ||CG6949-PA [Drosophila melanogaster] ref|NP_651072.1| CG6949-PA [Drosophila melanogaster] gb|AAL48635.1| RE09223p [Drosophila melanogaster] sp|Q9VCX3|RM45_DROME Probable 39S ribosomal protein L45 mitochondrial precursor ||GA19976-PA [Drosophila pseudoobscura] ||PREDICTED: similar to mitochondrial ribosomal protein L45 [Canis familiaris] ||ENSANGP000000…	TTCGAACTCTACAATGGAAGTTTGTGGGTAACATTGAGCCACCCAGAGTTGTACAAATAC	0.773237	4.10914	DOWN	redundant
Q2_P37668	C918861.1	Sm_Orth_inOther_sp	SJCHGC06247 protein [Schistosoma japonicum] ||Zgc:103738 protein [Danio rerio] ||cysteine-rich protein 1 (intestinal) [Homo sapiens] gb|AAP35845.1| cysteine-rich protein 1 (intestinal) [Homo sapiens] gb|AAX32455.1| cysteine-rich protein 1 [synthetic construct] gb|AAX41570.1| cysteine-rich protein 1 [synthetic construct] gb|AAX36406.1| cysteine-rich protein 1 [synthetic construct] gb|AAX36405.1| c…	GTCAATTCACTTGGAAAAGACTGGCATCGTCCGTGTTTGAAATGCGAAAAGTGCAAAAAA	0.689079	2.69874	DOWN	redundant
Q2_P37838	C919310.1	Sm_Orth_inOther_sp	SJCHGC01743 protein [Schistosoma japonicum] ||dolichyl-diphosphooligosaccharide--protein glycotransferase [Branchiostoma belcheri tsingtaunese] ||ENSANGP00000021015 [Anopheles gambiae str. PEST] ref|XP_316417.2| ENSANGP00000021015 [Anopheles gambiae str. PEST] ||unnamed protein product [Tetraodon nigroviridis] ||dolichyl-diphosphooligosaccharide-protein glycotransferase (EC 2.4.1.119) 50k chain -…	TCAAGAGCAATGTGATAACTGGGGGGAAAGTTGGTGCACCTTTGTTATACCGTGGGATAG	1.3756	2.08307	UP	redundant
Q2_P37890	C919399.1	Sm_noMatches_Gb_bothSt	none	GACCATGTTTATGTGTACAGTTGTTTCTATGTCTGTTCTCTGATACATGATGAAAACGAT	0.480645	2.69874	DOWN	redundant
Q2_P37903	C919415.1	Sm_Orth_inOther_sp	SJCHGC08200 protein [Schistosoma japonicum] ||SJCHGC09647 protein [Schistosoma japonicum] ||SJCHGC06831 protein [Schistosoma japonicum] ||SJCHGC01735 protein [Schistosoma japonicum] ||innexin 1 [Hirudo medicinalis] ||	GCATACTATTCAAAATTTGCTTCCTCGTAAAAGGCTTGGTACTGCGTTAGTCACATATTA	1.44246	3.28743	UP	redundant
Q2_P38209	C920667.1	Sm_Orth_inOther_sp	CG30420-PA isoform A [Drosophila melanogaster] gb|AAL13874.1| LD34489p [Drosophila melanogaster] ref|NP_726489.1| CG30420-PA isoform A [Drosophila melanogaster] ||CG30420-PB isoform B [Drosophila melanogaster] ref|NP_611974.2| CG30420-PB isoform B [Drosophila melanogaster] ||	TGTCACTTAGTTCGGAGGATGATCGTAAACTTGCACAGTCAGCACAGATGTATCACTATC	1.76045	1.35049	UP	redundant
Q2_P38290	C920994.1	Sm_noMatches_Gb_bothSt	none	TGACATTCTGCATCTGCATCAGACAATGAACATGATTTCAACCAGCTAGAAATAGTATTT	0.302145	4.10914	DOWN	redundant
Q2_P38321	C921191.1	Sm_Orth_inOther_sp	SJCHGC04228 protein [Schistosoma japonicum] ||PREDICTED: similar to aspartate aminotransferase 1 [Strongylocentrotus purpuratus] ||Zgc:55996 [Danio rerio] ref|NP_998222.1| hypothetical protein LOC406330 [Danio rerio] ||PREDICTED: hypothetical protein XP_697517 [Danio rerio] ||glutamic-oxaloacetic transaminase 1 soluble (aspartate aminotransferase 1) [Gallus gallus] emb|CAA33646.1| unnamed protein…	CAGGGAATTGGGAGCATATCATTAATCAAGTTGGCATGTTCTCATATACCGGCCTAACAC	1.40773	2.43536	UP	redundant
Q2_P38366	C921474.1	Sm_noMatches_Gb_bothSt	none	TAATACCTGTAGATAGAGTTGATGACGCCAATAAAGAAATGCAACCCACCAAGACCTTGT	1.61009	0	UP	redundant
Q2_P38423	JAP02845.C	Sm_newGenes_Orth_inOther_sp	SJCHGC06399 protein [Schistosoma japonicum] ||unnamed protein product [Candida glabrata CBS138] ref|XP_446542.1| unnamed protein product [Candida glabrata] ||MBCTL1 [Monosiga brevicollis] ||SPBC215.13 [Schizosaccharomyces pombe] ref|NP_596690.1| hypothetical protein SPBC215.13 [Schizosaccharomyces pombe 972h-] ||hypothetical protein DDB0168484 [Dictyostelium discoideum] gb|AAS38911.1| similar to …	GTACTAGTGGAGTGCATCAAATGTGGTTCATTATATCATCAATTATGTCATCAACCATTG	1.54119	2.31038	UP	redundant
Q2_P39767	JAP07630.C	Sm_newGenes_Orth_onlyJapon	none	ATCTGCTTATATAATGTATGTGTGTAAAGGTCAAGCCTCCAAGTATGCTGGTGTAAAAAA	0.487676	4.10914	DOWN	redundant
Q2_P39777	JAP07769.C	Sm_newGenes_Orth_onlyJapon	SJCHGC09725 protein [Schistosoma japonicum] ||	CCTTTCACTTTTACCGGATTTCACTCCTTTGGGTAATTTGGTTTTGACTTTAAGTTTTCC	0.467073	2.43536	DOWN	redundant
Q2_P40075	JAP10850.C	Sm_newGenes_Orth_onlyJapon	none	GCGTCGATTACGTCGTTTACAACAAAATTGTTCTGAAATTGTATTAGAAGCTCAAACGTA	1.9987	2.43536	UP	redundant
Q2_P40226	JAP01969.S	Sm_newGenes_Orth_inOther_sp	similar to NM_057813 ribosomal protein L9 in Ictalurus punctatus [Schistosoma japonicum] ||similar to XM_085215 similar to ribosomal protein L9 in Homo sapiens [Schistosoma japonicum] ||ribosomal protein L9e [Hister sp. APV-2005] ||ribosomal protein L9e [Meladema coriacea] ||PREDICTED: similar to ribosomal protein L9 [Apis mellifera] ||	GGCTTTTACTTTTATGCCTTGAGGCACATTCACAGTTTCAGACGACTTTATAATCTTCAT	0.532431	4.10914	DOWN	redundant
Q2_P40241	JAP02246.S	Sm_newGenes_Orth_inOther_sp	similar to NM_057813 ribosomal protein L9 in Ictalurus punctatus [Schistosoma japonicum] ||similar to XM_085215 similar to ribosomal protein L9 in Homo sapiens [Schistosoma japonicum] ||ribosomal protein L9 [Branchiostoma belcheri] ||PREDICTED: similar to ribosomal protein L9 [Strongylocentrotus purpuratus] ||ribosomal protein L9 [Culicoides sonorensis] ||	TGGGGAAGTGGGCATAAACGGACTTTAATTTATAACGATACCCAGATGTAACACCTTTTA	0.536485	3.76122	DOWN	redundant
Q2_P40302	JAP03700.S	Sm_newGenes_Orth_inOther_sp	SJCHGC05021 protein [Schistosoma japonicum] ||ENSANGP00000012038 [Anopheles gambiae str. PEST] ref|XP_322017.2| ENSANGP00000012038 [Anopheles gambiae str. PEST] ||SD22372p [Drosophila melanogaster] ref|NP_573360.1| CG14194-PA [Drosophila melanogaster] gb|AAF48931.1| CG14194-PA [Drosophila melanogaster] ||GA12816-PA [Drosophila pseudoobscura] ||PREDICTED: similar to ENSANGP00000012038 [Apis mellif…	CAACATTCACAGCAAATGCACGACGTCGAAGACAACATCATTCACGATCCTTAAATAACA	2.69767	4.10914	UP	redundant
Q2_P40354	JAP04713.S	Sm_newGenes_Orth_inOther_sp	aspartic proteinase precursor [Schistosoma japonicum] ||aspartic protease precursor [Schistosoma japonicum] ||Asp protease ||unknown [Schistosoma japonicum] ||aspartic proteinase [Schistosoma mansoni] ||	CGGCGAAATCAACTATGTGGACTTAACGGAACAGTCCTATTGGTTGTTCAAAATGGACAA	1.33613	3.02474	UP	redundant
Q2_P40769	JAP06123.S	Sm_newGenes_Orth_inOther_sp	unnamed protein product [Arabidopsis thaliana] ||	GTCATATCTTCCATACACAAGCGCATCATTATTTTGATGGGTTTAGATGGATCGGCGAAC	0.413598	3.76122	DOWN	redundant
Q2_P40780	JAP07723.S	Sm_newGenes_Orth_inOther_sp	similar to GenBank Accession Number AF103726 peptide elongation factor 1-beta in Gallus gallus [Schistosoma japonicum] ||translation elongation factor eEF-1 delta [Siniperca chuatsi] ||unnamed protein product [Tetraodon nigroviridis] ||novel protein similar to vertebrate eukaryotic translation elongation factor 1 delta (guanine nucleotide exchange protein) (EEF1D) [Danio rerio] ||PREDICTED: simil…	GACACAGCAGATTTGGAGCTTTTTTATACCAAAAGCGATAGGCACTAGTTTGGATGCACC	0.503292	4.48662	DOWN	redundant
Q2_P40874	JAP01119.C	Sm_newGenes_Orth_inOther_sp	similar to hypothetical RNA-binding protein KIAA0682 hypothetical protein with RRM domain similar to hypothetical RNA-binding protein KIAA0682 [Schistosoma japonicum] ||SJCHGC02231 protein [Schistosoma japonicum] ||unknown [Schistosoma japonicum] ||Hypothetical protein CBG03493 [Caenorhabditis briggsae] ||Hypothetical protein T23F6.4 [Caenorhabditis elegans] ref|NP_502432.1| RBD (RNA binding doma…	AAAAAGGATTCCGGCGTTGGACATAATTGGAATGCTTTATTTATTCGTCCAGATGCTGTT	1.53412	3.6018	UP	redundant
Q2_P41044	JAP03268.C	Sm_newGenes_Orth_inOther_sp	SJCHGC05407 protein [Schistosoma japonicum] ||hypothetical protein LOC549411 [Xenopus tropicalis] ||hypothetical protein LOC553556 [Danio rerio] gb|AAH95079.1| Hypothetical protein LOC553556 [Danio rerio] ||PREDICTED: similar to Bcl-2 inhibitor of transcription isoform a [Strongylocentrotus purpuratus] ||Bcl-2 inhibitor of transcription [Bos taurus] ref|NP_001029691.1| Bcl-2 inhibitor of transcri…	AGCATCGTGTATAATTGAATTAACAAGACCCAATGACTCAGCTTTGTCGGATAGTTTAAG	0.447693	4.10914	DOWN	redundant
Q2_P41190	JAP07587.C	Sm_newGenes_Orth_inOther_sp	SJCHGC05949 protein [Schistosoma japonicum] ||PREDICTED: similar to Sedlin (Trafficking protein particle complex protein 2) (MBP-1 interacting protein-2A) (MIP-2A) [Strongylocentrotus purpuratus] ||hypothetical protein [Gallus gallus] ref|NP_001006263.1| trafficking protein particle complex 2 [Gallus gallus] ||spondyloepiphyseal dysplasia tarda protein [Mus musculus] gb|AAH61087.1| Trafficking pr…	GTAGACAAGTTCAATGAATGGCTGGTTTCTGCCTTCATAACCCCTGGAAGTATCCTTTAT	0.556042	4.48662	DOWN	redundant
Q2_P41286	JAP09577.C	Sm_newGenes_Orth_onlyJapon	SJCWL01.CXW [Schistosoma japonicum] ||SJCHGC05964 protein [Schistosoma japonicum] ||	GACTGGTTTCTCGAACTGAATGAGCTCGTTTTAACAATTTACGGTTAGGTTTTTCTTTAT	0.625842	3.02474	DOWN	redundant
Q2_P41483	JAP04614.S	Sm_newGenes_Orth_onlyJapon	ATP-diphosphohydrolase 1 [Schistosoma mansoni] ||	CGGATTTGTACAATGCATTTGAATGGTTCTCTGGAAGTTGTTTATCTGGAACTTATGTAA	2.39198	3.76122	UP	redundant
Q2_P41487	JAP04713.S	Sm_newGenes_Orth_inOther_sp	aspartic proteinase precursor [Schistosoma japonicum] ||aspartic protease precursor [Schistosoma japonicum] ||Asp protease ||unknown [Schistosoma japonicum] ||aspartic proteinase [Schistosoma mansoni] ||	TCCGGCGAAATCAACTATGTGGACTTAACGGAACAGTCCTATTGGTTGTTCAAAATGGAC	1.28646	2.31038	UP	redundant
Q2_P41508	JAP05104.S	Sm_newGenes_Orth_onlyJapon	SJCHGC06248 protein [Schistosoma japonicum] ||	ATGATCAGCGTCTTTACAGGAATCACAACAGAATGGTATAAGACAGCAACCGAATATTCC	0.541274	3.6018	DOWN	redundant
Q2_P41689	JAP10286.S	Sm_newGenes_Orth_onlyJapon	SJCHGC06743 protein [Schistosoma japonicum] ||hypothetical protein [Schistosoma japonicum] ||	CAAAAATATAATAATTGGAGGAGGATTGATGGCTTTGGGCGAAATTTGTTCTCAGTCAAT	1.52569	1.35049	UP	redundant
* unique probe refers to genes with a single probe on the array; representative probe refers to the elected probe with the highest signal intensity among the multiple probes on the array for a given gene; redundant probe refers to the additional probes on the array for a given gene
