# Supplementary material for: Identification of the Schistosoma mansoni TNF-Alpha Receptor Gene and the Effect of Human TNF-Alpha on the Parasite Gene Expression Profile
Source: PLoS Negl Trop Dis. 2009 Dec 1;3(12):e556. doi: 10.1371/journal.pntd.0000556 (PMC2779652; doi:10.1371/journal.pntd.0000556)
Supplement: Table S5 — Significantly enriched (p-value<0.05) GO categories among the genes with changes in expression level in schistosomula treated for 1h with TNF-alpha. (0.02 MB XLS) [file pntd.0000556.s007.xls]

## Sheet: ST10
Table S5. Significantly enriched (p-value <0.05) GO categories among the genes with changes in expression level in schistosomula treated for 1h with TNF-alpha.
genes with higher expression in TNF-alpha treated schistosomula compared to control
Ontology	GO term description	GO term	Counts	p.adjusted	Differentially expressed genes (contig number)
cellular component	ribosomal subunit	GO:0033279	9/135	0.0451645	C805023.1, C810182.1, C812088.1, C812509.1, C813404.1, C908517.1, C909173.1, C912583.1, C918635.1
cellular component	ribosome	GO:0005840	10/164	0.0451645	C805023.1, C805232.1, C810182.1, C812088.1, C812509.1, C813404.1, C908517.1, C909173.1, C912583.1, C918635.1
biological process	translation	GO:0006412	10/272	0.0451645	C805023.1, C805232.1, C810182.1, C812088.1, C813404.1, C908517.1, C909173.1, C912583.1, C916325.1, C918635.1
cellular component	pyruvate dehydrogenase complex	GO:0045254	02/02	0.0451645	C800675.1, C909837.1
genes with lower expression in TNF-alpha treated schistosomula compared to control
Ontology	GO term description	GO term	Counts	p.adjusted	Differentially expressed genes (contig number)
molecular function	nucleotide binding	GO:0000166	20/242	0.0207771	C800330.1, C800436.1, C801524.1, C802055.1, C803395.1, C803738.1, C805486.1, C810165.1, C810329.1, C810369.1, C812177.1, C901417.1, C903723.1, C905513.1, C905728.1, C908791.1, C909990.1, C910559.1, C916778.1, C917224.1
