# Supplementary material for: Identification of the Schistosoma mansoni TNF-Alpha Receptor Gene and the Effect of Human TNF-Alpha on the Parasite Gene Expression Profile
Source: PLoS Negl Trop Dis. 2009 Dec 1;3(12):e556. doi: 10.1371/journal.pntd.0000556 (PMC2779652; doi:10.1371/journal.pntd.0000556)
Supplement: Table S6 — Expressed genes and genes with transient differential expression in adult worms treated with human TNF-alpha for 1 h or 24 h. (0.02 MB XLS) [file pntd.0000556.s008.xls]

## Sheet: Plan1
Table S6 - Expressed genes and genes with transient differential expression in adult worms treated with human TNF-alpha for 1 h or 24 h
Category	# of probes in the array	# of expressed probes	# of expressed genes	# of differentially expressed genes	# of genes with higher expression in TNF-alpha treated adult at 1 h	# of genes with higher expression in TNF-alpha treated adult at 24 h
S. mansoni genes w/orthologs in other species	8949	8022	5455	397	250	147
S. mansoni genes with orthologs only in japonicum and in no other species	5502	4525	3428	242	160	82
S. mansoni genes w/ NoMatch in GenBank	27258	17197	16074	726	411	315
Total	41709	29744	24957	1365	821	544
