# Supplementary material for: Identification of the Schistosoma mansoni TNF-Alpha Receptor Gene and the Effect of Human TNF-Alpha on the Parasite Gene Expression Profile
Source: PLoS Negl Trop Dis. 2009 Dec 1;3(12):e556. doi: 10.1371/journal.pntd.0000556 (PMC2779652; doi:10.1371/journal.pntd.0000556)
Supplement: Table S7 — List of 1365 unique genes (1594 probes) differentially expressed between treated and control paired adult worms with transient changes at 1 h or at 24 h of treatment with human TNF-alpha. (0.73 MB XLS) [file pntd.0000556.s009.xls]

## Sheet: ST6
Table S7 . List of 1365 unique genes (1594 probes) differentially expressed between treated and control paired adult worms with transient changes at 1 h or at 24 h of treatment with human TNF-alpha
*Fold change refers to expression levels of treated/control
ProbeName	Contig	Class	Annotation	Sequence	Fold Change	FDR (%)	TNF-response-1h	TNF-response-24h	Probe type*
Q2_P05396	C809986.1	Sm_Orth_inOther_sp	60S ribosomal protein L24 [Schistosoma japonicum] sp|Q7Z0T8|RL24_SCHJA 60S ribosomal protein L24 ||unknown [Schistosoma japonicum] ||CG9282-PA [Drosophila melanogaster] gb|AAL48899.1| RE30690p [Drosophila melanogaster] ref|NP_609649.1| CG9282-PA [Drosophila melanogaster] sp|Q9VJY6|RL24_DROME 60S ribosomal protein L24 ||ribosomal protein L24 [Crassostrea gigas] ||GA21667-PA [Drosophila pseudoobscu…	AGTAGCTCCTTCAAAACAAAAAGCTACCAAGATTACTCAAAAGGCTGCTCCTAGAGTTGG	0.84441	3.8601	UP	DOWN	unique/representative
Q2_P18026	C800161.1	Sm_Orth_inOther_sp	6-phosphofructokinase (Phosphofructokinase) (Phosphohexokinase) gb|AAA29911.1| phosphofructokinase ||CG4001-PB isoform B [Drosophila melanogaster] ref|NP_724890.1| CG4001-PB isoform B [Drosophila melanogaster] sp|P52034|K6PF_DROME 6-phosphofructokinase (Phosphofructokinase) (Phosphohexokinase) ||ENSANGP00000025715 [Anopheles gambiae str. PEST] ref|XP_564589.1| ENSANGP00000025715 [Anopheles gambia…	CAGTCATTTTAACCTTTCAAAACCAACACCGATCGCCTTTACTATAGTTGTAGAAAATGA	1.97792	0	DOWN	UP	unique/representative
Q2_P22641	C806516.1	Sm_Orth_inOther_sp	ABC transporter ATP-binding protein [Rhodopseudomonas palustris CGA009] emb|CAE28912.1| ABC transporter ATP-binding protein [Rhodopseudomonas palustris CGA009] ||ABC transporter ATP-binding protein [Bradyrhizobium japonicum USDA 110] dbj|BAC49182.1| ABC transporter ATP-binding protein [Bradyrhizobium japonicum USDA 110] ||putative sugar uptake ABC transporter ATP-binding protein [Sinorhizobium me…	AAATCGACAAGCTCGTTCTAAAAGCGGCGGACATTCTCGGCCTGCGCAATCTGCTCGACC	0.414137	4.80545	UP	DOWN	unique/representative
Q2_P03861	C807284.1	Sm_Orth_inOther_sp	Abr-prov protein [Xenopus laevis] ||unnamed protein product [Tetraodon nigroviridis] ||MGC86436 protein [Xenopus laevis] ||unnamed protein product [Tetraodon nigroviridis] ||Active breakpoint cluster region-related protein gb|AAC50063.1| guanine nucleotide regulatory protein ||	TCCTGATGAATCCGTTCGTAATCAACTCATTGAAGATATCCTTGTCAATCTTCCCACCCC	1.72767	2.58104	DOWN	UP	unique/representative
Q2_P02507	C805067.1	Sm_Orth_inOther_sp	adenosylmethionine-8-amino-7-oxononanoate aminotransferase [Geobacillus kaustophilus HTA426] dbj|BAD77301.1| adenosylmethionine-8-amino-7-oxononanoate aminotransferase [Geobacillus kaustophilus HTA426] ||DAPA aminotransferase [Kurthia sp. 538-KA26] ||Adenosylmethionine--8-amino-7-oxononanoate aminotransferase [Syntrophobacter fumaroxidans MPOB] gb|EAO20625.1| Adenosylmethionine--8-amino-7-oxonona…	TTACAAGATACAAGAATATGGGGCTTTGGTCGCCCGTTCTTTGGCAGTCCATTCTTTGGA	2.45349	4.80545	DOWN	UP	unique/representative
Q2_P29512	C903723.1	Sm_Orth_inOther_sp	alpha-tubulin [Schistosoma mansoni] ||PREDICTED: similar to tubulin alpha 2 tubulin alpha 2 [Gallus gallus] ||alpha tubulin [Gallus gallus] ||Tubulin alpha-5 chain ||tubulin alpha-5 chain - chicken ||	TGATCCTAGAACTGGTAAATATATGGCATGTTGTTTATTATATCGTGGTGATGTTGTCCC	0.756309	1.35474	UP	DOWN	unique/representative
Q2_P37443	C918331.1	Sm_Schisto_Orth_only	AUT1 [Schistosoma mansoni] ||AUT1 [Schistosoma mansoni] ||	AGAGCATGCCACAGCTGAGAATGAGGAGGGTGTGGTTGTCGGCACAGAAACCCCAGTTGA	0.663979	3.12151	UP	DOWN	unique/representative
Q2_P19938	C802783.1	Sm_Orth_inOther_sp	Betatub56d-prov protein [Xenopus laevis] sp|P30883|TBB4_XENLA Tubulin beta-4 chain gb|AAA49977.1| beta-tubulin ||PREDICTED: similar to tubulin beta 2 [Strongylocentrotus purpuratus] ||Unknown (protein for MGC:69524) [Xenopus tropicalis] ||beta tubulin [Aplysia californica] ||unnamed protein product [Paracentrotus lividus] sp|P11833|TBB_PARLI Tubulin beta chain (Beta tubulin) ||	GTTGTTTAAACGTGTTTCTGAACAGTTTACTGCAATGTTCCGTCGTAAAGCGTTTTTACA	0.701213	0.668004	UP	DOWN	unique/representative
Q2_P25407	C810161.1	Sm_Orth_inOther_sp	breast basic conserved protein [Schistosoma japonicum] ||60S ribosomal protein L13 (BBC1 protein homolog) gb|AAB09445.1| breast basic conserved protein ||breast basic conserved protein [Schistosoma mansoni] ||ribosomal protein L13 [synthetic construct] ||ribosomal protein L13e [Sphaerius sp. APV-2005] ||	AAAACGTTTGAAGAAACGTCGGGCAGCTGCTGCAGAATAACTGTCCTCAAATAAATTATA	0.68366	0.948671	UP	DOWN	unique/representative
Q2_P06921	C812106.1	Sm_Orth_inOther_sp	Ca-ATPase-like protein SMA3 [Schistosoma mansoni] ||testis secretory pathway calcium transporting ATPase [Strongylocentrotus purpuratus] gb|AAZ77788.1| testis secretory pathway calcium transporting ATPase [Strongylocentrotus purpuratus] ||CG32451-PA isoform A [Drosophila melanogaster] ref|NP_730745.1| CG32451-PA isoform A [Drosophila melanogaster] ||CG32451-PC isoform C [Drosophila melanogaster] …	CCTATCCCAATTTCCATGTGCTTTTGTTGTATAGAGTCTATGGTGTCATTTTATTGTCTT	1.50578	2.21438	DOWN	UP	unique/representative
Q2_P41405	JAP01055.S	Sm_newGenes_Orth_onlyJapon	calcium-binding protein Sj66 [Schistosoma japonicum] ||calcium-binding protein Sj66 precursor [Schistosoma japonicum] ||unknown [Schistosoma japonicum] ||	GTTTCTCGACTCCCCTAGGTGAATCCTCCGTATCAATCAACTAGGTTAAAGTGCCGGACA	0.590139	4.80545	UP	DOWN	unique/representative
Q2_P19858	C802677.1	Sm_Orth_inOther_sp	calponin homolog [Schistosoma mansoni] ||calponin homolog [Schistosoma japonicum] ||SJCHGC06614 protein [Schistosoma japonicum] ||calponin-like protein [Euprymna scolopes] ||calponin-like protein [Mytilus galloprovincialis] ||	CAGGATGACAATGGTCATAAAGCTTAATCTATGAAAGATTGTTTGTGTGTGAGTGTAACA	1.53623	1.35474	DOWN	UP	unique/representative
Q2_P25133	C809813.1	Sm_Orth_inOther_sp	cAMP-dependent protein kinase catalytic subunit alpha [Xenopus laevis] ||protein kinase cAMP-dependent catalytic alpha [Xenopus tropicalis] ||catalytic subunit of protein kinase A [Aplysia californica] ||Prkacb-prov protein [Xenopus laevis] ||Kin-1-prov protein [Xenopus laevis] ||	TGTAAAGGACCTGGTGATGCAACAAATTTTGAAAGATATCGAGAAGAACCGTTGAAAAAA	0.722472	4.80545	UP	DOWN	unique/representative
Q2_P32251	C908572.1	Sm_Orth_inOther_sp	cathepsin B endopeptidase [Schistosoma mansoni] ||cathepsin B endopeptidase [Schistosoma japonicum] ||cathepsin B precursor [Araneus ventricosus] ||Parcxpwnx02 [Periplaneta americana] ||procathepsin B [Oncorhynchus mykiss] ||	CGTGGTAAAAATGAATGCGGGATTGAAAGTGATGTCAATGCTGGAATACCAAAAATAAAA	1.5825	0	DOWN	UP	unique/representative
Q2_P25202	C809911.1	Sm_Orth_inOther_sp	CDC91 cell division cycle 91-like 1 [Xenopus tropicalis] ||PREDICTED: similar to cell division cycle 91-like 1 protein isoform 1 [Danio rerio] ||PREDICTED: similar to cell division cycle 91-like 1 protein isoform 2 [Danio rerio] ||unnamed protein product [Homo sapiens] ||cell division cycle 91-like 1 protein [Rattus norvegicus] dbj|BAC53625.1| PIG-U [Rattus norvegicus] sp|Q8CHJ1|PIGU_RAT GPI tran…	GGGTACAGGAAATGCGAATTTCTATTTCGCTGCATCATTGGTGCATGCGTTTGGACAGGT	0.730103	1.7847	UP	DOWN	unique/representative
Q2_P32119	C908254.1	Sm_Orth_inOther_sp	centrin putative [Plasmodium falciparum 3D7] emb|CAD49029.1| centrin putative [Plasmodium falciparum 3D7] ||centrin putative [Plasmodium berghei] emb|CAH98813.1| centrin putative [Plasmodium berghei] ||centrin [Scytosiphon lomentaria] dbj|BAD20710.1| centrin [Scytosiphon lomentaria] ||unnamed protein product [Macaca fascicularis] ||centrin [Tetrahymena thermophila] ||	GGTGATGGAGAGGTTAGTGAAGAGGAATTTCTGTGGATTATGCGTAAAACAAATATTTTT	0.626745	2.21438	UP	DOWN	unique/representative
Q2_P27542	C900224.1	Sm_Orth_inOther_sp	CG14238-PA [Drosophila melanogaster] ref|NP_651480.1| CG14238-PA [Drosophila melanogaster] ||ENSANGP00000007790 [Anopheles gambiae str. PEST] ref|XP_320967.2| ENSANGP00000007790 [Anopheles gambiae str. PEST] ||PREDICTED: similar to ENSANGP00000007790 [Apis mellifera] ||	GACGTTGGTTAATGCCTAGAGAAGGATTAACACGTGATCAATTATCTCAATTGCTATTAA	0.778915	1.35474	UP	DOWN	unique/representative
Q2_P22138	C805837.1	Sm_Orth_inOther_sp	CG17369-PB isoform B [Drosophila melanogaster] gb|AAF54836.1| CG17369-PA isoform A [Drosophila melanogaster] ref|NP_731726.1| CG17369-PA isoform A [Drosophila melanogaster] ref|NP_476908.1| CG17369-PB isoform B [Drosophila melanogaster] gb|AAK93047.1| GH27148p [Drosophila melanogaster] sp|P31409|VATB_DROME Vacuolar ATP synthase subunit B (V-ATPase B subunit) (Vacuolar proton pump B subunit) (V-AT…	CACTTCTGATGGTTCCTTTACCCATTACTACATACATTAAATCTTTCCAGTGTTTTGCAA	1.42035	3.8601	DOWN	UP	unique/representative
Q2_P06057	C810837.1	Sm_Orth_inOther_sp	CG31305-PB isoform B [Drosophila melanogaster] ||CG6782-PE isoform E [Drosophila melanogaster] gb|AAF54654.1| CG6782-PD isoform D [Drosophila melanogaster] gb|AAN13509.1| CG6782-PC isoform C [Drosophila melanogaster] gb|AAN13508.1| CG6782-PA isoform A [Drosophila melanogaster] ref|NP_731586.1| CG31305-PF isoform F [Drosophila melanogaster] ref|NP_731585.1| CG31305-PD isoform D [Drosophila melanog…	GGTTGTGTTAGTCATCTTTGGTTGTGCAATAATTCATGCAAAATCGGTTATATGTTCTTG	1.46813	2.21438	DOWN	UP	unique/representative
Q2_P25195	C809904.1	Sm_Orth_inOther_sp	CG4376-PB isoform B [Drosophila melanogaster] emb|CAA21120.1| EG:133E12.1 [Drosophila melanogaster] emb|CAA15688.1| EG:133E12.1 [Drosophila melanogaster] ref|NP_726784.1| CG4376-PB isoform B [Drosophila melanogaster] ||CG4376-PC isoform C [Drosophila melanogaster] ref|NP_477485.1| CG4376-PC isoform C [Drosophila melanogaster] ||CG4376-PA isoform A [Drosophila melanogaster] ref|NP_477484.2| CG4376…	GAGTTGTGAAATAACTTGCATGATTTTGATGAAGTTAACGTTCAGTACATGCACTCGATT	1.54598	1.7847	DOWN	UP	unique/representative
Q2_P05176	C809509.1	Sm_Orth_inOther_sp	CG6016-PA isoform A [Drosophila melanogaster] ref|NP_610877.2| CG6016-PA isoform A [Drosophila melanogaster] ||ENSANGP00000026086 [Anopheles gambiae str. PEST] ref|XP_552478.1| ENSANGP00000026086 [Anopheles gambiae str. PEST] ||PREDICTED: similar to ENSANGP00000020089 [Apis mellifera] ||CG6016-PB isoform B [Drosophila melanogaster] ref|NP_725301.1| CG6016-PB isoform B [Drosophila melanogaster] ||…	CCAGGTGTCAATCTATGTATCTTCCTGTTTTGAATTTTTGTATGTATTTGTGGGCATTGT	1.46361	0	DOWN	UP	unique/representative
Q2_P04990	C809080.1	Sm_Orth_inOther_sp	CG9911-PD isoform D [Drosophila melanogaster] gb|AAN09390.1| CG9911-PB isoform B [Drosophila melanogaster] gb|AAF48580.2| CG9911-PA isoform A [Drosophila melanogaster] ref|NP_727948.1| CG9911-PD isoform D [Drosophila melanogaster] ref|NP_727947.1| CG9911-PB isoform B [Drosophila melanogaster] ref|NP_573111.1| CG9911-PA isoform A [Drosophila melanogaster] gb|AAL13926.1| LD41494p [Drosophila melano…	GAAAGAGGGAGAACGTTCGTCTATCAGTTGTTTATCTCTGTTCTATTTGAATCTACTTTA	0.753491	2.21438	UP	DOWN	unique/representative
Q2_P28030	C901603.1	Sm_Orth_inOther_sp	clathrin adaptor protein AP-50 [Drosophila simulans] gb|AAF68483.1| clathrin adaptor protein AP-50 [Drosophila simulans] gb|AAF68482.1| clathrin adaptor protein AP-50 [Drosophila simulans] gb|AAF68481.1| clathrin adaptor protein AP-50 [Drosophila simulans] gb|AAF68480.1| clathrin adaptor protein AP-50 [Drosophila simulans] gb|AAF68479.1| clathrin adaptor protein AP-50 [Drosophila simulans] gb|AAF…	GTGGTGTACAAGTTGTTTGTATGAAAGGTAGAGCAAAATATAAAGCAGCTGAAAATGCTA	1.57704	1.35474	DOWN	UP	unique/representative
Q2_P04610	C808513.1	Sm_Orth_inOther_sp	countin [Dictyostelium discoideum] gb|AAO51901.1| similar to Dictyostelium discoideum (Slime mold). Countin gb|EAL70191.1| component of the counting factor (CF) complex [Dictyostelium discoideum] ||countin [Dictyostelium discoideum] ||countin 2 [Dictyostelium discoideum] dbj|BAB84187.1| countin2 [Dictyostelium discoideum] gb|EAL67512.1| countin2 [Dictyostelium discoideum] ||hypothetical protein D…	TTGAACGGAACTGGTACCGGTGAACTCGTCATTGATATTCACACACCCGATCGTATTCCA	1.37305	2.58104	DOWN	UP	unique/representative
Q2_P39716	JAP06982.C	Sm_newGenes_Orth_inOther_sp	cullin 1 [Danio rerio] gb|AAH66480.1| Cul1a protein [Danio rerio] ||Cul1a protein [Danio rerio] ||PREDICTED: similar to Cullin 1 [Danio rerio] ||PREDICTED: similar to Cullin 1 partial [Danio rerio] ||unnamed protein product [Mus musculus] ||	CATACTGGTCGTAAATTAACATGGTGTTATCATTTATCACGTGGTGAAGTTGTTACTAAC	1.26236	1.43759	DOWN	UP	unique/representative
Q2_P18357	C800540.1	Sm_Orth_inOther_sp	cyclin-dependent kinase 10 isoform 1 [Mus musculus] dbj|BAE26074.1| unnamed protein product [Mus musculus] ||unnamed protein product [Mus musculus] ||PREDICTED: similar to Cell division protein kinase 10 (Serine/threonine-protein kinase PISSLRE) [Canis familiaris] ||PISSLRE [Homo sapiens] emb|CAB37619.1| cyclin-dependent kinase [Homo sapiens] sp|Q15131|CDK10_HUMAN Cell division protein kinase 10 …	TGCTAATCCAGCTCAAGATCAAACTGCTGGATTATTTGATGCTGCCTTCGATAGAATTGT	0.694335	2.58104	UP	DOWN	unique/representative
Q2_P21560	C805037.1	Sm_Orth_inOther_sp	DPCD protein [Homo sapiens] emb|CAI41040.1| novel protein [Homo sapiens] gb|AAH01082.2| DPCD protein [Homo sapiens] gb|AAH31695.1| DPCD protein [Homo sapiens] ||DPCD [Homo sapiens] ||unnamed protein product [Mus musculus] ref|NP_766227.1| DPCD protein [Mus musculus] ||PREDICTED: similar to DPCD protein isoform 1 [Canis familiaris] ||unnamed protein product [Tetraodon nigroviridis] ||	AGATGTGTACAGAGTTTCCGTTGAAGATGGGAATATTTTATTGCGGACCACCAACAAAAA	0.660024	0	UP	DOWN	unique/representative
Q2_P11440	C906591.1	Sm_Orth_inOther_sp	Dynein intermediate chain 3 ciliary dbj|BAA06013.1| dynein intermediate chain 3 [Anthocidaris crassispina] ||PREDICTED: similar to Dynein intermediate chain 2 axonemal (Axonemal dynein intermediate chain 2) [Strongylocentrotus purpuratus] ||PREDICTED: similar to dynein axonemal intermediate polypeptide 2 partial [Strongylocentrotus purpuratus] ||Unknown (protein for MGC:115449) [Xenopus laevis] |…	CATTGAACGAAAACTCAAAGAACGTGAACTAAAAGAAAAGCTTGCTATGGAATCTGTACA	1.57975	3.8601	DOWN	UP	unique/representative
Q2_P13394	C910370.1	Sm_Orth_inOther_sp	Eggshell protein precursor (Chorion protein) ||mature eggshell protein [Schistosoma mansoni] sp|P06649|EGG1_SCHMA Eggshell protein precursor (Chorion protein) ||eggshell protein precursor - fluke (Schistosoma mansoni) sp|P12796|EGG2_SCHMA Eggshell protein precursor (Chorion protein) gb|AAA29862.1| chorion protein ||eggshell precursor protein [Schistosoma mansoni] ||eggshell protein precursor ||	ATTTCTATCCTTCAGAAGCATGTCAGTCAGAGTCTGCTGGGACTTCCCACAGCACTGATA	0.569416	2.58104	UP	DOWN	unique/representative
Q2_P37848	C919328.1	Sm_Orth_inOther_sp	electron transporter transferring electrons within CoQH2-cytochrome c reductase complex putative [Cryptococcus neoformans var. neoformans JEC21] gb|EAL20079.1| hypothetical protein CNBF4050 [Cryptococcus neoformans var. neoformans B-3501A] ref|XP_571714.1| electron transporter transferring electrons within CoQH2-cytochrome c reductase complex putative [Cryptococcus neoformans var. neoformans JEC2…	GATTTAATTGAATATGCTGATGGAACACCTGCTACAACTAGTCAAATGGCAAAAGATGTA	0.714309	2.21438	UP	DOWN	unique/representative
Q2_P20701	C803857.1	Sm_Orth_inOther_sp	ENSANGP00000004781 [Anopheles gambiae str. PEST] ref|XP_320807.2| ENSANGP00000004781 [Anopheles gambiae str. PEST] ||GA13844-PA [Drosophila pseudoobscura] ||SD05215p [Drosophila melanogaster] ||CG15609-PC isoform C [Drosophila melanogaster] gb|AAS64823.1| CG15609-PB isoform B [Drosophila melanogaster] gb|AAF57918.2| CG15609-PA isoform A [Drosophila melanogaster] ref|NP_995866.1| CG15609-PB isofor…	CTCTACAAAATTGTCGACTGGCGTTCGATGTGGCTTCTAAATTGGGAGTGCCCCGTGTAC	0.465279	2.58104	UP	DOWN	unique/representative
Q2_P05687	C810433.1	Sm_Orth_inOther_sp	ENSANGP00000013040 [Anopheles gambiae str. PEST] ref|XP_314738.2| ENSANGP00000013040 [Anopheles gambiae str. PEST] ||PREDICTED: similar to CG17218-PA isoform A [Apis mellifera] ||CG17218-PA isoform A [Drosophila melanogaster] ref|NP_609557.1| CG17218-PA isoform A [Drosophila melanogaster] ||GA14397-PA [Drosophila pseudoobscura] ||	CTAGGAGGGTCAGTTACCTCATTATCATTCATTGATTCATTTTTATGCATGGTTACATCA	0.560227	3.8601	UP	DOWN	unique/representative
Q2_P40328	JAP04145.S	Sm_newGenes_Orth_inOther_sp	ENSANGP00000018433 [Anopheles gambiae str. PEST] ref|XP_317624.1| ENSANGP00000018433 [Anopheles gambiae str. PEST] ||unnamed protein product [Tetraodon nigroviridis] ||GA10459-PA [Drosophila pseudoobscura] ||Hypothetical protein Y45G12B.3 [Caenorhabditis elegans] ref|NP_503730.1| Y45G12B.3 [Caenorhabditis elegans] ||PREDICTED: similar to putative protein of ancient origin (5D168) isoform 1 [Danio…	AAACCGAAGTGCTAGTTCACGAGCCGTTGCTAAACCCACAATTCCACCTCCAACAATCGC	0.577045	3.12151	UP	DOWN	unique/representative
Q2_P20952	C804179.1	Sm_Orth_inOther_sp	ENSANGP00000018738 [Anopheles gambiae str. PEST] ref|XP_309164.2| ENSANGP00000018738 [Anopheles gambiae str. PEST] ||Hypothetical protein CBG06252 [Caenorhabditis briggsae] ||CG31022-PA [Drosophila melanogaster] ref|NP_733371.1| CG31022-PA [Drosophila melanogaster] gb|AAM18058.1| prolyl 4-hydroxylase alpha-related protein PH4[alpha]EFB [Drosophila melanogaster] gb|AAK93533.1| SD05564p [Drosophila…	GCGTGGGACAGTTGAAACAGATGATGACTTTTAAATATAATCCACCTTTATTCTTTCGAA	1.61638	0	DOWN	UP	unique/representative
Q2_P35953	C915712.1	Sm_Orth_inOther_sp	ENSANGP00000022197 [Anopheles gambiae str. PEST] ref|XP_317786.2| ENSANGP00000022197 [Anopheles gambiae str. PEST] ||CG6978-PA [Drosophila melanogaster] ref|NP_572188.1| CG6978-PA [Drosophila melanogaster] ||ENSANGP00000009081 [Anopheles gambiae str. PEST] ref|XP_320291.2| ENSANGP00000009081 [Anopheles gambiae str. PEST] ||PREDICTED: similar to Sialin (Solute carrier family 17 member 5) (Sodium/s…	TCACTTGGTGCATTGACAGGATTTTTGAGTCCAGTCGTAGCAAATGCTTTAACACCAGAT	1.38263	3.8601	DOWN	UP	unique/representative
Q2_P35752	C915463.1	Sm_Orth_inOther_sp	fibrillin 2 ||	GATCATCATTGCCGCCTACAAATCTGCTTGTTGCACGTATTGACGATTCAAAAACAGCGG	0.745794	1.35474	UP	DOWN	unique/representative
Q2_P28287	C901998.1	Sm_Orth_inOther_sp	filamin [Hirudo medicinalis] ||CG3937-PD isoform D [Drosophila melanogaster] ref|NP_996224.1| CG3937-PD isoform D [Drosophila melanogaster] ||filamin1 [Drosophila melanogaster] ||filamin isoform A [Drosophila melanogaster] ||CG3937-PA isoform A [Drosophila melanogaster] ref|NP_524383.3| CG3937-PA isoform A [Drosophila melanogaster] gb|AAF04108.1| filamin A [Drosophila melanogaster] ||	GATGGTCTTCGTTTGATTGCATTGGTTGAGTCATTATCTGGACAACAATTTAAACATGTT	0.351275	0.948671	UP	DOWN	unique/representative
Q2_P21566	C805049.1	Sm_Orth_inOther_sp	Flj20195l protein [Danio rerio] ||hypothetical protein FLJ20195-like [Danio rerio] gb|AAT68118.1| AK025355-like [Danio rerio] ||PREDICTED: similar to WD repeat domain 55 [Strongylocentrotus purpuratus] ||PREDICTED: similar to WD repeat domain 55 [Strongylocentrotus purpuratus] ||	GTGAGCTATATGCCAACATCCCTTTTCAATATGGTAAACCATAGATTGTACAGTTTTTGA	0.410642	4.80545	UP	DOWN	unique/representative
Q2_P03420	C806608.1	Sm_Schisto_Orth_only	Ftz-F1 interacting protein [Schistosoma mansoni] ||	CACGACCAACTATCTTAAACATGATGATTACAAGAAAGATTACTATTCGTCCGATGAAGA	1.72105	3.12151	DOWN	UP	unique/representative
Q2_P06205	C811004.1	Sm_Orth_inOther_sp	FTZ-F1 nuclear receptor-like protein [Schistosoma mansoni] gb|AAG49449.1| FTZ-F1 [Schistosoma mansoni] ||PREDICTED: similar to ENSANGP00000027089 [Apis mellifera] ||SJCHGC07682 protein [Schistosoma japonicum] ||ENSANGP00000003575 [Anopheles gambiae str. PEST] ref|XP_310077.2| ENSANGP00000003575 [Anopheles gambiae str. PEST] ||GA17924-PA [Drosophila pseudoobscura] ||	CCCGGTTATCTGTTGTATTCTGTGCACCACTACATCTAACATGTGTACATATTTATATAT	1.76182	2.21438	DOWN	UP	unique/representative
Q2_P32013	C908032.1	Sm_Orth_inOther_sp	GA15165-PA [Drosophila pseudoobscura] ||Hypothetical protein W07G4.3 [Caenorhabditis elegans] ref|NP_506259.1| W07G4.3 [Caenorhabditis elegans] ||PREDICTED: similar to GA15165-PA [Apis mellifera] ||CG1973-PA [Drosophila melanogaster] ref|NP_651722.1| CG1973-PA [Drosophila melanogaster] ||Hypothetical protein CBG09451 [Caenorhabditis briggsae] ||	CAAACACAACAAGGTCCAATTTTAGGTGCCTTTCTTCGAGCAACTCGTGATTCATTCTTG	0.379831	3.12151	UP	DOWN	unique/representative
Q2_P05165	C809484.1	Sm_Orth_inOther_sp	GA15435-PA [Drosophila pseudoobscura] ||Similar to phosphoinositide-3-kinase regulatory subunit polypeptide 3 (p55 gamma) [Danio rerio] ref|NP_957437.2| phosphoinositide-3-kinase regulatory subunit polypeptide 3 (p55 gamma) [Danio rerio] ||Similar to phosphoinositide-3-kinase regulatory subunit polypeptide 3 (p55 gamma) [Danio rerio] ref|XP_683534.1| PREDICTED: similar to phosphoinositide-3-kinas…	ACGTCTTCGTGTAGGTAAAAACAGTTCCTGATCGTATTTATTGAATACCTCACTACATAA	1.62847	2.58104	DOWN	UP	unique/representative
Q2_P37561	C918585.1	Sm_Orth_inOther_sp	G-box binding factor homolog [Schistosoma mansoni] ||hypothetical protein DDB0218171 [Dictyostelium discoideum] gb|EAL67735.1| hypothetical protein DDB0218171 [Dictyostelium discoideum] ||hypothetical protein DDB0219309 [Dictyostelium discoideum] gb|EAL63406.1| hypothetical protein DDB0219309 [Dictyostelium discoideum] ||hypothetical protein DDB0219302 [Dictyostelium discoideum] gb|EAL63399.1| hy…	CCATCACCACTACCACCAACAGCAATGACAACAATATACATTCCTATTGTTAATTTACTT	0.568319	1.7847	UP	DOWN	unique/representative
Q2_P18825	C801379.1	Sm_Orth_inOther_sp	glucose transport protein ||glucose transport protein ||TGTP1 [Taenia solium] ||glucose transporter 3 [Gadus morhua] ||PREDICTED: similar to CG1086-PB isoform B [Strongylocentrotus purpuratus] ||	GGAGGGAAATACTTCAGATGATCTTGTAATGACAAATAATGCGAATATTTGGCAGTGATA	1.7694	0.948671	DOWN	UP	unique/representative
Q2_P13509	C910559.1	Sm_Orth_inOther_sp	GTPBP4 protein [Homo sapiens] ||unnamed protein product [Macaca fascicularis] ||G protein-binding protein CRFG variant [Homo sapiens] ||G protein-binding protein CRFG [Homo sapiens] emb|CAI13664.1| GTP binding protein 4 [Homo sapiens] gb|AAH38975.1| G protein-binding protein CRFG [Homo sapiens] gb|AAK13444.1| G protein-binding protein CRFG [Homo sapiens] sp|Q9BZE4|NOG1_HUMAN Nucleolar GTP-binding…	ACCCGCACTATCATCCTATGTGGTTTCCCGAATGTTGGAAAGTCGAGCTTTATCAACAAA	0.75153	2.21438	UP	DOWN	unique/representative
Q2_P05937	C810707.1	Sm_Orth_inOther_sp	gynecophoral canal protein ||gynecophoral canal protein [Schistosoma japonicum] ||SJCHGC05221 protein [Schistosoma japonicum] ||similar to GenBank Accession Number U47862 gynecophoral canal protein in Schistosoma mansoni [Schistosoma japonicum] ||	CTGTGTACTGTAGTATTACAAACAAGTGAAACAACGGTTACACTTATTGAGTCCTAATAG	1.7432	1.43759	DOWN	UP	unique/representative
Q2_P06321	C811159.1	Sm_Orth_inOther_sp	high voltage-activated calcium channel Cav1 [Schistosoma mansoni] ||ENSANGP00000001382 [Anopheles gambiae str. PEST] ref|XP_316767.2| ENSANGP00000001382 [Anopheles gambiae str. PEST] ||voltage-gated calcium channel alpha-1 subunit [Cyanea capillata] ||PREDICTED: similar to ENSANGP00000001382 [Apis mellifera] ||PREDICTED: similar to Voltage-dependent L-type calcium channel alpha-1S subunit (Voltag…	GTCTATGCAATTGTTGGCCTTGAATTATTTCAGAGCAAATTACACCTAACCTGTTATAGA	0.504925	3.12151	UP	DOWN	unique/representative
Q2_P20065	C802950.1	Sm_Orth_inOther_sp	hypothetical protein [Gallus gallus] ref|NP_001012962.1| superkiller viralicidic activity 2-like 2 [Gallus gallus] ||RGD1305984_predicted protein [Rattus norvegicus] ||Unknown (protein for MGC:124848) [Rattus norvegicus] gb|AAH29230.1| Superkiller viralicidic activity 2-like 2 [Mus musculus] dbj|BAB28066.1| unnamed protein product [Mus musculus] ref|NP_082427.1| superkiller viralicidic activity 2…	GGGATATTGTTTTTGCAGCTAGTCTTTATCTTTGACCAATGGTGTTTACTGCATACATTA	1.62561	0.948671	DOWN	UP	unique/representative
Q2_P22276	C806018.1	Sm_Orth_inOther_sp	hypothetical protein [Homo sapiens] ||nidogen 2 [Homo sapiens] ||nidogen-2 [Homo sapiens] sp|Q14112|NID2_HUMAN Nidogen-2 precursor (NID-2) (Osteonidogen) ||osteonidogen [Homo sapiens] pir||G00043 osteonidogen - human dbj|BAA13087.1| osteonidogen [Homo sapiens] ||SJCHGC06022 protein [Schistosoma japonicum] ||	GATTGATGGTCACCTAGCTCAATTTGAAACTGTGAAATTTGTCAATGGCGAATTATACTA	1.62324	0.948671	DOWN	UP	unique/representative
Q2_P17886	C800006.1	Sm_Orth_inOther_sp	Hypothetical protein C08B6.7 [Caenorhabditis elegans] ref|NP_505605.1| C08B6.7 [Caenorhabditis elegans] ||PREDICTED: similar to WD repeat domain 20 isoform 1 [Apis mellifera] ||unnamed protein product [Tetraodon nigroviridis] ||CG6420-PA [Drosophila melanogaster] ref|NP_651499.2| CG6420-PA [Drosophila melanogaster] gb|AAL89974.1| AT02583p [Drosophila melanogaster] gb|AAX33413.1| RE50270p [Drosoph…	TCCCATACCTTCATCTGGTCCTTCGTCGAACGGGGCAAACAGTAGCGGATCCGATAAATC	2.01188	1.43759	DOWN	UP	unique/representative
Q2_P19950	C802799.1	Sm_Orth_inOther_sp	Hypothetical protein CBG05109 [Caenorhabditis briggsae] ||SJCHGC04283 protein [Schistosoma japonicum] ||PREDICTED: similar to acyl-CoA synthetase long-chain family member 5 isoform 8 [Bos taurus] ||PREDICTED: similar to acyl-CoA synthetase long-chain family member 5 isoform 7 [Bos taurus] ||PREDICTED: similar to acyl-CoA synthetase long-chain family member 5 isoform 5 [Bos taurus] ||	CGAGCTATATCATTATTTTTCTTGCATTCTGGTTTTTATGATGGTCTCTGCTCTGTTTGT	1.6305	2.21438	DOWN	UP	unique/representative
Q2_P14629	C912842.1	Sm_Orth_inOther_sp	Hypothetical protein CBG08506 [Caenorhabditis briggsae] ||Temporarily Assigned Gene name family member (tag-119) [Caenorhabditis elegans] gb|AAK18971.1| Temporarily assigned gene name protein 119 [Caenorhabditis elegans] ||death-associated protein kinase [Caenorhabditis elegans] ||	GAAGTGTACGATTCTGGCTTGATTTTCTTTATGCTCGTATACCTGTAAAAGGACCTTTAT	0.850539	3.12151	UP	DOWN	unique/representative
Q2_P26608	C812209.1	Sm_Orth_inOther_sp	Hypothetical protein CBG12070 [Caenorhabditis briggsae] ||Uncoordinated protein 89 isoform a [Caenorhabditis elegans] ref|NP_001020984.1| UNCoordinated family member (unc-89) [Caenorhabditis elegans] sp|O01761|UNC89_CAEEL Muscle M-line assembly protein unc-89 (Uncoordinated protein 89) ||Uncoordinated protein 89 isoform f [Caenorhabditis elegans] ref|NP_001020989.1| UNCoordinated family member (u…	CCTAAGACTGTTGAAGTTGAAGAAGGCAGTCCTATTGAACTAACATGTCGTGTTGATACA	1.40397	3.12151	DOWN	UP	unique/representative
Q2_P12684	C909047.1	Sm_Orth_inOther_sp	hypothetical protein DDB0187301 [Dictyostelium discoideum] gb|EAL63848.1| hypothetical protein DDB0187301 [Dictyostelium discoideum] ||putative nucleostemin [Oryza sativa (japonica cultivar-group)] dbj|BAD61382.1| putative nucleostemin [Oryza sativa (japonica cultivar-group)] ||putative GTPase [Oryza sativa (japonica cultivar-group)] ||ENSANGP00000012225 [Anopheles gambiae str. PEST] ref|XP_31381…	GCTTGACTGTTGGTGTTGTCGGCCTTCCGAATACTGGCAAAAGCGCACTCATAAATACAC	0.545626	3.8601	UP	DOWN	unique/representative
Q2_P00710	C801757.1	Sm_Orth_inOther_sp	hypothetical protein DDB0205464 [Dictyostelium discoideum] gb|EAL68399.1| hypothetical protein DDB0205464 [Dictyostelium discoideum] ||hypothetical protein DDB0204779 [Dictyostelium discoideum] gb|EAL66095.1| hypothetical protein DDB0204779 [Dictyostelium discoideum] ||hypothetical protein DDB0186038 [Dictyostelium discoideum] gb|EAL65177.1| hypothetical protein DDB0186038 [Dictyostelium discoide…	GGTGAACAGCAACAACTAGATGAGGAATTTAATTTAGACACTCGAGACTTATCATATGAA	3.94951	0.926243	DOWN	UP	unique/representative
Q2_P05270	C809713.1	Sm_Orth_inOther_sp	hypothetical protein DDB0206406 [Dictyostelium discoideum] gb|EAL67300.1| hypothetical protein DDB0206406 [Dictyostelium discoideum] ||DEAD box protein [Homo sapiens] ||DEAD (Asp-Glu-Ala-Asp) box polypeptide 47 isoform 1 variant [Homo sapiens] ||DEAD (Asp-Glu-Ala-Asp) box polypeptide 47 isoform 1 [Homo sapiens] emb|CAB66601.1| hypothetical protein [Homo sapiens] gb|AAH68009.1| DEAD (Asp-Glu-Ala-A…	AGAATTCCTCAGCTACCTTGGCCCGGAACAGATTGCTTGGATTCACAGTTAAGACAACAA	0.59771	1.35474	UP	DOWN	unique/representative
Q2_P35926	C915677.1	Sm_Orth_inOther_sp	hypothetical protein DDB0218242 [Dictyostelium discoideum] gb|EAL67243.1| hypothetical protein DDB0218242 [Dictyostelium discoideum] ||hypothetical protein DDB0219207 [Dictyostelium discoideum] gb|EAL63831.1| hypothetical protein DDB0219207 [Dictyostelium discoideum] ||hypothetical protein DDB0219375 [Dictyostelium discoideum] gb|EAL63068.1| hypothetical protein DDB0219375 [Dictyostelium discoide…	ATACAAAACTTCGAAAATGAAGGCTCTTTTAAACCACCGAGGCCAAAAGATTTGAAGGTT	1.47088	1.13755	DOWN	UP	unique/representative
Q2_P19276	C801967.1	Sm_Orth_inOther_sp	Hypothetical protein LOC109161 [Mus musculus] ||unnamed protein product [Mus musculus] ||unnamed protein product [Mus musculus] ||hypothetical protein LOC92912 [Homo sapiens] gb|AAH17708.1| Hypothetical protein LOC92912 [Homo sapiens] emb|CAH10654.1| hypothetical protein [Homo sapiens] ||PREDICTED: similar to CG2924-PC isoform C [Canis familiaris] ||	CTCCATGAACATGTGAGGCAGTATCTTTCTGTACTTTATGTTTCTATAACCTTTATACCT	1.76846	2.58104	DOWN	UP	unique/representative
Q2_P06428	C811341.1	Sm_Orth_inOther_sp	hypothetical protein LOC550391 [Danio rerio] gb|AAH93312.1| Hypothetical protein LOC550391 [Danio rerio] ||SJCHGC03183 protein [Schistosoma japonicum] ||unnamed protein product [Tetraodon nigroviridis] ||CG5012-PA [Drosophila melanogaster] ref|NP_524742.1| CG5012-PA [Drosophila melanogaster] gb|AAL68314.1| RE53508p [Drosophila melanogaster] gb|AAL28419.1| GM03767p [Drosophila melanogaster] ||LOC4…	AGAGCCTGAAGAACAGCAAGCGCCTACGAAAACAGCGTTTTCGGTCAAGCTAGTAAAATT	0.811822	1.7847	UP	DOWN	unique/representative
Q2_P07444	C812923.1	Sm_Orth_inOther_sp	Hypothetical protein MGC76072 [Xenopus tropicalis] ref|NP_989405.1| hypothetical protein LOC395042 [Xenopus tropicalis] ||Ppp2r1a-prov protein [Xenopus laevis] ||alpha isoform of regulatory subunit A protein phosphatase 2 [Homo sapiens] gb|AAH01537.1| Alpha isoform of regulatory subunit A protein phosphatase 2 [Homo sapiens] dbj|BAE01839.1| unnamed protein product [Macaca fascicularis] ||unnamed …	CTGCATGAAAGTAGCTTGCTTTCAGAAAGCAAAACTCAAATATTTGTGATTCGTCTTTTC	1.47724	0.948671	DOWN	UP	unique/representative
Q2_P02554	C805142.1	Sm_Orth_inOther_sp	hypothetical protein PFL_1301 [Pseudomonas fluorescens Pf-5] gb|AAY90586.1| conserved hypothetical protein [Pseudomonas fluorescens Pf-5] ||hypothetical protein PSPTO4107 [Pseudomonas syringae pv. tomato str. DC3000] gb|AAO57563.1| conserved hypothetical protein [Pseudomonas syringae pv. tomato str. DC3000] ||conserved hypothetical protein [Pseudomonas syringae pv. syringae B728a] ref|YP_236912.1…	ATCTATCAGCTGGAAGGAACTGGAGCCGTTCTTCGCCAAGGGTGCCCTATTGTGGGTCGA	0.789761	2.21438	UP	DOWN	unique/representative
Q2_P23801	C808071.1	Sm_Orth_inOther_sp	hypothetical protein PPA0704 [Propionibacterium acnes KPA171202] gb|AAT82461.1| hypothetical protein PPA0704 [Propionibacterium acnes KPA171202] ||	GCGTCATTGTGAAAGCGACCCTAGAACGAATCCGTGCCCAATCGATACCACACCAGTGGG	0.224651	1.7847	UP	DOWN	unique/representative
Q2_P03884	C807317.1	Sm_Orth_inOther_sp	hypothetical protein PproDRAFT_1288 [Pelobacter propionicus DSM 2379] gb|EAO35867.1| hypothetical protein PproDRAFT_1288 [Pelobacter propionicus DSM 2379] ||hypothetical protein Bcep1808DRAFT_2879 [Burkholderia vietnamiensis G4] gb|EAM27996.1| hypothetical protein Bcep1808DRAFT_2879 [Burkholderia vietnamiensis G4] ||	AACAAGACCGCACTCGTGGTGCTGGTGTCGTGTTTGATCTGGACGGCAACCCACATCTTC	1.4483	2.58104	DOWN	UP	unique/representative
Q2_P24896	C809479.1	Sm_Orth_inOther_sp	Hypothetical protein R05H5.5 [Caenorhabditis elegans] ref|NP_496202.1| R05H5.5 [Caenorhabditis elegans] ||ARV1 homolog (yeast) [Homo sapiens] emb|CAI15334.1| ARV1 homolog (yeast) [Homo sapiens] ||ARV1 homolog [Homo sapiens] gb|AAH16309.1| ARV1 homolog [Homo sapiens] emb|CAH73698.1| ARV1 homolog (yeast) [Homo sapiens] emb|CAI15332.1| ARV1 homolog (yeast) [Homo sapiens] gb|AAK11180.1| cell cycle-re…	GTTTCCACTTGTGTGGCATTAACACCATGTATACAAAGTTTAAGAGCTGTAAATAATCTC	0.672944	3.12151	UP	DOWN	unique/representative
Q2_P04779	C808771.1	Sm_Orth_inOther_sp	hypothetical protein SC4058 [Salmonella enterica subsp. enterica serovar Choleraesuis str. SC-B67] ref|YP_219010.1| hypothetical protein SC4023 [Salmonella enterica subsp. enterica serovar Choleraesuis str. SC-B67] ref|YP_218872.1| hypothetical protein SC3885 [Salmonella enterica subsp. enterica serovar Choleraesuis str. SC-B67] ref|YP_218790.1| hypothetical protein SC3803 [Salmonella enterica su…	GTTCGCTCGCCACTACTAAGGGAATCTCGGATGATTTCTTTTCCTCAGGGTACTTATATG	0.460195	1.7847	UP	DOWN	unique/representative
Q2_P19894	C802728.1	Sm_Orth_inOther_sp	Hypothetical protein T01C3.7 [Caenorhabditis elegans] ref|NP_506691.1| T01C3.7 [Caenorhabditis elegans] sp|Q22053|FBRL_CAEEL Fibrillarin ||Hypothetical protein CBG11588 [Caenorhabditis briggsae] ||LOC398434 protein [Xenopus laevis] ||Fib-PA [Drosophila erecta] sp|Q8I1F4|FBRL_DROER Fibrillarin ||LOC398434 protein [Xenopus laevis] ||	CGAACAGGTTACTCTTGAACCATTCGAACGTGGTCACGCGATGGTAACTGCTCAGTATCG	0.62827	3.8601	UP	DOWN	unique/representative
Q2_P27458	C900117.1	Sm_Orth_inOther_sp	hypothetical protein T04C9 similar to GenBank Accession Number T25859 hypothetical protein T04C9 [Schistosoma japonicum] ||SJCHGC05939 protein [Schistosoma japonicum] ||PREDICTED: similar to MGC14161 protein [Danio rerio] ||PREDICTED: similar to RIKEN cDNA A930004K21 [Danio rerio] ||PREDICTED: hypothetical protein XP_510360 [Pan troglodytes] ||	AGGGACGTCTTTTGTGTCCCCCATCTATCGTTGGAGAACTTGGAGCACTGGTCGCACAAG	0.494133	0.948671	UP	DOWN	unique/representative
Q2_P02526	C805095.1	Sm_Orth_inOther_sp	Hypothetical protein T22C1.7 [Caenorhabditis elegans] ref|NP_492193.2| JunctoPHilin family member (jph-1) [Caenorhabditis elegans] ||junctophilin [Caenorhabditis elegans] ||junctophilin type3 [Homo sapiens] ||ENSANGP00000019417 [Anopheles gambiae str. PEST] ref|XP_308032.2| ENSANGP00000019417 [Anopheles gambiae str. PEST] ||PREDICTED: similar to junctophilin 1 isoform 2 [Danio rerio] ||	TTCGAAAGTTAAGGAAACAAAAGTCAACTGGTGATTTATCGATGGTTGGAGGAAGATCAA	1.48728	1.35474	DOWN	UP	unique/representative
Q2_P26710	C812358.1	Sm_Orth_inOther_sp	hypothetical protein with IG domain [Schistosoma japonicum] ||LOC398501 protein [Xenopus laevis] ||Unknown (protein for IMAGE:4031686) [Xenopus laevis] ||LOC398501 protein [Xenopus laevis] ||LOC496324 protein [Xenopus laevis] ||	GACTGATCCTCCTTTAGAAGGATCTTCCTGATTCTCCTTTAGAATAGCTTTATTTTACAA	1.24081	2.21438	DOWN	UP	unique/representative
Q2_P13612	C910850.1	Sm_Orth_inOther_sp	Hypothetical protein Y73B6BL.19 [Caenorhabditis elegans] ref|NP_500975.1| Y73B6BL.19 [Caenorhabditis elegans] ||Hypothetical protein CBG05460 [Caenorhabditis briggsae] ||novel protein similar to vertebrate potassium voltage-gated channel Shal-related subfamily member 2 (KCND2) [Danio rerio] emb|CAH69155.1| novel protein similar to vertebrate potassium voltage-gated channel Shal-related subfamily …	AATTTTCTCGTCACAGTGTTGGTCTAAGAATACTCGGCTACACTTTGAAATCATGTGCAT	0.765655	2.58104	UP	DOWN	unique/representative
Q2_P24724	C809260.1	Sm_Orth_inOther_sp	KIAA0228 protein [Homo sapiens] ||similar to amyloid beta precursor protein-binding protein 2 amyloid beta precursor protein (cytoplasmic tail)-binding protein 2 protein interacting with APP tail 1 [Gallus gallus] emb|CAG31401.1| hypothetical protein [Gallus gallus] ||hypothetical protein [Pongo pygmaeus] ||amyloid beta precursor protein (cytoplasmic tail) binding protein 2 [Mus musculus] emb|CAI…	CGCCTTCGTTCATTAGAACCATGTGAATCATCAGATTCTTTGGAATTTTCTGATGAAAAT	1.70138	1.7847	DOWN	UP	unique/representative
Q2_P20447	C803489.1	Sm_Orth_inOther_sp	Kinesin heavy chain gb|AAA29990.1| kinesin heavy chain ||PREDICTED: similar to Kinesin heavy chain isoform 5C (Kinesin heavy chain neuron-specific 2) isoform 4 [Canis familiaris] ||PREDICTED: similar to ENSANGP00000022750 [Apis mellifera] ||PREDICTED: similar to Kinesin heavy chain (Ubiquitous kinesin heavy chain) (UKHC) [Gallus gallus] ||PREDICTED: similar to Kinesin heavy chain (Ubiquitous kine…	ATGTCTGGTTCAGGTGAACAAAATGAAAAAATTCTATCTGGACAATCAGCTATACGAGCT	1.73639	2.58104	DOWN	UP	unique/representative
Q2_P16800	C917787.1	Sm_Orth_inOther_sp	L24-like [Suberites domuncula] ||hypothetical protein [Pongo pygmaeus] ||C15orf15 protein [Homo sapiens] ||Similar to 60S ribosomal protein L30 isolog [Mus musculus] gb|AAH03885.1| Similar to 60S ribosomal protein L30 isolog [Mus musculus] dbj|BAE35686.1| unnamed protein product [Mus musculus] dbj|BAE37944.1| unnamed protein product [Mus musculus] gb|AAH89481.1| BC003885 protein [Mus musculus] sp…	GACTAAAGTTTCCAGAAGAGTTCGTGGGAAAGAACTAACTGATGATCTCTCCCAAACATT	0.72267	3.12151	UP	DOWN	unique/representative
Q2_P27280	C813320.1	Sm_Orth_inOther_sp	lactate dehydrogenase-like protein [Schistosoma japonicum] ||SJCHGC02274 protein [Schistosoma japonicum] ||similar to GenBank Accession Number AF070998 lactate dehydrogenase A in Ambystoma mexicanum [Schistosoma japonicum] ||lactate dehydrogenase B [synthetic construct] ||lactate dehydrogenase B [Gallus gallus] gb|AAG48560.1| lactate dehydrogenase B [Gallus gallus] sp|P00337|LDHB_CHICK L-lactate …	CCAATCACTTAGGTGAAACTTAATGATGTTTGTTTCATAGCACATAGCTGTGTTCTTACA	1.2737	3.8601	DOWN	UP	unique/representative
Q2_P12367	C908393.1	Sm_Orth_inOther_sp	lipoprotein putative [Burkholderia ambifaria AMMD] gb|EAO43971.1| lipoprotein putative [Burkholderia ambifaria AMMD] ||putative glycine-rich cell wall protein [Arabidopsis thaliana] emb|CAA18129.1| putative glycine-rich cell wall protein [Arabidopsis thaliana] ||putative lipoprotein [Burkholderia cenocepacia AU 1054] gb|EAM09221.1| putative lipoprotein [Burkholderia cenocepacia AU 1054] ||C34D4.1…	ACTCTAACAATCGTGGCAGTGGTGGTGGTGGTGGAGGTTGTGATGGAAGTGGAGGAGGTG	1.44473	1.35474	DOWN	UP	unique/representative
Q2_P01155	C802697.1	Sm_Orth_inOther_sp	LOC446278 protein [Xenopus laevis] ||unnamed protein product [Homo sapiens] ||unnamed protein product [Homo sapiens] ||PREDICTED: similar to Paf1 RNA polymerase II associated factor homolog isoform 7 [Bos taurus] ||PREDICTED: similar to Paf1 RNA polymerase II associated factor homolog isoform 1 [Bos taurus] ||	ATGCTGATGAAGAAACAATGAACATTGGAAGAGAGGCCAATCGTAAGACTAATTATAACG	0.647322	3.12151	UP	DOWN	unique/representative
Q2_P25979	C811321.1	Sm_Orth_inOther_sp	LOC494708 protein [Xenopus laevis] ||unnamed protein product [Candida glabrata] emb|CAG59155.1| unnamed protein product [Candida glabrata CBS138] ||tyrosine /threonine phosphatase [Patella vulgata] ||Cdc25b protein [Mus musculus] ||cell division cycle 25 homolog B [Rattus norvegicus] sp|P48966|MPIP2_RAT M-phase inducer phosphatase 2 (Dual specificity phosphatase Cdc25B) pir||I66868 cdc25B - rat d…	TGTCAGTTCAGCCTGTATGGCATGCATAAAACCTCAACAAACTGAAGTTGATAAGTCCCA	1.42332	4.80545	DOWN	UP	unique/representative
Q2_P15969	C916136.1	Sm_Orth_inOther_sp	LOC495986 protein [Xenopus laevis] ||PREDICTED: hypothetical protein XP_845542 [Canis familiaris] ||Hypothetical protein LOC75784 [Mus musculus] ref|NP_001019785.1| hypothetical protein LOC75784 [Mus musculus] ||unknown [Homo sapiens] ||Hypothetical protein MGC35043 [Homo sapiens] ref|NP_689983.1| hypothetical protein LOC255119 [Homo sapiens] ||	CATCATCCTCCCGCAAATTCAAACTCTATCCGAATTAATCAACCATGATTTTTGATTCAT	0.356263	0.948671	UP	DOWN	unique/representative
Q2_P15763	C915682.1	Sm_Orth_inOther_sp	mago nashi-like protein [Hyacinthus orientalis] ||ce-Mago [Caenorhabditis elegans] ||similar to NM_002370 mago-nashi-like protein in Homo sapiens [Schistosoma japonicum] ||hypothetical protein UM05829.1 [Ustilago maydis 521] gb|EAK86774.1| hypothetical protein UM05829.1 [Ustilago maydis 521] ||Mago nashi domain protein [Aspergillus fumigatus Af293] ref|XP_752461.1| hypothetical protein Afu1g10960…	AGTGTCTGGTGTTCTCGCTGATTGGATTGCACTTCAAAATAAAGCCAATATAATACGTTC	0.782547	1.7847	UP	DOWN	unique/representative
Q2_P22543	C806383.1	Sm_Orth_inOther_sp	Major egg antigen (p40) ||40k egg antigen (clone 10F5) - fluke (Schistosoma mansoni) ||major egg antigen ||SJCHGC09367 protein [Schistosoma japonicum] ||SJCHGC06324 protein [Schistosoma japonicum] ||	GGTCAGATCGCCATTCGGCCTAAATCACACAATCAAGTTCAAAATGCTCACAAACTGGCA	0.679546	2.21438	UP	DOWN	unique/representative
Q2_P07691	C813247.1	Sm_Orth_inOther_sp	major tegumental antigen SM15 ||SJCHGC02847 protein [Schistosoma japonicum] ||	CATTGCTTTAACACCCAGCTAACTAGTTCGTTACTATTGAATGAATGATTGGAATACCTT	1.67426	0.668004	DOWN	UP	unique/representative
Q2_P18217	C800380.1	Sm_Orth_inOther_sp	membrane-bound transcription factor protease site 1 [Danio rerio] gb|AAP84652.1| site-1 protease [Danio rerio] ||PREDICTED: similar to Membrane-bound transcription factor site-1 protease precursor (Site-1 protease) (Subtilisin/kexin-isozyme-1) (SKI-1) isoform 5 [Canis familiaris] ||PREDICTED: similar to Membrane-bound transcription factor site-1 protease precursor (Site-1 protease) (Subtilisin/ke…	AACGAATTCTCTTTGATCAGTTCCATAGTATTCATTATCCATCTGGTTTTATTCCTCGAG	1.42384	1.7847	DOWN	UP	unique/representative
Q2_P23269	C807362.1	Sm_Orth_inOther_sp	MGC52538 protein [Xenopus laevis] dbj|BAA83801.1| coronin homolog [Xenopus laevis] ||PREDICTED: similar to Coronin actin binding protein 1C isoform 1 [Danio rerio] ||coronin-3 [Mus musculus] ||coronin actin binding protein 1C [Mus musculus] gb|AAH85498.1| Coronin actin binding protein 1C [Mus musculus] gb|AAH99671.1| Coronin actin binding protein 1C [Mus musculus] gb|AAH19444.1| Coronin actin bin…	GGCCTACAACAATACCCCCTTTTCATCTTTATTATTATCTGTTATATGCTACCAGTAAGT	1.68688	3.8601	DOWN	UP	unique/representative
Q2_P40598	JAP11555.S	Sm_newGenes_Orth_inOther_sp	MGC78821 protein [Xenopus laevis] ||PREDICTED: similar to CG7593-PA [Strongylocentrotus purpuratus] ||Hypothetical protein LOC550325 [Danio rerio] ref|NP_001017632.1| hypothetical protein LOC550325 [Danio rerio] ||PREDICTED: similar to hypothetical protein FLJ13848 partial [Gallus gallus] ||unnamed protein product [Tetraodon nigroviridis] ||	AAAAGTGCCAATAAGTTCTTTGAGAAACTAGGATTTGAAACCGATGAAACAGATCCTTCT	0.517553	0.668004	UP	DOWN	unique/representative
Q2_P20024	C802892.1	Sm_Orth_inOther_sp	MGC81952 protein [Xenopus laevis] sp|Q6GMA4|CHM61_XENLA Charged multivesicular body protein 6-1 (Chromatin modifying protein 6-1) ||unnamed protein product [Tetraodon nigroviridis] ||hypothetical protein LOC428673 [Gallus gallus] emb|CAG31538.1| hypothetical protein [Gallus gallus] sp|Q5ZL55|CHMP6_CHICK Charged multivesicular body protein 6 (Chromatin modifying protein 6) ||MGC81346 protein [Xeno…	CCTCTAATGATTACCACGAGATTGAGTGTGAATTAACTCGTCTCGTAGAACCTGAAGTTA	0.4234	2.21438	UP	DOWN	unique/representative
Q2_P16172	C916528.1	Sm_Orth_inOther_sp	MGC83058 protein [Xenopus laevis] ||LOC495394 protein [Xenopus laevis] ||hypothetical protein [Homo sapiens] emb|CAG38495.1| UNC50 [Homo sapiens] gb|AAK08987.1| UNC50 [Homo sapiens] ||PREDICTED: similar to unc-50 related protein (UNCL) [Gallus gallus] ||Unc-50 homolog [Danio rerio] ref|NP_956541.1| unc-50 homolog [Danio rerio] ||	GATATCGCTTATCATGAAATGGAATTTCACACTTTTCTTATGCCATTTTTACCAGTTCCG	0.701362	1.13755	UP	DOWN	unique/representative
Q2_P09340	C903126.1	Sm_Orth_inOther_sp	MGC83250 protein [Xenopus laevis] ||immunoglobulin binding protein 1 [Homo sapiens] emb|CAD13488.2| immunoglobulin (CD79A) binding protein 1 [Homo sapiens] emb|CAI41587.1| immunoglobulin (CD79A) binding protein 1 [Homo sapiens] gb|AAH04137.1| Immunoglobulin binding protein 1 [Homo sapiens] emb|CAG33063.1| IGBP1 [Homo sapiens] gb|AAP35382.1| immunoglobulin (CD79A) binding protein 1 [Homo sapiens] …	CCTATTGTTCAAAGTGGATCAGGACCAAATGTAAGGCGAATTGATCCATCGGCAGAAGAA	0.650741	3.12151	UP	DOWN	unique/representative
Q2_P20830	C804021.1	Sm_Orth_inOther_sp	Microtubule Associated Protein 215 kDa (XMAP215) [Xenopus laevis] ||microtubule associated protein XMAP215 isoform Z [Xenopus laevis] ||microtubule associated protein XMAP215 isoform M [Xenopus laevis] ||PREDICTED: similar to colonic and hepatic tumor over-expressed protein isoform a isoform 5 [Canis familiaris] ||PREDICTED: similar to cytoskeleton associated protein 5 partial [Strongylocentrotus…	GATTCACTCAAGCTATCCTCAAAAGTATATGGCGTATTACCAAGGGAATGAATACTGCAT	1.43567	0.926243	DOWN	UP	unique/representative
Q2_P07640	C813179.1	Sm_Orth_inOther_sp	mKIAA1748 protein [Mus musculus] ||KIAA1748 protein [Homo sapiens] ||PREDICTED: similar to Zinc finger DHHC domain containing protein 5 (Zinc finger protein 375) isoform 1 [Canis familiaris] ||zinc finger DHHC domain containing 5 [Homo sapiens] dbj|BAB14420.1| unnamed protein product [Homo sapiens] sp|Q9C0B5|ZDHC5_HUMAN Zinc finger DHHC domain containing protein 5 (Zinc finger protein 375) ||zinc…	TAACTCCACTTCTATGATCTCAAGCGTATTCGGACGTTGATTTAATTCGGGGACGTCAGT	1.31662	3.8601	DOWN	UP	unique/representative
Q2_P09794	C903742.1	Sm_Orth_inOther_sp	mRNA decapping enzyme 2 [Xenopus tropicalis] ||DCP2 decapping enzyme homolog [Danio rerio] ||DCP2 decapping enzyme homolog [Danio rerio] ref|NP_956446.1| DCP2 decapping enzyme homolog [Danio rerio] ||unnamed protein product [Tetraodon nigroviridis] ||mRNA decapping enzyme [Xenopus laevis] ||	GCTGATTTGCCAACACATATCCAAGATATTGCTACTATGGAAAAATTAAATTCAAGACCG	0.684654	3.8601	UP	DOWN	unique/representative
Q2_P32426	C908910.1	Sm_Orth_inOther_sp	myosin heavy chain ||SJCHGC01885 protein [Schistosoma japonicum] ||myosin [Schistosoma japonicum] ||myosin heavy chain [Schistosoma mansoni] ||myosin heavy chain [Girardia tigrina] ||	GGAAGTTTCTGAATTACAACGACAATTAGAAGAAGCAGAGTCACAATTAAGTCAACTGAA	2.18235	0.869742	DOWN	UP	unique/representative
Q2_P13547	C910675.1	Sm_Orth_inOther_sp	Na+/Cl- dependent neurotransmitter transporter-like protein [Schistosoma mansoni] ||unnamed protein product [Tetraodon nigroviridis] ||solute carrier family 6 (neurotransmitter transporter glycine) member 9 [Danio rerio] gb|AAY55911.1| solute carrier family 6 member 9 transcript variant 2 [Danio rerio] ||hypothetical protein [Gallus gallus] ref|NP_001026450.1| similar to Solute carrier family 6 (…	CCTGATTTTTCACGACTAACAGATCCCCAAGTATGGGCTGATGCTGCTACACAGATTTTT	0.52878	3.8601	UP	DOWN	unique/representative
Q2_P41283	JAP09525.C	Sm_newGenes_Orth_inOther_sp	NADH dehydrogenase subunit 1 [Schistosoma japonicum] gb|AAG13141.2| NADH dehydrogenase subunit 1 [Schistosoma japonicum] ||NADH dehydrogenase subunit 1 [Schistosoma mekongi] gb|AAG12185.2| NADH dehydrogenase subunit 1 [Schistosoma mekongi] ||NADH dehydrogenase subunit 1 [Schistosoma malayensis] ||NADH dehydrogenase I [Schistosoma japonicum] gb|AAD24862.1| NADH dehydrogenase I [Schistosoma japonic…	TTGAAACATTCCGTAAATCTCAACCCTTAACTAAAAACATACTACCCTACCTATACACCC	0.556951	4.80545	UP	DOWN	unique/representative
Q2_P41372	JAP00278.S	Sm_newGenes_Orth_inOther_sp	NADH dehydrogenase subunit 4 [Schistosoma japonicum] gb|AAG13138.2| NADH dehydrogenase subunit 4 [Schistosoma japonicum] ||NADH dehydrogenase subunit 4 [Schistosoma japonicum] ||NADH dehydrogenase subunit 4 [Schistosoma japonicum] ||NADH dehydrogenase subunit 4 [Schistosoma japonicum] ||NADH dehydrogenase subunit 4 [Schistosoma japonicum] ||	CAAAACAGCCAATCAACGCTTAGAATCAACTTCAGCATAAGCTCAACACATAAATACTAG	0.579549	3.8601	UP	DOWN	unique/representative
Q2_P01486	C803323.1	Sm_Orth_inOther_sp	NADH dehydrogenase subunit 5 [Microtus kikuchii] gb|AAK71104.1| NADH dehydrogenase subunit 5 [Microtus kikuchii] ||NADH dehydrogenase subunit 5 [Rattus norvegicus] gb|AAV31049.1| NADH dehydrogenase subunit 5 [Rattus norvegicus] gb|AAN77604.1| NADH dehydrogenase subunit 5 [Rattus norvegicus] ref|AP_000662.1| NADH dehydrogenase subunit 5 [Rattus norvegicus] ||ND5 [Rattus sp.] ||NADH dehydrogenase s…	CTTCCTCATTACTCTCCTTTCGATTCCTATTTTACTAATTAGTTTCCACGAGTAATCTCA	1.71454	4.80545	DOWN	UP	unique/representative
Q2_P32882	C909760.1	Sm_Orth_inOther_sp	NMDA-like receptor splice form [Aplysia californica] ||NMDA-like glutamate receptor protein [Aplysia californica] ||NMDA-type glutamate receptor [Aplysia californica] ||CG2902-PA [Drosophila melanogaster] emb|CAA50675.1| DNMDAR-I [Drosophila melanogaster] ref|NP_730940.1| CG2902-PA [Drosophila melanogaster] gb|AAL48048.1| RE12105p [Drosophila melanogaster] ||GA15505-PA [Drosophila pseudoobscura] …	GCTGCATTTCTTGTTTTGGATAGACCTGAAGCATCTATTTCTGGAATCGATGATGTTCGA	1.66482	0	DOWN	UP	unique/representative
Q2_P00155	C800480.1	Sm_noMatches_Gb_bothSt	none	CAGCTGGTTGACTTCGTGATCTAGTCGGTTCATATTTTCTTATTTGATAACGATAAGAAT	0.760666	2.21438	UP	DOWN	unique/representative
Q2_P00170	C800541.1	Sm_noMatches_Gb_bothSt	none	ATCCCGTTTACGGACACCGGACCTTTTGTTACCCAGTAAAAACGTCGTGGCTCCCAGATC	0.515999	1.13755	UP	DOWN	unique/representative
Q2_P00552	C801508.1	Sm_noMatches_Gb_bothSt	none	CCTTATCATCCAAAGCCATCCATATCGCCATCCCAAACAAAGGGACCCATACGATCAATT	0.812204	4.80545	UP	DOWN	unique/representative
Q2_P00566	C801532.1	Sm_noMatches_Gb_bothSt	none	GTCATTTCATTTTAATTGTGTGTGGGCGTATGATACTGCCCAGGTGCCCACCCCCGGCAC	0.554623	0.926243	UP	DOWN	unique/representative
Q2_P00578	C801560.1	Sm_noMatches_Gb_singleSt	none	TTTACTACTTGTTTGCAATATAGATCGTCGTGCTCCGCTATGGCCTTTAATTGGTATTAT	0.697783	1.35474	UP	DOWN	unique/representative
Q2_P00696	C801739.1	Sm_noMatches_Gb_bothSt	none	ATCTAGAAATGGTCTTCAAGCTAAATGAGTCACAATAAAGTGTTAACTGCCCATGTTGCT	0.811031	1.7847	UP	DOWN	unique/representative
Q2_P00719	C801771.1	Sm_noMatches_Gb_bothSt	none	CAGTTGTTACGCACTCTCTGTTTTTCACTAACCTATGTTGAGATAAAAAGATATCCTAAC	0.836215	3.8601	UP	DOWN	unique/representative
Q2_P00962	C802245.1	Sm_noMatches_Gb_bothSt	none	CTATATTCGTCGGGTCTGAGACCTAGTTGACGATGCCTCTCGACGGTGGATAAACCAAGC	0.749802	2.58104	UP	DOWN	unique/representative
Q2_P00988	C802314.1	Sm_noMatches_Gb_bothSt	none	ATCAAGAAAAGAACCATTGAACTATACTCACTTTTCTCCTTCTTCTCTTTGTGTGTGTGT	0.593328	0.948671	UP	DOWN	unique/representative
Q2_P00997	C802344.1	Sm_noMatches_Gb_bothSt	none	GGTGAACGTTTCTTCTTTGTATCATAATGTCTTAATAAATAAACTGGCGCTTCTGTTGGT	0.829179	4.80545	UP	DOWN	unique/representative
Q2_P01140	C802669.1	Sm_noMatches_Gb_bothSt	none	CCCACCCCACCCCCAGAAAATAGTTTTCTTCTATATGTGCAATAATTACTTCTCTTTTTT	0.606479	0.926243	UP	DOWN	unique/representative
Q2_P01199	C802791.1	Sm_noMatches_Gb_bothSt	none	GCCCTCTTCATCTTTTGAGTTCCTCTTACATTTGTTGTTTTCATGTCGATATTGTGAATA	0.762997	2.58104	UP	DOWN	unique/representative
Q2_P01315	C803026.1	Sm_noMatches_Gb_bothSt	none	TCACAACCTCTTCAACCCAAATCTCCTAACCCAATGACTCCTCCACCCCCACCACCATAT	0.615018	0	UP	DOWN	unique/representative
Q2_P01325	C803042.1	Sm_noMatches_Gb_bothSt	none	TAGTATCCTGACAAGAAACAACCAAATCCCCCCATCATTCATCAATCAATCAATCAATCA	0.521198	2.58104	UP	DOWN	unique/representative
Q2_P01529	C803394.1	Sm_noMatches_Gb_singleSt	none	CCATATACCGGCCCCCACTTTATGAATCTGTACCGGCCCTGACTCGTGGTACTCGTGGAA	0.50376	3.8601	UP	DOWN	unique/representative
Q2_P01547	C803426.1	Sm_noMatches_Gb_singleSt	none	GGAGTTACTTCGGTATTGTGTAGTAGGAAGCCGTGGTCAATAAATTCAACCGAATTGTAG	0.24498	1.35474	UP	DOWN	unique/representative
Q2_P01760	C803798.1	Sm_noMatches_Gb_bothSt	none	GTATTTCTATTGATGGCAGTCGGGTAGACATCGACTTGCCGTGCTATGGTTGGTCTCGTT	0.645662	0.540884	UP	DOWN	unique/representative
Q2_P01992	C804187.1	Sm_noMatches_Gb_bothSt	none	CTCTCGTACTAAGCTCTTATGACCCATCATTATTTCATGGTCACAATGAAACAACTTAAT	0.657466	3.8601	UP	DOWN	unique/representative
Q2_P02081	C804332.1	Sm_noMatches_Gb_singleSt	none	CCACCGCCTCCACCTCTTCCCTTTCCTCCTCATTGTCATATGTCTCAAGGGTACCATCTA	0.662059	1.35474	UP	DOWN	unique/representative
Q2_P02126	C804422.1	Sm_noMatches_Gb_bothSt	none	TATACGAAACTATTCTTACTTTTCCAATCACTCACATATACGCCTTTGGCCAGTTTTAGT	0.843855	1.43759	UP	DOWN	unique/representative
Q2_P02194	C804546.1	Sm_noMatches_Gb_bothSt	none	TCAGAATGTCTTGGCCGATTAACATTGGTCGATCCTCCGCAACTAGTTAGTCGTCTACGT	0.227201	3.12151	UP	DOWN	unique/representative
Q2_P02248	C804623.1	Sm_noMatches_Gb_bothSt	none	CGCTGTTGTCGTCATCATCGTAGTCGTCGATTGTTCAGTCATAAAAAACTTTTTATTTTA	0.563824	2.58104	UP	DOWN	unique/representative
Q2_P02276	C804672.1	Sm_noMatches_Gb_bothSt	none	TATATTAGGTAAAGAGAAGAATATACTTCCAGGTCACGCTCGCGCCCAAGGTCACGCTCG	0.810616	3.8601	UP	DOWN	unique/representative
Q2_P02294	C804701.1	Sm_noMatches_Gb_bothSt	none	TTATAATCCAAGTTAACGGCGCCTGCTGCTGCTGCTGTTCCTCCTGTTGCTGCTGGGCGA	0.606186	0	UP	DOWN	unique/representative
Q2_P02574	C805176.1	Sm_noMatches_Gb_bothSt	none	CCACACATCCTATGCTGTACTATCCAGTTAGTTCTACTACGACCCAACACCAACACCAAC	0.598132	1.7847	UP	DOWN	unique/representative
Q2_P02627	C805267.1	Sm_noMatches_Gb_bothSt	none	GATCTCGTCATCATTATCGTCCTCATCATTGTCAGCATTCTTTTTATCATCTAAACAATC	0.698877	3.8601	UP	DOWN	unique/representative
Q2_P02784	C805535.1	Sm_noMatches_Gb_bothSt	none	GACATCAAGTTTGAAACTGTAATGTTTGCCAGGTATTGTCTATGTCGGTTACATTTTCAG	0.843676	2.58104	UP	DOWN	unique/representative
Q2_P02971	C805893.1	Sm_noMatches_Gb_bothSt	none	CAATCCTAGTTTGCGCCTTGCATTACTTAAAAGAGGAGTTTCAGCCTTCAAGTTCTCACG	0.556265	0	UP	DOWN	unique/representative
Q2_P03001	C805947.1	Sm_noMatches_Gb_bothSt	none	GCTAAAGGAATAATCCACAACCCGTTTCACCCTTCTCTTGCCTTCTTGTGTCTTAACCTC	0.772225	2.58104	UP	DOWN	unique/representative
Q2_P03037	C806002.1	Sm_noMatches_Gb_bothSt	none	ATTTTCTGCAACTATTGCTTTGTCTGCATCTAGAGGTTCACTTACACCGATTTCATTAGC	0.556078	1.13755	UP	DOWN	unique/representative
Q2_P03151	C806184.1	Sm_noMatches_Gb_bothSt	none	ACCAAAAGCATACCAATGACCACTCACCCGTAGCACCATCATGGCGTGACACGCACGAGT	0.726254	1.7847	UP	DOWN	unique/representative
Q2_P03216	C806287.1	Sm_noMatches_Gb_bothSt	none	CATAGGAAGTGTTGTCCACCACACTCGTGCAAGCTGATCAATCCACGAGAAGGAGTGTGT	0.595784	4.80545	UP	DOWN	unique/representative
Q2_P03312	C806443.1	Sm_noMatches_Gb_bothSt	none	ACTATCAGTAAAACAAAACTGTTCACGAAAGTCAGTAATCAAGACTGCTTGTTTCCTCCT	0.60552	3.8601	UP	DOWN	unique/representative
Q2_P03349	C806514.1	Sm_noMatches_Gb_bothSt	none	GGTTTCGCGTTAGATATCCGCAATGCGGGTGCTGAGGTGACGGTCGCTCTATCCTAACTG	0.314815	3.8601	UP	DOWN	unique/representative
Q2_P03430	C806622.1	Sm_noMatches_Gb_bothSt	none	CATAGTTTTACGAAAGAGACTGAGCATGGTCATAACTGTAAACTTATAGTGTCTTCCAGT	0.58179	2.21438	UP	DOWN	unique/representative
Q2_P03638	C806936.1	Sm_noMatches_Gb_bothSt	none	AATAGACTTTAAAGTCATACTTCTTCACTGTTCGTGCTAATAGACTGACAATCCTACATG	0.61958	0.948671	UP	DOWN	unique/representative
Q2_P03643	C806944.1	Sm_noMatches_Gb_bothSt	none	TGTGTCTTCAGGACAACGAGTGATCAGCTGATGTCCATATTCACTGATAGATTTCAATGC	0.813779	2.21438	UP	DOWN	unique/representative
Q2_P03817	C807214.1	Sm_noMatches_Gb_bothSt	none	TCATCATGTCGTCCATAACCACATTCTTACATGTCATCCATTATCGGTTTGATTAACTCC	0.249938	3.12151	UP	DOWN	unique/representative
Q2_P03818	C807215.1	Sm_noMatches_Gb_bothSt	none	CTGTCCTACCATGTTCTAACAATACGAATAATACTCTTGGAAATGGTTTCCATCAAAATC	0.61654	2.21438	UP	DOWN	unique/representative
Q2_P03870	C807300.1	Sm_noMatches_Gb_bothSt	none	GTGTTCGCTTGTATTCTTTACCTTATTTATGAAAGTTGAGTAGACAATCATATCTCGGTC	0.352786	1.43759	UP	DOWN	unique/representative
Q2_P03929	C807389.1	Sm_noMatches_Gb_bothSt	none	GTCAACAATCCGTTACCACATGAATCTATATCATTACCTAGTATTTTAGCCAATATCCCA	0.32456	2.58104	UP	DOWN	unique/representative
Q2_P03991	C807495.1	Sm_noMatches_Gb_bothSt	none	CTCCCAGTATCTACGCATATTCTTGTTGGTATAGGTGTATTATTCTTAAATTCAATCCAC	0.476845	3.8601	UP	DOWN	unique/representative
Q2_P04042	C807580.1	Sm_noMatches_Gb_bothSt	none	AAATCCATCTTCTGGTTTCTGGTCACTCGTGCCATCACTATCTACACTGTTGAGGCTATA	0.702026	1.7847	UP	DOWN	unique/representative
Q2_P04049	C807592.1	Sm_noMatches_Gb_bothSt	none	TCTGAATTTGAGGTGTACGTGACAGACATGATGAATAAGTCATCTGCACTTTCAGTGAAG	0.456225	1.7847	UP	DOWN	unique/representative
Q2_P04237	C807942.1	Sm_noMatches_Gb_bothSt	none	ATCATGTCTACGTCAACCGATTTGAGTCAGCCAGTATAGCTTCCTCGTAGTATCCGGCCA	0.654777	0.948671	UP	DOWN	unique/representative
Q2_P04301	C808077.1	Sm_noMatches_Gb_bothSt	none	TATCCTGCACTTCCAGTTCAATGTCATTACTATACAAATTCCGGTCGTGTTGTTTCTGGA	0.734014	3.12151	UP	DOWN	unique/representative
Q2_P04391	C808200.1	Sm_noMatches_Gb_bothSt	none	CTCTCTCCTGGGCCTTCCTTTCTAGTGAATATATATACATTGTATTTAATGACTACCAAT	0.786461	1.43759	UP	DOWN	unique/representative
Q2_P04510	C808368.1	Sm_noMatches_Gb_bothSt	none	TGAATTGGTTTGCGGTATCTCAGCACGTGGTTGAGGCTCCATCCGTCGACTCCTTCAGCC	0.511939	3.8601	UP	DOWN	unique/representative
Q2_P04682	C808613.1	Sm_noMatches_Gb_bothSt	none	ACTTCAGCTGATTCCATCTGAGTTCTGAGATTTCTACACTTTACTTCAGCCTACCATCGA	0.634956	2.58104	UP	DOWN	unique/representative
Q2_P04686	C808622.1	Sm_noMatches_Gb_bothSt	none	TCTGGAGGAGCATTGGTCGCCCACTAGCACTCTACATCCATCTCTATCCTGATCAATCCT	0.615271	2.21438	UP	DOWN	unique/representative
Q2_P04795	C808791.1	Sm_noMatches_Gb_bothSt	none	ACAGACTTGGTTTGAGCTCCACTGGTCACTGCTTATCAATACAACTGCGTGATTTATCTG	0.544924	2.58104	UP	DOWN	unique/representative
Q2_P04806	C808803.1	Sm_noMatches_Gb_bothSt	none	TGTGGCCGGGTGTCCAATCCCTGTTCTCCTGGTAGTACCGCTTGGCTTCATCGTAAATCC	0.63126	2.21438	UP	DOWN	unique/representative
Q2_P04812	C808813.1	Sm_noMatches_Gb_bothSt	none	TCCCAATTGCACCATCCTCTGCCTCCTCCACCCATGAATTCAGCCGTACAGGCACAATCC	0.704138	1.43759	UP	DOWN	unique/representative
Q2_P04848	C808870.1	Sm_noMatches_Gb_singleSt	none	GAGAAATAAACACTCAGGCAACCACCACCCTACATCTGTCATCTCGAAGGCCAAATGCAT	0.711758	1.43759	UP	DOWN	unique/representative
Q2_P04872	C808905.1	Sm_noMatches_Gb_bothSt	none	TATACACTCTATCCCACTGAATCAAACACTCGCTCGTTCGTTTCATGTACTCGTCACATC	0.53322	1.35474	UP	DOWN	unique/representative
Q2_P04951	C809003.1	Sm_noMatches_Gb_bothSt	none	GTTCGGGTCTCGGTCATCGTTGTACCCAGCATACTTGTCGTACTTGCCATTTGCCTTATC	0.809094	1.13755	UP	DOWN	unique/representative
Q2_P04956	C809008.1	Sm_noMatches_Gb_bothSt	none	GTAATACGCGTATTAAAATACAAATGGTTGTCTTCACCTCTGTTCTCGTTCATGACACTA	0.495888	1.35474	UP	DOWN	unique/representative
Q2_P05017	C809146.1	Sm_noMatches_Gb_bothSt	none	CCTTGTTCTGCTCAATTCATTCCAATTCCTTCTAGTTGTACTACTCATCGAATAAATAAG	0.632549	2.58104	UP	DOWN	unique/representative
Q2_P05234	C809631.1	Sm_noMatches_Gb_singleSt	none	ACAGTTGCATTCGGCCGTATGTAGAAGGTGGCGATGTTATTTTAATCTAATACTAGACTG	0.733037	1.7847	UP	DOWN	unique/representative
Q2_P05263	C809701.1	Sm_noMatches_Gb_bothSt	none	TTCCCCAAGTAGTAGTCCCCAAATCCTTCTGAATAAACATACTGATTAGTATCTGTCCTG	0.717814	3.12151	UP	DOWN	unique/representative
Q2_P05364	C809903.1	Sm_noMatches_Gb_bothSt	none	CCCGAAAAAGAATGTCCTTTTTGCTTCGATTGAACATTGTTCTGTACAATCATGTTGATT	0.593319	0.540884	UP	DOWN	unique/representative
Q2_P05615	C810355.1	Sm_noMatches_Gb_bothSt	none	CAAACTTATTGTCTAAGAGCTCAATCATATCAACAACCACATATCACAGAAACATGTCGT	0.550701	0.926243	UP	DOWN	unique/representative
Q2_P05656	C810399.1	Sm_noMatches_Gb_bothSt	none	AAGATAACCTAACTGCTACAGTGAGTGAAGTGCGTATATGGATCAACAAAATAATAGACG	0.451716	0.869742	UP	DOWN	unique/representative
Q2_P05933	C810703.1	Sm_noMatches_Gb_bothSt	none	GATGGTTTCCATACTAAAACGAAACAGATGTCTAATGCTTACCAGTTTTTAGTGATGGTT	0.539027	0	UP	DOWN	unique/representative
Q2_P05939	C810709.1	Sm_noMatches_Gb_bothSt	none	TTTTAGAAGAACTGGAACCACAGTTTTATCTAAATAAGCCCTAGTATCTGTGCTTTTTGG	0.257058	1.13755	UP	DOWN	unique/representative
Q2_P06036	C810815.1	Sm_noMatches_Gb_bothSt	none	ACAAGGATGGTTGCCGCCGAAGCAGGCGACGTCCGACAGAACCCAAGGTTATTACTGCAT	0.57535	1.13755	UP	DOWN	unique/representative
Q2_P06194	C810992.1	Sm_noMatches_Gb_bothSt	none	ATGGAGTTCTGTCTTTCTATGTGTACCTTGGTTTGCAACAAACGTAAACCTCACAAATAC	0.595506	1.7847	UP	DOWN	unique/representative
Q2_P06466	C811398.1	Sm_noMatches_Gb_bothSt	none	CATTAAGCTCAGAGATCACAACTCCAACATCCTCATCCTGAGCTACAAATACTCTCTATC	0.508566	3.8601	UP	DOWN	unique/representative
Q2_P06531	C811486.1	Sm_noMatches_Gb_bothSt	none	CAACAACACTGCGATCTTGTTCCGGATGAAGATCACTTAAACAAAGCCATAACCATCCTC	0.687826	1.7847	UP	DOWN	unique/representative
Q2_P06549	C811511.1	Sm_noMatches_Gb_bothSt	none	AAAAGTTCATTAGCGTTTTTTAGCAAGCTGGTTTTCTACGGGATGGGGTCGCTAACCTCA	0.665785	0	UP	DOWN	unique/representative
Q2_P06588	C811567.1	Sm_noMatches_Gb_bothSt	none	AATGGTGACTCACTAAAAACCTCTTCAATTAAGCGGACTCATTCAAGTTCAAATACTGGT	0.647147	4.80545	UP	DOWN	unique/representative
Q2_P06908	C812082.1	Sm_noMatches_Gb_bothSt	none	CCGTTATTCAACTATTCAGTCTAATGTACCGTCCTATCCAATATTTATGCAACCACCCAT	0.630169	2.58104	UP	DOWN	unique/representative
Q2_P07029	C812286.1	Sm_noMatches_Gb_bothSt	none	TAAATATGTTATAACAAGATCTTGATCCCCACCTTTCCCGACAGAAACCGGCCCTAGATC	0.537741	0.948671	UP	DOWN	unique/representative
Q2_P07268	C812714.1	Sm_noMatches_Gb_bothSt	none	AGCTTTCCACATGTCTCATTCTTTTCTCTGGAGCGGTTGGCTAGTCAGAGATTCAGGAAG	0.656054	1.7847	UP	DOWN	unique/representative
Q2_P07334	C812803.1	Sm_noMatches_Gb_singleSt	none	ACTGGTGTCGATGTCATTTCCTGTTGACATATCACATATTGTGCCAAGAACAACAATACA	0.719165	2.21438	UP	DOWN	unique/representative
Q2_P07359	C812834.1	Sm_noMatches_Gb_singleSt	none	CCAGCGTGTTAGTCGGTCAGAGTGTCTCAAATATTTATTCATCATTATAGTAACAGAATA	0.546407	2.21438	UP	DOWN	unique/representative
Q2_P07377	C812852.1	Sm_noMatches_Gb_bothSt	none	GGTTCATAATGATCGAATCAGGAAACAGACGAGCTTGACTAGTATGATAGGTTTATAAAA	0.584029	1.13755	UP	DOWN	unique/representative
Q2_P07419	C812895.1	Sm_noMatches_Gb_bothSt	none	CGGGCGTCGCTATTCTTGTTAGTTGTCCTATCCCTTTTATTAATATAAAATATATTGCTC	0.391311	1.7847	UP	DOWN	unique/representative
Q2_P07428	C812906.1	Sm_noMatches_Gb_bothSt	none	AGACGTGATGAATCACGTGGACGAAGAGGTCGAGACGATCGTCGCCGACGTTGAAAAATG	0.531233	1.35474	UP	DOWN	unique/representative
Q2_P07554	C813043.1	Sm_noMatches_Gb_singleSt	none	AGGGCACCACCAAAAATTCCACACTGCAGTCAATTCGTGGCTTTGTTTACATCGTTTGAA	0.70117	0.926243	UP	DOWN	unique/representative
Q2_P07764	C813364.1	Sm_noMatches_Gb_bothSt	none	AAGTACATGCACGCTTGAATGATTTCGCACAGGTTATTCGACTTTTGATGAAAAAGCACT	0.610941	0	UP	DOWN	unique/representative
Q2_P07799	C813428.1	Sm_noMatches_Gb_bothSt	none	CCTTCAGTACTGCTTTCATGTACAACGAAACCTGTAATGAATTGACAACTGATAATCATT	0.626414	1.35474	UP	DOWN	unique/representative
Q2_P07868	C900149.1	Sm_noMatches_Gb_bothSt	none	GAGTAGAACACAGTTCTCCAACGAAAACACCAGCTAATAAGATATTTCATTAAAGCCTTA	0.708571	1.43759	UP	DOWN	unique/representative
Q2_P07915	C900245.1	Sm_noMatches_Gb_bothSt	none	GCTGTTAGTACTACTCCTATTCAGACTAGTACTTCCCTTGTTTTGTTTCTTCTAGAATAT	0.73283	3.8601	UP	DOWN	unique/representative
Q2_P07984	C900395.1	Sm_noMatches_Gb_singleSt	none	ACAGAAAAAAGAAATGTATGCCATCCCACTCCGAAAGACTTATCGCTTGTGTTCATCATG	0.669758	2.21438	UP	DOWN	unique/representative
Q2_P08077	C900778.1	Sm_noMatches_Gb_bothSt	none	CTTCCCTTCATACCACAACATCATTCCATGCATCGACCACCTCTCCGCCTTCTCCAACCA	0.653943	3.8601	UP	DOWN	unique/representative
Q2_P08191	C901265.1	Sm_noMatches_Gb_bothSt	none	TTTCTGTCCATTGTTGTTCTTCATTTATTATAGTCACCCTACATCCTTTGTCTCTCCACA	0.704401	2.21438	UP	DOWN	unique/representative
Q2_P08276	C901514.1	Sm_noMatches_Gb_bothSt	none	ATTCGTGGTAGATATGCTAGTCGTTGTTGTTGTTCTTGTGATGGGAGAATTTGTTGTTGC	0.643495	0.926243	UP	DOWN	unique/representative
Q2_P08524	C901919.1	Sm_noMatches_Gb_bothSt	none	CAATTACCGGTTTCCCCTTGTCTGCCTACACAAGTAAACATGCGTGTAGATGAAGTATAT	0.493801	1.43759	UP	DOWN	unique/representative
Q2_P08562	C901975.1	Sm_noMatches_Gb_bothSt	none	CGTTCATCAACAAAGTCATCTTCATATCGACCTGATTATGAGGTAGCAAAAATGAGTTAA	0.696221	3.8601	UP	DOWN	unique/representative
Q2_P08592	C902019.1	Sm_noMatches_Gb_bothSt	none	AACTACTGGTGTTCCAGCTAATTTCAGTAGTTCCACTGGCTCATCAACTGCTCAACCAAC	0.488227	3.8601	UP	DOWN	unique/representative
Q2_P08602	C902031.1	Sm_noMatches_Gb_bothSt	none	AATAAAACCACACATTCGCCTCAGTAGCTGTACATAAATCTGTTGACCCGGTTGCTCTTT	0.707905	0.948671	UP	DOWN	unique/representative
Q2_P08625	C902060.1	Sm_noMatches_Gb_singleSt	none	CCATCATCATCAACATCCTCATTGTCACCATTTTCATCAACCATTTTGTGATTGATATTC	0.610893	4.80545	UP	DOWN	unique/representative
Q2_P08750	C902232.1	Sm_noMatches_Gb_bothSt	none	GTGAATTAAATGAATCTGTTGTTCCCCTATCTGAAACACAAGTTCTATTACCAGATGAAG	0.420387	3.8601	UP	DOWN	unique/representative
Q2_P08867	C902397.1	Sm_noMatches_Gb_bothSt	none	TAGTTAGCTCAGCTCATGCACCAATTTCAAATCTACTAGACTCAGTAACATTTTCAATAC	0.545526	2.21438	UP	DOWN	unique/representative
Q2_P09009	C902615.1	Sm_noMatches_Gb_bothSt	none	GCACTGCCATTTAGCTCTAGACTGGCAAGTAACAGATTCCTTATGCTATCTGACTTCTAA	0.764076	0.948671	UP	DOWN	unique/representative
Q2_P09079	C902718.1	Sm_noMatches_Gb_bothSt	none	ACCCAGAGAGATGTACTTCGGAAATTGAACCGATAAACAATAGACGAAAATAATGATCAC	0.614476	1.7847	UP	DOWN	unique/representative
Q2_P09094	C902740.1	Sm_noMatches_Gb_bothSt	none	ACGAAGTGATTCCAAGACAGTGTAAAATACCGACTTCCACATACCTTGTTCAACATGTGC	0.575998	2.21438	UP	DOWN	unique/representative
Q2_P09109	C902764.1	Sm_noMatches_Gb_bothSt	none	CTGACAAAGGGTACTGATGTATTTTCCTTTTCTGTTGTGTTGATATGCTCAGGAGTTTGT	0.3241	1.13755	UP	DOWN	unique/representative
Q2_P09307	C903082.1	Sm_noMatches_Gb_bothSt	none	TAGAGCGTCGCTTCCCAGGGAAACTTGAAATTGTAAGTTGGGTAGTACTTAAGTTTTAAT	0.56619	2.21438	UP	DOWN	unique/representative
Q2_P09513	C903357.1	Sm_noMatches_Gb_bothSt	none	GCGTCTAGCACAGGAACGCGATGAAATCGAAGCCAAAATTCATGAGCAAAACCAACTACT	0.577536	1.7847	UP	DOWN	unique/representative
Q2_P09667	C903586.1	Sm_noMatches_Gb_bothSt	none	CATAACGATAAGCCACTGCATGTCGAGCATCTGCTTGAATATCTATATTTATCATTCTTC	0.622373	3.12151	UP	DOWN	unique/representative
Q2_P09765	C903709.1	Sm_noMatches_Gb_bothSt	none	AGATAGATCAAGGACATAACAACACACTATTCATTGGCCTACACCTCATTCCCAATGTTT	0.512866	2.58104	UP	DOWN	unique/representative
Q2_P09846	C903808.1	Sm_noMatches_Gb_bothSt	none	GACAATTCTGTTCATATTGCTGACGATCACGTTTATCCTCTGAAATCTTTTTGATACTCA	0.822217	4.80545	UP	DOWN	unique/representative
Q2_P09916	C903906.1	Sm_noMatches_Gb_bothSt	none	AAATTATGCTGATTTAAATGTATTTTTCGCCCCCAAATGCTCTGGTACGACCGAGAATGG	0.524385	1.7847	UP	DOWN	unique/representative
Q2_P10165	C904275.1	Sm_noMatches_Gb_bothSt	none	AAGAACTACGTTTTATTTTGTGTATTAGGCGTCTCTATCGTTTCCCTTCCCCCCTATCCA	0.683236	2.21438	UP	DOWN	unique/representative
Q2_P10187	C904308.1	Sm_noMatches_Gb_bothSt	none	GTTACTATATCTACTCTGAGATTTACTTTGATGGTTTCATCTCGCTGTGCTAATGAGGTG	0.714545	1.13755	UP	DOWN	unique/representative
Q2_P10230	C904367.1	Sm_noMatches_Gb_bothSt	none	CTGCTGCTGTTTGTCGAAGGTTTTCTTCATGTCTACTCTTCAAAGTTTTTAACTTTTCTA	0.213802	0.948671	UP	DOWN	unique/representative
Q2_P10411	C904647.1	Sm_noMatches_Gb_bothSt	none	AAGCATCTGCTTCAGTCTGGGCATCCGGGTTCACTCATCAATGTGATGATTATGAAAAAA	0.387479	1.35474	UP	DOWN	unique/representative
Q2_P10412	C904648.1	Sm_noMatches_Gb_bothSt	none	GTCTGTGAGACAACAGGTATTCCAAACGGAAATGTTCCAACTCCTCCTCCTCCTCCCCCT	0.623797	4.80545	UP	DOWN	unique/representative
Q2_P10424	C904662.1	Sm_noMatches_Gb_bothSt	none	GGTGAGAAGCTGTCATCTTCTTCGCCATTATCATCATCATCTTTATCATCATCACCTTCA	0.599589	0	UP	DOWN	unique/representative
Q2_P10447	C904688.1	Sm_noMatches_Gb_bothSt	none	TTGGCTGCTGCTGCTGGGGGCTATCCATTTCATCTTTATCAAACACCAGGTGCTCATTAC	0.730034	2.21438	UP	DOWN	unique/representative
Q2_P10478	C904736.1	Sm_noMatches_Gb_bothSt	none	AGATATCACAACTTCTCGTCAGAAGCCGCCCACGTCCACCACCTAGTACATCCATTAACT	0.658609	3.8601	UP	DOWN	unique/representative
Q2_P10635	C904970.1	Sm_noMatches_Gb_bothSt	none	TAATTTCTTTGGACCACACGAAATTTAAAACCGCTCCCTCTTCTCTCAAAGTAAAGCAGC	0.587504	1.35474	UP	DOWN	unique/representative
Q2_P10659	C905010.1	Sm_noMatches_Gb_bothSt	none	ACGGCTCATTGGTAAACTCTAGGGAGCCCAGAAAGAGCCGCAAACATTCCATCCAACCAC	0.465944	2.21438	UP	DOWN	unique/representative
Q2_P10867	C905370.1	Sm_noMatches_Gb_bothSt	none	AATCTCCGTTGGCGTCGTATGCTCCTTCACCGGGGGTAACAGGCGTAATTATGTTTAATG	0.719509	2.58104	UP	DOWN	unique/representative
Q2_P10949	C905541.1	Sm_noMatches_Gb_bothSt	none	AAAAAATCACATGTGAAGTATCGAAATTAGTTTTGGCCATTCTTCCGGTAAACATCTCAC	0.39363	2.58104	UP	DOWN	unique/representative
Q2_P10988	C905605.1	Sm_noMatches_Gb_bothSt	none	TAATGTATGTGTGTGTGCGCATGTTCTGCCGTTATTTTATGCATGATTATCTGACTTACC	0.710832	1.35474	UP	DOWN	unique/representative
Q2_P11004	C905634.1	Sm_noMatches_Gb_bothSt	none	TTACATGGCCCTTGATCGATTTGTCATTCTCACTTACTATCTTATGAATAACCTCATCAT	0.693737	2.58104	UP	DOWN	unique/representative
Q2_P11099	C905836.1	Sm_noMatches_Gb_bothSt	none	TGTTTTTACCTATTTCTCCTCTTCTCCAATCCATTTCATCCGATCCTGTCTCCCTATGTC	0.618482	1.35474	UP	DOWN	unique/representative
Q2_P11138	C905998.1	Sm_noMatches_Gb_bothSt	none	CTTCCTCCTCGATTTCGTCCACATCATTTGCCTCAACTTCACGTCTAACACCCACCAAAC	0.41327	3.8601	UP	DOWN	unique/representative
Q2_P11237	C906189.1	Sm_noMatches_Gb_bothSt	none	GATTGAGATACAGGGTTGGTTGTTTGTTTGTTAGCAATAAACAAGAAGACGATGAATGGA	0.773402	2.21438	UP	DOWN	unique/representative
Q2_P11269	C906255.1	Sm_noMatches_Gb_singleSt	none	GACCGACCGTCAACATTCTCCATCTAACCCTATTCTGACCAATCCTCTCCTGTTGTTTCC	0.351623	3.8601	UP	DOWN	unique/representative
Q2_P11288	C906312.1	Sm_noMatches_Gb_bothSt	none	GTGAAGGCTTACAGAATAGTTTAGTGGTAAACGCTTTTGACTGGAACCATGCATGTTGGA	0.879731	2.58104	UP	DOWN	unique/representative
Q2_P11521	C906787.1	Sm_noMatches_Gb_bothSt	none	GAATCTAAGGTCAGTTGAACATTGCGAAGTACGGGCTCCCGTCCATATATTTCATAAGTC	0.795303	2.21438	UP	DOWN	unique/representative
Q2_P11643	C907009.1	Sm_noMatches_Gb_bothSt	none	AGGGTGTCTATAAATCCAGTTGTCTCCCTCTCCACGAAAGTATTCTGGTGTCCATGTATG	0.426953	2.21438	UP	DOWN	unique/representative
Q2_P11732	C907157.1	Sm_noMatches_Gb_bothSt	none	GAAGATTGAGTGAACCTATTCATGTTGGGGTATACAATTCACATGAAATTAATGGAGCTA	0.577883	3.12151	UP	DOWN	unique/representative
Q2_P11765	C907210.1	Sm_noMatches_Gb_bothSt	none	TTATTTGCTGTGACAAAATTCAGGCCAACAATAGTTCAGTTTTGAAAGTATCTGCTCCAT	0.432244	0.948671	UP	DOWN	unique/representative
Q2_P11788	C907244.1	Sm_noMatches_Gb_bothSt	none	GAGTGAGAAATTGTTCGTTGTTAAGTAATGCAATCCTGTAAATGTGGTAAGCAAAGTACT	0.766942	3.12151	UP	DOWN	unique/representative
Q2_P11894	C907412.1	Sm_noMatches_Gb_bothSt	none	TGACACCTCCTCCACGTTTACTTACTTATTCGTTCATGGCGACAAGTCCACCAGTTGAAA	0.499171	0	UP	DOWN	unique/representative
Q2_P11904	C907436.1	Sm_noMatches_Gb_bothSt	none	ATACAAGCACATTAAACATATCATTGTCAAATCAGGGTTTTCCACTCTCCAAGGTGGATC	0.662211	1.35474	UP	DOWN	unique/representative
Q2_P12030	C907741.1	Sm_noMatches_Gb_bothSt	none	AGCACCCCCTGCCCTACGTGATTCAAACTCATCGTCTTTGTTGCCTATGCCTCCTCCTCC	0.837918	3.8601	UP	DOWN	unique/representative
Q2_P12092	C907848.1	Sm_noMatches_Gb_bothSt	none	GCAACAATCTCAACCCAACCCCGTCTTGGCACTTCTTTCCAGTTGCTATTTATCCTTTTC	0.479932	0.540884	UP	DOWN	unique/representative
Q2_P12249	C908127.1	Sm_noMatches_Gb_bothSt	none	ATCAAAAGCACCATCCATACACTCCTGCTTCCTATTCAATCATTCACTCTTATTTCGAAA	0.654063	0	UP	DOWN	unique/representative
Q2_P12274	C908182.1	Sm_noMatches_Gb_bothSt	none	TCTTTAATGACATGGAACTCACGATAATTAACTAGAGACTCCTCAGTCTGTGGAGGAAAT	0.601807	0.540884	UP	DOWN	unique/representative
Q2_P12297	C908224.1	Sm_noMatches_Gb_bothSt	none	CAAGTTTTTCGGAGAAAAATTCCGTTGGTGAAAATCAAGAAAAGCTAAATGTTGCTGAAC	0.546932	2.21438	UP	DOWN	unique/representative
Q2_P12601	C908903.1	Sm_noMatches_Gb_bothSt	none	GATGAGTATGCACAAGCCAAATCAAAGGCGGATAGCCTAATGGCTATGCTTGAATAATAG	0.612539	3.12151	UP	DOWN	unique/representative
Q2_P12685	C909048.1	Sm_noMatches_Gb_bothSt	none	CCTCACTACGAACTCACTGCCAATGAACCCTTCACTCAATTTGAAAAAATATATTTTAAG	0.659772	2.58104	UP	DOWN	unique/representative
Q2_P12783	C909283.1	Sm_noMatches_Gb_bothSt	none	ACAGACCACCGTCAAACAATCACACACGTTCACCGGCCTGGTAAGTTTTTATAGATGGTT	0.804726	1.7847	UP	DOWN	unique/representative
Q2_P12915	C909535.1	Sm_noMatches_Gb_bothSt	none	CATCGTCTCTCTCTTGAACTTGGTTCTACAAGCTGTACAGCTCAATTACTTGCGATTTTA	0.344667	0.926243	UP	DOWN	unique/representative
Q2_P12944	C909596.1	Sm_noMatches_Gb_bothSt	none	GATCAGTAACCTTGCAATTCGATCTCCTCTTCGGCTTTTTTCTACTATTTTCTTATTGTT	0.428085	0.540884	UP	DOWN	unique/representative
Q2_P12946	C909598.1	Sm_noMatches_Gb_bothSt	none	GCGCTTACGTTCTTCTCTTAACTGAGATTCTAATTCTTCAACTCGTGCATCTAATTCGGA	0.626673	0.540884	UP	DOWN	unique/representative
Q2_P13187	C910020.1	Sm_noMatches_Gb_bothSt	none	GTGATTTTCTCCACACTTCTCTAAGCACGAATGCCAGGATTCACCGGTGTCTCCACAAAA	0.483724	3.8601	UP	DOWN	unique/representative
Q2_P13290	C910218.1	Sm_noMatches_Gb_singleSt	none	GAATTGAAAATAAGAAGACTAATGTGAGGATGGTCCATAGGTGAAGTTGAGGAAACTCTA	0.489823	3.12151	UP	DOWN	unique/representative
Q2_P13454	C910465.1	Sm_noMatches_Gb_singleSt	none	TGTTTCACGACTATATTACGTATTAGTAATCAGGGTTCATCCCCATTTCTTGTATCCCAC	0.794276	4.80545	UP	DOWN	unique/representative
Q2_P13540	C910668.1	Sm_noMatches_Gb_bothSt	none	ATCAATAAACATTTGGTTGTCCCCGCCTGTATTCTCGTTCACTATACATGACTTAATGAG	0.686796	1.7847	UP	DOWN	unique/representative
Q2_P13580	C910746.1	Sm_noMatches_Gb_bothSt	none	GCTACTCACATTAAGCTTTGGCTCTCTCTTCCTGAATCAACCAAACTTTTAACTTATTTT	0.605754	2.21438	UP	DOWN	unique/representative
Q2_P13799	C911228.1	Sm_noMatches_Gb_bothSt	none	TTAGTGGATGGAAATGTGCCAAATGTGATTTGAGAGATAATCTGTGGATGAATCTTACTG	0.832932	4.80545	UP	DOWN	unique/representative
Q2_P13814	C911267.1	Sm_noMatches_Gb_bothSt	none	CCCTTGTCTATTTATTCTATGCAACTCTTGTCAATGCCTTTCGTTTGCGTTTTTATTAGA	0.494769	3.8601	UP	DOWN	unique/representative
Q2_P13861	C911349.1	Sm_noMatches_Gb_bothSt	none	ACGTCAGTTGGTGTTAGTGATATTCGTATAGATAAGAATAGATCATCAATACAAACACCG	0.257988	2.58104	UP	DOWN	unique/representative
Q2_P13964	C911528.1	Sm_noMatches_Gb_bothSt	none	TTTGTGCTTTAAGCCAAACGCTTTTACGGATACTGGCCGAAAAATCGATATATAGATCAG	0.831016	3.8601	UP	DOWN	unique/representative
Q2_P13972	C911544.1	Sm_noMatches_Gb_bothSt	none	CGTGCTTGTGCATAGGAATTATTAAACGATTCTCTTGCTTTTAAATCATCTTCACGTGTA	0.770048	2.21438	UP	DOWN	unique/representative
Q2_P14210	C911982.1	Sm_noMatches_Gb_bothSt	none	TCCTACAATTGATGTTCACTCTGCGATGCGAACCCAGAACCTTTTGCTCCAAATGCTATC	0.258897	3.12151	UP	DOWN	unique/representative
Q2_P14226	C912013.1	Sm_noMatches_Gb_bothSt	none	ATTGCTGACCGTATGCAGAAGGAGATTAGTGCTCTAGCCCCCAGTACAATGAAGATAAAG	0.529028	2.58104	UP	DOWN	unique/representative
Q2_P14339	C912245.1	Sm_noMatches_Gb_bothSt	none	TACCAATCACATTTTAGTGCTCGTCTGACGTCAGTACACTCCACTATCCATCCATCTCTC	0.470126	3.12151	UP	DOWN	unique/representative
Q2_P14371	C912322.1	Sm_noMatches_Gb_bothSt	none	CCAGGCGTCCAAACTGATGCAGGTGGTTTTCTTATGGAACCACACTCCAAGCTTTTAACC	0.50895	2.58104	UP	DOWN	unique/representative
Q2_P14477	C912535.1	Sm_noMatches_Gb_bothSt	none	CACAATTCACCAGCACAACCCCGTCCCCTCAACTAGACTCAATGCAGCCGCCAGATCTTC	0.628436	2.21438	UP	DOWN	unique/representative
Q2_P14829	C913242.1	Sm_noMatches_Gb_bothSt	none	TTACCCGACAAGACACTACTATATTAAAAGTAGTAGTAGTGTGGTGTGGTCTACTTATAT	0.425461	0.668004	UP	DOWN	unique/representative
Q2_P14878	C913363.1	Sm_noMatches_Gb_bothSt	none	CATTTTCGCCTACCAGCTTTGGACTTTTAGGCTGGCAATGGCTAAGTATACGTCACGTTT	0.788381	2.58104	UP	DOWN	unique/representative
Q2_P14911	C913423.1	Sm_noMatches_Gb_bothSt	none	TATTTAGAGTTGGACGTCGTCATATTCTTCCTCCCAGTTCCCACAAACTTTCTTCAGGTG	0.794566	1.43759	UP	DOWN	unique/representative
Q2_P14978	C913589.1	Sm_noMatches_Gb_bothSt	none	CTCGAAATATATTTAGGTCATACGTCACTTTGTTTTGTCAGTTGGATCTATACTAGTTGC	0.361126	1.13755	UP	DOWN	unique/representative
Q2_P15473	C914875.1	Sm_noMatches_Gb_bothSt	none	CCTAACCCTAGAACTTCTTAACCGTGGTTCCTAACTCTAAAACTCGTAACCTTAACACTC	0.661391	3.8601	UP	DOWN	unique/representative
Q2_P15505	C915064.1	Sm_noMatches_Gb_bothSt	none	CTGCTAGTCATTATCCGTCTCTGCTTAAAGTTGGAAACCTAAATAATGATAGAGAGAGGG	0.436882	1.35474	UP	DOWN	unique/representative
Q2_P15860	C915936.1	Sm_noMatches_Gb_bothSt	none	TAGCAAAAGCATTTACGCTACTGTGACCAACTCCGAACCATGTCACCACCCAAAATCGGC	0.354055	3.12151	UP	DOWN	unique/representative
Q2_P15951	C916108.1	Sm_noMatches_Gb_singleSt	none	GTCGCGCAATGTTGTGGATCGATCGTAGTTAAGCATTAAGACTGTTGGATGTCGGTTCAC	0.743617	4.80545	UP	DOWN	unique/representative
Q2_P15966	C916132.1	Sm_noMatches_Gb_bothSt	none	GCTACAATTATGTTGGAATGCTTTGTGGAATAAAATACCAAAGGAACCGAAAGCCTAATT	0.613217	3.8601	UP	DOWN	unique/representative
Q2_P15980	C916158.1	Sm_noMatches_Gb_bothSt	none	CTGCACCTTTCATTTGCTTGTCTGGCGTTTAACATTAGTACTTGTAATATTTGTATCCAA	0.73347	3.12151	UP	DOWN	unique/representative
Q2_P16079	C916358.1	Sm_noMatches_Gb_bothSt	none	CGCGGTTTTTCACACCAGACATTCTTAAATCCTTGTGGAAATAAAACTTATAATTTTGGC	0.758785	0.668004	UP	DOWN	unique/representative
Q2_P16199	C916586.1	Sm_noMatches_Gb_bothSt	none	CTTGTACCTATTAAGGAATTGTGGAAAACTGGTGTTGCAAAGTGTCAAAGTACTGCACCT	0.311614	0	UP	DOWN	unique/representative
Q2_P16202	C916600.1	Sm_noMatches_Gb_singleSt	none	GTGAATTGAGGATTTGTCTCATGAACAAATCATCAATGGAGTCAGTCATCGTAGTATTTT	0.687694	3.12151	UP	DOWN	unique/representative
Q2_P16402	C917019.1	Sm_noMatches_Gb_bothSt	none	AGTAGGCCATGGGTTCGAATCTCGCGAGGTTGGATTCGCACTGATGAGGAATCCCACAGA	0.410193	0	UP	DOWN	unique/representative
Q2_P16421	C917058.1	Sm_noMatches_Gb_bothSt	none	GCAGAGAGTTTGTTCCTGGACCAACAGTTACCATTACTTTTTCTGAAGTTTTCATTTCTG	0.461629	2.58104	UP	DOWN	unique/representative
Q2_P16528	C917258.1	Sm_noMatches_Gb_bothSt	none	TAGGAATCTGTGTATAAATGTGATGGTGTTGAACCATAAACATTCTCACTTGCTTTCTGG	0.37682	3.8601	UP	DOWN	unique/representative
Q2_P16671	C917536.1	Sm_noMatches_Gb_bothSt	none	CTTCTCTTTAATCTGATCTTCTTAACCTTCTACTACTAGGGTTTTCATTTCTGATTGGTG	0.485802	3.12151	UP	DOWN	unique/representative
Q2_P16700	C917585.1	Sm_noMatches_Gb_bothSt	none	ACCCCAAACGCCTTGGTACAACCGAGGGCGGAAAGAGTCAGCTCTCACTCTCCAAATGCT	0.691684	4.80545	UP	DOWN	unique/representative
Q2_P16701	C917587.1	Sm_noMatches_Gb_bothSt	none	TTAAAAAGCTCCAGTTCGTAACCCTAACAACTAAACGTATGCCTGAATAGCGATTTAAAG	0.54644	2.21438	UP	DOWN	unique/representative
Q2_P16712	C917607.1	Sm_noMatches_Gb_bothSt	none	ACCAACCCTAATCCTCGTAATCTTAACCCTAACTCCAAATCACATAACTCCTAACCCTAG	0.441363	3.8601	UP	DOWN	unique/representative
Q2_P16848	C917857.1	Sm_noMatches_Gb_bothSt	none	TAAATATCGACTCATACTTAGTTAAGTGGAGTTGGCTCACACGCCTTCTCCATTGCGCGT	0.691246	0.668004	UP	DOWN	unique/representative
Q2_P16876	C917912.1	Sm_noMatches_Gb_bothSt	none	CGAATGACACGCAAAAAGTTAGTTTGCACAATATACAAATGGGTTGCCATTTTTCAGACA	0.490267	3.8601	UP	DOWN	unique/representative
Q2_P16877	C917913.1	Sm_noMatches_Gb_bothSt	none	GATGAATGGCATACAGAAACATGGATGAGATGAGACTAAACACACACACATATATATACA	0.567047	4.80545	UP	DOWN	unique/representative
Q2_P16978	C918096.1	Sm_noMatches_Gb_bothSt	none	GCGCTTTCTTGTGAAGATATATCAAATGTCTTAGCTTCTCTATCATAACCAACATGTTCA	0.6366	4.80545	UP	DOWN	unique/representative
Q2_P17043	C918241.1	Sm_noMatches_Gb_bothSt	none	ATGATAGATTCGATTCGTGGTCCATTAGTGGCTGTTGGAAATAATCGTGGTGATATTCAG	0.739125	2.58104	UP	DOWN	unique/representative
Q2_P17160	C918491.1	Sm_noMatches_Gb_bothSt	none	AGTGAAAAGACTTATCGTTTCCCTGTCTCTCCCATGCTTGTTATTTCTGTTGAATTTTTT	0.638614	3.8601	UP	DOWN	unique/representative
Q2_P17245	C918661.1	Sm_noMatches_Gb_singleSt	none	ATCAATGACATGACTTTTCGACCATGCCAGCGGAGCTACCAAGCGTACTCGAGTTCTTGC	0.623724	0.948671	UP	DOWN	unique/representative
Q2_P17414	C919322.1	Sm_noMatches_Gb_bothSt	none	CTTCATGGTGCAGAATGTCGAACACATTCATGGGATTTTATCTTGGATCAATTTGTATTT	0.699236	2.21438	UP	DOWN	unique/representative
Q2_P17483	C919511.1	Sm_noMatches_Gb_singleSt	none	TCCATCCAACTTTGTCCTGGTTTGTTCTTCACACTACTTTACACTTGCTAATCACTCTTT	0.470642	0	UP	DOWN	unique/representative
Q2_P17550	C919939.1	Sm_noMatches_Gb_bothSt	none	CACCACCACCGCCGCCGCCGCCACCAACGACAACAATAAGTAAACACATTCAAGAAAAAA	0.635298	2.21438	UP	DOWN	unique/representative
Q2_P17631	C920097.1	Sm_noMatches_Gb_bothSt	none	GAGAGCTTACCACTTCCTCCTGACGAATGGATGCCGTTCTGCGGTAGTTCAAGTGATTTA	0.746665	2.58104	UP	DOWN	unique/representative
Q2_P17640	C920159.1	Sm_noMatches_Gb_bothSt	none	CAACCTGCCGATGAGTGGGTTCGGATACAACCACCACCACCATTGTCGGGCTTTGATGAG	0.311533	3.8601	UP	DOWN	unique/representative
Q2_P17733	C920579.1	Sm_noMatches_Gb_bothSt	none	AAAATCAGGTCAAGACCCACCAGGGCTTCAGAAACCATACTCTCAACTAGTCTTCTAGCC	0.446853	2.21438	UP	DOWN	unique/representative
Q2_P17737	C920631.1	Sm_noMatches_Gb_bothSt	none	CAAGTACTTTGAACCATATTCAGATTCAACTACATCACCGCATGTTGAAGTAAGAAATGT	0.763519	3.8601	UP	DOWN	unique/representative
Q2_P17822	C921027.1	Sm_noMatches_Gb_bothSt	none	ACCACCGTTTCCGTTACCACCATAATTACCATAAGTACTTCCGCTTGGTTTAAAACTTGA	0.49348	0.540884	UP	DOWN	unique/representative
Q2_P17823	C921041.1	Sm_noMatches_Gb_bothSt	none	TATATGCCTCAATAATGGTGATGATGATGATATGGAGCTGGTCGTTTGGACAATCGACAG	0.533975	0.926243	UP	DOWN	unique/representative
Q2_P17836	C921101.1	Sm_noMatches_Gb_bothSt	none	CAGACAGCCTCTAAAGTTAACATCCGTAGAGACCTACAGCTTGTTTTCCTTCATGCCTAA	0.662277	1.43759	UP	DOWN	unique/representative
Q2_P17915	C800036.1	Sm_noMatches_Gb_bothSt	none	GTTTAATGATTTTCCCACTCCAATTTCATCTCAGTCGAATGAGTTTTCAGGCTCATGCAG	0.301486	1.13755	UP	DOWN	unique/representative
Q2_P17986	C800118.1	Sm_noMatches_Gb_bothSt	none	GTTGGCCATTTCATCAATCTCTATGATAGTTATTGGACTGATCAATGGTCATTTAAGAAG	0.271046	0	UP	DOWN	unique/representative
Q2_P18019	C800153.1	Sm_noMatches_Gb_bothSt	none	TTCTCACTCACCGTCTCCGTTGTTATCCAACGAACAAAATTTATTACCAGCAACCACAGC	0.229784	2.58104	UP	DOWN	unique/representative
Q2_P18028	C800163.1	Sm_noMatches_Gb_bothSt	none	GGAGCGGTAGCAGCATACGTTTTTTACCATTTCTATGGTTAAAATATATGAAGAGGATTT	0.615234	0.926243	UP	DOWN	unique/representative
Q2_P18041	C800180.1	Sm_noMatches_Gb_bothSt	none	TGCTTGTATTGTCATGTACGATCCTATTAACACTCAAGCCGCCGTCAAATCCCTAAATGG	0.465585	3.12151	UP	DOWN	unique/representative
Q2_P18556	C800792.1	Sm_noMatches_Gb_bothSt	none	AATGGCTTAGTTGAACAATTGGATCGCCTGGAACTCGAAGCAGATATTACTTTTCCTCAT	0.772149	3.12151	UP	DOWN	unique/representative
Q2_P18828	C801382.1	Sm_noMatches_Gb_bothSt	none	TATATCACCTGATTCGTCATCTGAATCACCTTCAATTTCATCATCAAGCCAAGAAGTTTC	0.819988	2.21438	UP	DOWN	unique/representative
Q2_P18870	C801437.1	Sm_noMatches_Gb_bothSt	none	CCAACAAGACGTATCAGCGTATGAACCCGTGTTGGTCAACGACTACCATGGGACTGTATC	0.420115	0.540884	UP	DOWN	unique/representative
Q2_P18932	C801518.1	Sm_noMatches_Gb_singleSt	none	GGTAAAAGCATTAACAGTTTCCAATAAGTAGGGTAACTCCGCCTGTAGCTCTTCTAGAGT	0.505591	1.35474	UP	DOWN	unique/representative
Q2_P19016	C801623.1	Sm_noMatches_Gb_bothSt	none	GTTGGCTCAATTGGTAGTGTTTTTGTAATACGTCGAATACAACGTAGACATTATCAAAGA	0.570687	3.8601	UP	DOWN	unique/representative
Q2_P19120	C801761.1	Sm_noMatches_Gb_bothSt	none	TTTCTATCTCTTCATCAACTGGTAGTGTTTTACCAAATGTTTCTCTTGGTGCAACTGCTA	0.301351	3.8601	UP	DOWN	unique/representative
Q2_P19859	C802678.1	Sm_noMatches_Gb_bothSt	none	GTAACTGTATATGTGAACGGAGAAAGAAACAAAGAATCGAGTAGTTAACATTGATTCCAC	0.75053	4.80545	UP	DOWN	unique/representative
Q2_P19870	C802698.1	Sm_noMatches_Gb_bothSt	none	GATTACTTTCTCCACTTCTTTGTTTCCTGTATTTACCACTGTTAGTATGTCCATGTGAAT	0.70928	2.21438	UP	DOWN	unique/representative
Q2_P19884	C802716.1	Sm_noMatches_Gb_bothSt	none	TTTTTCACTTCGTCCACTGCGCACACTTTCTCCATCCATATATCACCATTTAGATGAATC	0.540427	1.7847	UP	DOWN	unique/representative
Q2_P20123	C803027.1	Sm_noMatches_Gb_bothSt	none	TTTGATTATGATTCGCTGGTGTCATTGTCGTATTCACTGTCGTTGTTGCCGTCGTCGTTG	0.660784	0	UP	DOWN	unique/representative
Q2_P20167	C803090.1	Sm_noMatches_Gb_bothSt	none	ATACACTGCTTTCACATGGCCACGCGTATATAGCCTCTACCAGAAGAGTTCTACTGACTT	0.599858	2.21438	UP	DOWN	unique/representative
Q2_P20185	C803110.1	Sm_noMatches_Gb_bothSt	none	CCGTCACTTTGCTTGGCGCAGATATAATTCTACCGTTTGACTTACCTTCCATCTGCAATG	0.408426	2.21438	UP	DOWN	unique/representative
Q2_P20363	C803358.1	Sm_noMatches_Gb_bothSt	none	CGCGTTTGGCTATTCACCATACTCAGCTCTCCAATGATGTTCCTCCACCTCCTCCGGAAA	0.582962	2.21438	UP	DOWN	unique/representative
Q2_P20397	C803417.1	Sm_noMatches_Gb_bothSt	none	ACGGAAACCAAACATACCAGCTACTATTCCAGTCACAAACAACGCCATTCGAAAACTACT	0.608289	3.12151	UP	DOWN	unique/representative
Q2_P20476	C803529.1	Sm_noMatches_Gb_bothSt	none	GCAATTTGTTGGTAAAAGCTGGGGGCACGTGCTGCCGCGGAAAATATCGGGATAACGATA	0.5397	1.7847	UP	DOWN	unique/representative
Q2_P20552	C803639.1	Sm_noMatches_Gb_bothSt	none	ATACTACTGTACGCATATCAAACGGCCAGTGGAGTTAGGTGAAAAAACATTCTTCAATTG	0.887598	4.80545	UP	DOWN	unique/representative
Q2_P20573	C803667.1	Sm_noMatches_Gb_bothSt	none	AACTTGTTTGCACAGGCCATCAACGACGAGTCGAACAGTTGAAGGTACATCTCGAACAGT	0.469471	4.80545	UP	DOWN	unique/representative
Q2_P20581	C803678.1	Sm_noMatches_Gb_bothSt	none	TAACCGACCCCCAGAACTGATGTTGGCCTGGACACGGCGGAGTAACCCAACCAAAAGGAA	0.42903	2.21438	UP	DOWN	unique/representative
Q2_P20601	C803708.1	Sm_noMatches_Gb_bothSt	none	CTGGTCACCACCGTAAACATCTTGGTCACCATCTTCATCTTCCGTTTCATTTTCATCATC	0.567684	1.7847	UP	DOWN	unique/representative
Q2_P20657	C803789.1	Sm_noMatches_Gb_bothSt	none	ATCTTCCAATACCACCACCAGCTCCTCGTCCTTTACACAGATTTACACCATCTGTTCATC	0.598784	3.12151	UP	DOWN	unique/representative
Q2_P20786	C803967.1	Sm_noMatches_Gb_bothSt	none	TTTATTAACGGAAATGCAGAATGGCGCGTTTACCTCGAGACATTTTTCTCCTCAGAAGTA	0.59967	3.8601	UP	DOWN	unique/representative
Q2_P20831	C804022.1	Sm_noMatches_Gb_bothSt	none	AGAAAAAACATTTGACAGCTCAACTATGCGTGTGGTGATAGTTTCATCAGAGATTCACAA	0.441222	3.12151	UP	DOWN	unique/representative
Q2_P21506	C804952.1	Sm_noMatches_Gb_bothSt	none	CGAAATCTTCAAAAATTAAATCGTCATCATCATCAATACCGCCACCAACATTACTGACTA	0.55622	0.926243	UP	DOWN	unique/representative
Q2_P21779	C805358.1	Sm_noMatches_Gb_bothSt	none	ATTAACTTCCTTTCTACTTCTACCCCCTCTTCTTCTTTCTCATCTCACCCCTCCAAAAAA	0.541097	0.540884	UP	DOWN	unique/representative
Q2_P21970	C805622.1	Sm_noMatches_Gb_bothSt	none	TTCCTGACTCCATATTACCACCACCAGTATCAGGAATTTCTTTGCCTAATCATGCCAATA	0.701186	4.80545	UP	DOWN	unique/representative
Q2_P21992	C805653.1	Sm_noMatches_Gb_bothSt	none	TATTAACACTACTGTCGTTACCACTGCCTCCACCGCTACCTCTACTGTCCCTCTTGTTAG	0.584926	3.12151	UP	DOWN	unique/representative
Q2_P22017	C805684.1	Sm_noMatches_Gb_bothSt	none	GTGTGCCTGTGTTGTCTATACACAAACAGTAAGTGTAATAAGCAACCAAATAGTAAATAC	0.53768	3.12151	UP	DOWN	unique/representative
Q2_P22184	C805893.1	Sm_noMatches_Gb_bothSt	none	GATTCCAGCGATAGATATTGTGAGCTGTAATGCCAATTAAATTCTCTTTAATGTTCTGCA	0.807151	1.13755	UP	DOWN	unique/representative
Q2_P22290	C806035.1	Sm_noMatches_Gb_bothSt	none	GACTGATCGTGTTTGTATGATAGGGAGTAGTATTATTGGTTTTGACGATTCTGAATATGG	0.468911	1.7847	UP	DOWN	unique/representative
Q2_P22403	C806184.1	Sm_noMatches_Gb_bothSt	none	TCGGCGGGTAGCTGACCTGGTAAACTACGTGACAGCTCCATATATTGCTAATAACATGGT	0.603152	4.80545	UP	DOWN	unique/representative
Q2_P22569	C806419.1	Sm_noMatches_Gb_bothSt	none	GCTTAACCTCTGCCTGTCTGCCTAGTCTAGTAGAAAACTCGAAATATAAATATAACGTGC	0.45313	3.12151	UP	DOWN	unique/representative
Q2_P22735	C806638.1	Sm_noMatches_Gb_bothSt	none	ATGTCTCTTCGAAGTTTTTCTGGAAGTTCATCAAATACAGGTCCATCTTTACCCTTGAGT	0.608068	3.12151	UP	DOWN	unique/representative
Q2_P22982	C806951.1	Sm_noMatches_Gb_bothSt	none	CTGAGAGCTATTTTACTGACATCTTATTCAGTCACAGAGGCTTTAGTTTTAATGTGATAG	0.360063	2.21438	UP	DOWN	unique/representative
Q2_P22986	C806955.1	Sm_noMatches_Gb_bothSt	none	GTGCGTCCGTTCTCTCTCAGTTGAAAGAAGAATATTATGAATATGACCGCTTTTGTCAGC	0.557429	0	UP	DOWN	unique/representative
Q2_P23046	C807054.1	Sm_noMatches_Gb_bothSt	none	CACTTCTGAGGTGCAAACCAATTCGTTACTTGAATGAATTGACGAAATATTGTTTCGATA	0.624028	2.58104	UP	DOWN	unique/representative
Q2_P23280	C807379.1	Sm_noMatches_Gb_bothSt	none	ATAAGTTTTATATCTTCACGGCTTCTTTCGGTACATGAACAAATTACACATTGTGGAGCT	0.636735	3.12151	UP	DOWN	unique/representative
Q2_P23353	C807486.1	Sm_noMatches_Gb_bothSt	none	ACTCCTCAGCAGTGCGCAACCACGTCTTTTGTTTAATGAAATTTAGCCTTGCATTTAGGT	0.496642	0.869742	UP	DOWN	unique/representative
Q2_P23606	C807804.1	Sm_noMatches_Gb_bothSt	none	TACAAATTTCGCAAATTGGTTTGAACCTATCGGTGAGTTGCCTCTTGGCCAAGGTTCACC	0.64273	3.12151	UP	DOWN	unique/representative
Q2_P23664	C807891.1	Sm_noMatches_Gb_bothSt	none	ACGTATTTGAACGACGTCGCTGGACGATCCCAGAGAGCTGACGCCAAGCCCATACTTGCT	0.621414	4.80545	UP	DOWN	unique/representative
Q2_P23824	C808097.1	Sm_noMatches_Gb_bothSt	none	AACAGGGATCTCGTTAACCGTGGGCCATTACGATTCCAGGGGCAATTACTCACCCACGCC	0.673396	3.8601	UP	DOWN	unique/representative
Q2_P23873	C808165.1	Sm_noMatches_Gb_bothSt	none	TGCAAACACCGGGAATTCAGAAGCCTTTAAAGAATTTGTGTTCGTATTACTACGAAATGA	0.845699	2.58104	UP	DOWN	unique/representative
Q2_P23878	C808170.1	Sm_noMatches_Gb_bothSt	none	CACTTACCGTTCGCACTCACTCACCTACTTGTCTATTCAGTTTTATTTTATTTATACAAC	0.700385	1.43759	UP	DOWN	unique/representative
Q2_P23970	C808295.1	Sm_noMatches_Gb_bothSt	none	CGATTCACGCTAAGCTGAATTGAGTTGGCCCACTCGCCTTCTCCGTTGCGCATCATTTTG	0.61674	0.869742	UP	DOWN	unique/representative
Q2_P24102	C808465.1	Sm_noMatches_Gb_bothSt	none	ATCAACCAGACCACACTGACTCCAACGATCATAACTTTAGTGCCGCTGCAAATGTAACAC	0.486581	0.926243	UP	DOWN	unique/representative
Q2_P24213	C808613.1	Sm_noMatches_Gb_bothSt	none	GTAGATAGTTTCTCTTGTGAATGCCCATAATACACCTTCGCGTTAATTTAAAGCCTAAAA	0.529045	1.43759	UP	DOWN	unique/representative
Q2_P24275	C808700.1	Sm_noMatches_Gb_bothSt	none	TCAGAAGATCCACCGCCGCCTTCTATGACTGTCTCTTATACACATCTAAAATGGAGGGGG	0.496556	2.21438	UP	DOWN	unique/representative
Q2_P24427	C808908.1	Sm_noMatches_Gb_bothSt	none	ATTCTAAAATAATATCCATGACTTCTATTATCGCTACTCCGCCTGCAGCCCCTCCGGAGG	0.414409	2.21438	UP	DOWN	unique/representative
Q2_P24471	C808962.1	Sm_noMatches_Gb_bothSt	none	TTTTACTTTGCAGCCGATGTTGTGACACGCTATCGAGCAATTGACTTAATTCCAAAAGTT	0.519813	1.43759	UP	DOWN	unique/representative
Q2_P24504	C809000.1	Sm_noMatches_Gb_bothSt	none	CACCATAATTACCATTTCCTCCACCTCGTACACCCCGCATGGGACCACCAACAACGCCAC	0.468935	0.948671	UP	DOWN	unique/representative
Q2_P24534	C809036.1	Sm_noMatches_Gb_bothSt	none	TCACTAAATTCACACCAACTCCCAATCGAATGGAAAAACGTCTCTCTCTCTTCAATCTTC	0.644092	0.540884	UP	DOWN	unique/representative
Q2_P24627	C809146.1	Sm_noMatches_Gb_bothSt	none	CTGGATGTTGTTTGATCCAAACATTTCACACCATTGAACACATTTGAACTAATTGAAGTG	0.701	1.43759	UP	DOWN	unique/representative
Q2_P24862	C809431.1	Sm_noMatches_Gb_bothSt	none	TTGATATAAGGCTTTCGATCTGACTAGAGTTTTTTATTTGAATGCAGATGTTAGTGGTGG	0.702582	0.540884	UP	DOWN	unique/representative
Q2_P25093	C809756.1	Sm_noMatches_Gb_bothSt	none	AGTCTCTCTCTAATCAAATGACGTATGTGCTGAACAGAAATCGTATAATGAGACCCCATC	0.530767	1.35474	UP	DOWN	unique/representative
Q2_P25171	C809873.1	Sm_noMatches_Gb_bothSt	none	CAGTGCAACACATGTGAAAGCCACCGATTTATTTATTCTGAACATGGTTAAATTCTGAAA	0.536388	2.21438	UP	DOWN	unique/representative
Q2_P25231	C809952.1	Sm_noMatches_Gb_bothSt	none	TATTCAGCACAAGCATAAAATACTGATTAAAAAACACTGACAAGCTCTCTCCCTCTCTCT	0.675337	3.12151	UP	DOWN	unique/representative
Q2_P25325	C810065.1	Sm_noMatches_Gb_bothSt	none	TGCCGCTTACTCATTTCCTTCTGATTGCAAACACCGTTGAGATTCATATCATAACAGTTA	0.602026	3.12151	UP	DOWN	unique/representative
Q2_P25434	C810191.1	Sm_noMatches_Gb_bothSt	none	GGTAGGCACACTAATAGCTGTACATGTAAACGTAATTAGTTATCTCGTTTAATTACCAGA	0.655642	0	UP	DOWN	unique/representative
Q2_P25623	C810638.1	Sm_noMatches_Gb_bothSt	none	CAGTGCTTGACACCAAAATAGTAAGCAGAAGATGTAGTAATAGACCTGAATTCTACAAAA	0.648471	4.80545	UP	DOWN	unique/representative
Q2_P25711	C810861.1	Sm_noMatches_Gb_bothSt	none	AGGTAAATCATCTGGTTGGTCAGATGGATGAAAAGCTTTAGGACGCGGTATAGTAAGAAT	0.858409	3.12151	UP	DOWN	unique/representative
Q2_P25767	C811001.1	Sm_noMatches_Gb_bothSt	none	CCATTGACCTTAATCAATAGATCCTTGTAAACGTTATAAATGTTTTGTGTTGCTAGCGGT	0.250086	2.58104	UP	DOWN	unique/representative
Q2_P26125	C811501.1	Sm_noMatches_Gb_bothSt	none	CGATCCAACTGTACCCCCCGTTCCTGCTCGTTCTGGTCCTGATTTCGTATCTTTGTATAA	0.727787	3.8601	UP	DOWN	unique/representative
Q2_P26179	C811592.1	Sm_noMatches_Gb_bothSt	none	TCCATCAACTACAACGCATAACGTGTCCTATGTTACTACTGAATACTCAACATTATAACT	0.287307	3.12151	UP	DOWN	unique/representative
Q2_P26208	C811629.1	Sm_noMatches_Gb_bothSt	none	TAATTGCGGAAAGATCATTGCCCCCAATCGTCCTCGTAAGGCCGAGGGTGGGGAAAGTCC	0.624406	2.21438	UP	DOWN	unique/representative
Q2_P26418	C811926.1	Sm_noMatches_Gb_bothSt	none	GAACTCATCCTCATAACATAATCACTAAAGCCCCACAGTCTGAGTCTCAACATACTAACG	0.344854	3.12151	UP	DOWN	unique/representative
Q2_P26430	C811946.1	Sm_noMatches_Gb_bothSt	none	CATCTGAAGCCGATTCTTTTAGAGGAGCTGAAGATAACAGTAGAGGTTCTGGTCCTGAGC	0.888707	0.948671	UP	DOWN	unique/representative
Q2_P26432	C811948.1	Sm_noMatches_Gb_bothSt	none	AGGAGATTAGAACGCCGTCTGCTGTGAATCGTTCCGGGAGATATCAGAGGTGCGAAAAAA	0.691418	2.21438	UP	DOWN	unique/representative
Q2_P26462	C811989.1	Sm_noMatches_Gb_bothSt	none	CGAATTTAACTATTAAGTCACTCCAATCTTCTGAAAACCCCCCTCCTAATACATACAATT	0.727297	4.80545	UP	DOWN	unique/representative
Q2_P26526	C812083.1	Sm_noMatches_Gb_bothSt	none	CACCTGAACTCTAACTGTAATAACAAATAAGAATCTGTCTTCGTCATCATCGATTATCTC	0.425979	3.8601	UP	DOWN	unique/representative
Q2_P26613	C812216.1	Sm_noMatches_Gb_bothSt	none	CCACCTACCCACTCACTGACATATGGTGCACATTATTTAAGACTACGTATAAGATTTTTT	0.629755	2.21438	UP	DOWN	unique/representative
Q2_P26666	C812292.1	Sm_noMatches_Gb_bothSt	none	GTGTTATTCTCTAAGCTGGATGATCCATATGATCCAGATCAAAGAATAAAACTCTGATCA	0.605691	2.21438	UP	DOWN	unique/representative
Q2_P26711	C812361.1	Sm_noMatches_Gb_bothSt	none	CTCACTCTTTCTCGTACCTCGACTGTTACTGTTGTGTTCGTGTGTGTATGTGTATCTGTG	0.717457	3.12151	UP	DOWN	unique/representative
Q2_P26945	C812707.1	Sm_noMatches_Gb_bothSt	none	GAATGACCATCACCACAAACATCATTTTGCCAAAGATGTTAACAATTATTCTGTACTTGC	0.724775	0	UP	DOWN	unique/representative
Q2_P26996	C812774.1	Sm_noMatches_Gb_bothSt	none	ACAAAGAAAGGGAGCCATAATTTAATTCAGTCGACAGAATATCGTTTGATGGATGCTTTT	0.410118	2.58104	UP	DOWN	unique/representative
Q2_P27031	C812816.1	Sm_noMatches_Gb_bothSt	none	CCAGTCATTTTAGTACTTCCACAAGCACAAACGATGCTACAAATTCAAAATTTCAACGAA	0.476319	0	UP	DOWN	unique/representative
Q2_P27084	C812976.1	Sm_noMatches_Gb_bothSt	none	TGTTTACCAATATCACTGTTCGTTTTCTTCATCTTCTCCGTCGTCTTCGCCATGTTGTGG	0.73037	0.540884	UP	DOWN	unique/representative
Q2_P27234	C813259.1	Sm_noMatches_Gb_bothSt	none	GTTCTCCGATCTTATCATCAGTCCATTTTATCTAATCCGCAACCCAGCCCGCCGATGGCC	0.432985	2.21438	UP	DOWN	unique/representative
Q2_P27310	C813356.1	Sm_noMatches_Gb_bothSt	none	GGAAAACAAAAACACCTTAAGATTTTGGTATTTTCCCCAGTCCCCCCTTTTTGGAAAAAA	0.57553	2.21438	UP	DOWN	unique/representative
Q2_P27336	C813395.1	Sm_noMatches_Gb_bothSt	none	GTTACGGTACAATAACACACTAATGTTCTACAACATTAGCTCTCATAACTGCTATAGAGT	0.754845	3.8601	UP	DOWN	unique/representative
Q2_P27356	C813428.1	Sm_noMatches_Gb_bothSt	none	GATGCTTCTTGGAATATGGACAATCTGAAGAAGTTGGTTTTTCCTGGATAAAATACAGAA	0.476743	0.926243	UP	DOWN	unique/representative
Q2_P27473	C900137.1	Sm_noMatches_Gb_bothSt	none	GGTGGCATGGCTCAGAATCGTTTACAATAGCACGGATACATTCACTCTCTGTCTTCCTAT	0.639935	2.58104	UP	DOWN	unique/representative
Q2_P27483	C900149.1	Sm_noMatches_Gb_bothSt	none	TCCAGTCATGTCAGTTACCGAACAGAGCACCGTTGTTAGAATGCCACGACTTTCAAACGC	0.543924	2.58104	UP	DOWN	unique/representative
Q2_P27626	C900355.1	Sm_noMatches_Gb_bothSt	none	GAAATAAAGTTGAACAAAGTCAGTACACATCTCCGTTTTTCCACAGGTGGATAGTAGCCC	0.477275	1.43759	UP	DOWN	unique/representative
Q2_P27629	C900358.1	Sm_noMatches_Gb_bothSt	none	CTCCCTCCTGATGATTAGGAAAGATCTTGATAACAAACAATAGTGAAAGTCGAATTTAAG	0.120021	3.8601	UP	DOWN	unique/representative
Q2_P27906	C901422.1	Sm_noMatches_Gb_bothSt	none	ATCGTTTCCTACTAGAATTAGATGGGAAGCGAGTACGTCATTCCGATGAGATTGAACCAC	0.593606	0.540884	UP	DOWN	unique/representative
Q2_P28159	C901781.1	Sm_noMatches_Gb_bothSt	none	TCTAAATGCCAATCAAGAGTTATATATTCCTTGCTTTCTTTCTTCCTAGTGTTATCCCAG	0.486041	1.7847	UP	DOWN	unique/representative
Q2_P28262	C901967.1	Sm_noMatches_Gb_singleSt	none	GCGCTACCGTCCACCATTGTCTTTATTGTATGTATTTACGCATATATGATTGAAGTTTTA	0.576449	1.35474	UP	DOWN	unique/representative
Q2_P28265	C901971.1	Sm_noMatches_Gb_bothSt	none	ACTTCATAAAGGATCGAAATCTTGCAGGCGTTAAGAATGTGTTTTACGTTGTTCTTGACA	0.778118	3.8601	UP	DOWN	unique/representative
Q2_P28464	C902239.1	Sm_noMatches_Gb_bothSt	none	TACCCGGGCTTTGGACCGGCAATAGCTACAGAGGGGCTCTGGACAATGTTGCAATATCCA	0.636494	3.8601	UP	DOWN	unique/representative
Q2_P28522	C902325.1	Sm_noMatches_Gb_bothSt	none	TGCTACGTATTTTAGTATTGAACATTTCAACAGTCTCGTTCCACATCTCACTAATAATGG	0.745123	0.668004	UP	DOWN	unique/representative
Q2_P28524	C902327.1	Sm_noMatches_Gb_bothSt	none	GCAGATCTCTCCATCTTTAGTGTTAGTATTCTTCTACACAAACCTTTTCGCTCCGTCTTT	0.688495	3.8601	UP	DOWN	unique/representative
Q2_P28735	C902621.1	Sm_noMatches_Gb_bothSt	none	CCAATGTTATGTCATCATCATCAGCAGTACAACAGTTACAATCACTGAGGAATAGTGTCC	0.641492	1.7847	UP	DOWN	unique/representative
Q2_P28740	C902626.1	Sm_noMatches_Gb_bothSt	none	CCAGATATATTGCCTTGTTCCACCAGTACCAATGTGATACTTAAAGAAGGTATAACATAA	0.774222	2.58104	UP	DOWN	unique/representative
Q2_P28778	C902680.1	Sm_noMatches_Gb_bothSt	none	TGACAAGGTGACGCGTCCCGGTTTGGGCACCCGAGTAGTATCCCAGCCCTTACATAAATC	0.466951	1.7847	UP	DOWN	unique/representative
Q2_P28822	C902739.1	Sm_noMatches_Gb_bothSt	none	TGTCCCACGTGGTACGTATCCATGGGCAGCATCAATTCAAGCTAAACGACATACATCATG	0.732018	0.926243	UP	DOWN	unique/representative
Q2_P28871	C902807.1	Sm_noMatches_Gb_bothSt	none	GTCAGATATTTTGGAGTCATGTTTGGATCTTCGTTCATTCAACAATGGGTATTCATCAAT	0.74863	3.8601	UP	DOWN	unique/representative
Q2_P28981	C902980.1	Sm_noMatches_Gb_bothSt	none	AAAAGTATCTTCGCCTCTCCTGAAGCTCTGGACGGTCGTGTAGGTGTTGGGACGTGTGGC	0.7629	3.8601	UP	DOWN	unique/representative
Q2_P29350	C903493.1	Sm_noMatches_Gb_bothSt	none	TAGACAAATGTTGCGCTTTCACTGATGAGAAAGGACTAGCACATCCAAAATCACTAAGAC	0.44127	3.12151	UP	DOWN	unique/representative
Q2_P29424	C903600.1	Sm_noMatches_Gb_bothSt	none	GGTACATTTTTGGGTTCTTCTGCACCTATAATCATATGAATGCTAGAAATATCATGTTGG	0.8595	3.8601	UP	DOWN	unique/representative
Q2_P29437	C903617.1	Sm_noMatches_Gb_bothSt	none	CGTACACCTTCTCCAACAGACTATTTCGTTATGCAATATCATGGAAGAAGTTTACATAAT	0.743174	1.43759	UP	DOWN	unique/representative
Q2_P29462	C903654.1	Sm_noMatches_Gb_bothSt	none	CCAAAGACTTTCCAACATCAGATAAAAAGATGCCAGAATGGGGTTCACCTATTCAAATTA	0.729814	1.43759	UP	DOWN	unique/representative
Q2_P29495	C903698.1	Sm_noMatches_Gb_bothSt	none	AAATACGAAGATCTAGCACCTCATCTTTGGAAAGTTATCGGTGATGAAATTTCGCCTGCT	0.562213	3.12151	UP	DOWN	unique/representative
Q2_P30098	C904512.1	Sm_noMatches_Gb_singleSt	none	GTCAGTCTGTGATGAAATCTCGAACTCTAATTCTTAATCAGTACTAACCCATGGCTCATT	0.814663	4.80545	UP	DOWN	unique/representative
Q2_P30152	C904592.1	Sm_noMatches_Gb_bothSt	none	ATTATGGATAGAAGAGATGGACAAAGAGCTGTCTTCGAGTTCTAGTGATGATGAAATTTC	0.754748	3.8601	UP	DOWN	unique/representative
Q2_P30634	C905323.1	Sm_noMatches_Gb_bothSt	none	AAAACAAGTTGACCTACTCTCTGGGCTCGTTCACGCTCCTCTTGTGCTTTTCGAATCCGT	0.486985	0	UP	DOWN	unique/representative
Q2_P30637	C905329.1	Sm_noMatches_Gb_bothSt	none	CTTTCAAAGGATTACAACAAAGGGGTTAATTGATGCATTATGTGCATCACATTATGCATG	0.763833	4.80545	UP	DOWN	unique/representative
Q2_P30686	C905417.1	Sm_noMatches_Gb_bothSt	none	TTCGCTCTGCTCTCCTCTTATAATCAACCATCAATGTCTTGATATGTTTCTCCTGCTTGC	0.532896	0.926243	UP	DOWN	unique/representative
Q2_P30693	C905429.1	Sm_noMatches_Gb_bothSt	none	GTGTCATTCGTTGACTTGACCAACTTTTATCTTTCACAAACTAATATGTCACAGATTCTG	0.282767	1.7847	UP	DOWN	unique/representative
Q2_P30741	C905538.1	Sm_noMatches_Gb_bothSt	none	CCTTCTCTACTCTCGGCCTTGTCAGAGAATTTAGGGACCAGTCAACAACAACGTCAAACC	0.356873	0.869742	UP	DOWN	unique/representative
Q2_P30797	C905640.1	Sm_noMatches_Gb_singleSt	none	AATTGCCCTATTTGTGGCATAATCAAGATATCGGTTCACCTGATAAATACCTAGTGGTTT	0.480775	2.58104	UP	DOWN	unique/representative
Q2_P30883	C905834.1	Sm_noMatches_Gb_bothSt	none	AGGTCTAATCTGGTGTCAATATATCAATAGTAAGTGCTGTCATGTGTTCTGGTAGAGAAT	0.605249	3.8601	UP	DOWN	unique/representative
Q2_P30998	C906132.1	Sm_noMatches_Gb_bothSt	none	TCTAAGGCCACACGTATAGTTTCAGGCCTTAGATCTTCGGAGAATTTGGAAATGTCTGTG	0.622672	0.948671	UP	DOWN	unique/representative
Q2_P31102	C906375.1	Sm_noMatches_Gb_bothSt	none	GTCACCATTGTAATTAAGGCTGATCTGTCTAAGTAATATATGTTGTAGATGCTTATGGTG	0.714462	2.21438	UP	DOWN	unique/representative
Q2_P31260	C906641.1	Sm_noMatches_Gb_bothSt	none	CAGTTTACACCCAATCAAGTACTTCAAACTTGCAGCATATCTCAGAGAGAGAACCAGATG	0.718772	3.8601	UP	DOWN	unique/representative
Q2_P31338	C906814.1	Sm_noMatches_Gb_bothSt	none	GACGTGAAGTTAGGTAAAAGCTTCCTAGATCGAGATTCAACATCCTACATGACCATGCGT	0.723472	3.12151	UP	DOWN	unique/representative
Q2_P31381	C906899.1	Sm_noMatches_Gb_bothSt	none	GCCGACTGAGTAATATCACCAGCCCCCACTTAGAGTATTACTCATACCGAATTACCTACT	0.533928	3.8601	UP	DOWN	unique/representative
Q2_P31418	C906973.1	Sm_noMatches_Gb_singleSt	none	GTAGAAGCGTGGCACTAGCTTTACCAATCCTCTCCTATACGTCTGCATCCGATCTTCCTT	0.475063	3.8601	UP	DOWN	unique/representative
Q2_P31454	C907025.1	Sm_noMatches_Gb_bothSt	none	GGGTTGAGGCGTAGTGAAATAGATTAGCCTGTCCTGTTATTGTGTTGCTGACTTCGTTCC	0.571868	1.13755	UP	DOWN	unique/representative
Q2_P31594	C907256.1	Sm_noMatches_Gb_bothSt	none	CAGAGTTGTTTAAAACGAAGCCTAACCCTACTCCATAGATCTAGAATAATGAAAACTGTA	0.592263	3.8601	UP	DOWN	unique/representative
Q2_P31604	C907268.1	Sm_noMatches_Gb_bothSt	none	CCACATTTTTTGAGTGACTGACTGACTAACTAACTTATAGACCATACAATCATGCACATT	0.32804	1.43759	UP	DOWN	unique/representative
Q2_P31733	C907457.1	Sm_noMatches_Gb_bothSt	none	CTACTACGAATTAGCTTCGCAAGTCACAGATAACTGACCTGTTTCCCCCTTGTGTCGTCG	0.794653	1.43759	UP	DOWN	unique/representative
Q2_P31793	C907574.1	Sm_noMatches_Gb_bothSt	none	ATGAACTAAAGGAATTAGTCGTTGAAAAGGCTTCAGGATTCACAATCACTCCAGAAGGAG	0.643534	2.21438	UP	DOWN	unique/representative
Q2_P31910	C907853.1	Sm_noMatches_Gb_bothSt	none	GTATTCAATGGTGATTTCTCAGTTGTTGAAAGTACTACAGGTTTTGGTATCGGTAAACTA	0.256391	4.80545	UP	DOWN	unique/representative
Q2_P31945	C907918.1	Sm_noMatches_Gb_bothSt	none	GCTATGGATCTGTGCCTTATTTAGTTCAATGTATTCGACAGGAAACTCTGAAACTATTTT	0.47264	3.8601	UP	DOWN	unique/representative
Q2_P31969	C907960.1	Sm_noMatches_Gb_bothSt	none	GTATCAAATTTAGCGCTTCCTAGGCCTTCATCAGCCCCACAATCTGGTTGGCGTGCTTCA	0.779718	3.8601	UP	DOWN	unique/representative
Q2_P32181	C908411.1	Sm_noMatches_Gb_bothSt	none	TAGGGGACGGTTTGTTACAGATACGTATTTTGAGTGGGAACCGATTGGAGGGGTTCTTTG	0.516305	4.80545	UP	DOWN	unique/representative
Q2_P32187	C908426.1	Sm_noMatches_Gb_bothSt	none	CGATTCTGGAGACTACAATATGGCAAGAGCAAAGATTTTGCAGCAGCAAAAGCATGTACT	0.648694	3.12151	UP	DOWN	unique/representative
Q2_P32227	C908521.1	Sm_noMatches_Gb_bothSt	none	TACGACCAGTTTGGTACGTATTGCTAATTCCCTATTCTTTCTGTTCTGTTGTTGAATTTG	0.708783	1.35474	UP	DOWN	unique/representative
Q2_P32269	C908599.1	Sm_noMatches_Gb_bothSt	none	ATTAGATGGATTGTCTCTGGTTCCTTCTGGGCTTCTTCAGACTTCCTTGAGTTTGGCAAC	0.4916	0.869742	UP	DOWN	unique/representative
Q2_P32294	C908645.1	Sm_noMatches_Gb_bothSt	none	CCTCCTCCTGCTCCTTTCGGTTATTTGTCAATCCCACAACAATCTGTTGTTAATTTTGAG	0.506687	1.7847	UP	DOWN	unique/representative
Q2_P32352	C908734.1	Sm_noMatches_Gb_bothSt	none	GAATTCACAAATAAGTTCAATGGTTCCTAATATTTTCCGTTGCCAACCCCCTCTCCCCCC	0.656738	2.21438	UP	DOWN	unique/representative
Q2_P32388	C908798.1	Sm_noMatches_Gb_bothSt	none	AGCGTCAACAACTTCCCACTCTTTTTCCTCGGACTTTTCACAATCTTCGACCTTATCATC	0.597004	1.7847	UP	DOWN	unique/representative
Q2_P32470	C908984.1	Sm_noMatches_Gb_bothSt	none	GTCTTGAGAATGTTAGCTCTTTACAGTTTGGCTTAGTCGTGGAGTTAAATGACAAAATTT	0.563696	3.12151	UP	DOWN	unique/representative
Q2_P32529	C909096.1	Sm_noMatches_Gb_bothSt	none	TTGGCAACCCTCTCAAGTTGTTATTCATTCGTTCCATATACGCTTCCACTTTCTGACGTG	0.528933	1.43759	UP	DOWN	unique/representative
Q2_P32662	C909395.1	Sm_noMatches_Gb_bothSt	none	ATATGTTCGGCTCTTGTCCAATTTAAAACCTAAAACATTCTTTCTGTCCTATCTTGTTGG	0.585364	0.668004	UP	DOWN	unique/representative
Q2_P32740	C909536.1	Sm_noMatches_Gb_bothSt	none	GCTTAAATTATCTCCTTCCTCTTCTTTTACTAGACAAATATTATCATCACGTTCGCACAG	0.254882	0.948671	UP	DOWN	unique/representative
Q2_P32784	C909598.1	Sm_noMatches_Gb_bothSt	none	GGCTCCAGCTACACGTTATGATTCAAAGAATCGTACAAATATAGCAATTACAGAAGATAT	0.781189	3.12151	UP	DOWN	unique/representative
Q2_P32835	C909674.1	Sm_noMatches_Gb_bothSt	none	GGCCTTCCAGATGGCTCGTATACATTCGGTGAACAAAATATTCAAGTAGAAGCTGGCAAG	0.413771	3.8601	UP	DOWN	unique/representative
Q2_P33002	C909965.1	Sm_noMatches_Gb_bothSt	none	CAATTACATTTATGCATATATATCTTCACCAGCTTATACCAACGACACATAGCAGCTGAT	0.632412	1.43759	UP	DOWN	unique/representative
Q2_P33041	C910020.1	Sm_noMatches_Gb_bothSt	none	TTTTGTGGAGACACCGGTGAATCCTGGCATTCGTGCTTAGAGAAGTGTGGAGAAAATCAC	0.401295	2.21438	UP	DOWN	unique/representative
Q2_P33067	C910078.1	Sm_noMatches_Gb_bothSt	none	GAATGCCGAATTATGATCTGGCTCTATGCTATATTCGTCCTTCTCACAGTCCAATGAACT	0.636621	3.8601	UP	DOWN	unique/representative
Q2_P33121	C910185.1	Sm_noMatches_Gb_bothSt	none	CTAATATGAATTATCTGCGTGCCCATTACCCCACTGGAGTAGGCTAGTACTACCAGAGTT	0.850974	3.12151	UP	DOWN	unique/representative
Q2_P33178	C910286.1	Sm_noMatches_Gb_bothSt	none	TCACGTTCGGTAGGTAGACAGTGTGCTACTCCTAATAGCCTGTTCCAACTTCCATTTCTT	0.75787	3.12151	UP	DOWN	unique/representative
Q2_P33270	C910421.1	Sm_noMatches_Gb_singleSt	none	GAAAACGGTTACCAATTGCTTCCACACCAAAAGTTACTGAACTTGAAGGATTCATTCCTC	0.364641	1.43759	UP	DOWN	unique/representative
Q2_P33315	C910483.1	Sm_noMatches_Gb_bothSt	none	CAGAAGTCCCTTAAAAAACGACCATTCTAGTTCACTGACAATTATGATGATTACAAAGGA	0.370631	2.21438	UP	DOWN	unique/representative
Q2_P33349	C910531.1	Sm_noMatches_Gb_bothSt	none	GTTTTAATTCATTGCGTTTAAATACATTGGGTACTATTCCGAACCCTACCCAAATAAGTC	0.742595	1.13755	UP	DOWN	unique/representative
Q2_P33429	C910720.1	Sm_noMatches_Gb_bothSt	none	TTTATAATCCCCCCACCCACCTGTTTACTTCTTCTGTGAAGGAGCTTTCACAAAGTTATA	0.598469	0	UP	DOWN	unique/representative
Q2_P33465	C910817.1	Sm_noMatches_Gb_bothSt	none	CTAATCGACATCAAATGACCTCATTTGGCTAATTCTGATTGACCTGTTATATCATACTCT	0.600457	1.7847	UP	DOWN	unique/representative
Q2_P33515	C910943.1	Sm_noMatches_Gb_bothSt	none	GAGGAGCAAAAAGAGCCGTCATAAATTGGTTGCTCTCAACTTTCTATCCAATATATCTCT	0.602475	2.58104	UP	DOWN	unique/representative
Q2_P33586	C911066.1	Sm_noMatches_Gb_bothSt	none	GTGAGCGGTTTTATATACAGATAATCTCATCAAGGAGGAGGGTTGGGCATGGGGTTAGCG	0.524825	3.12151	UP	DOWN	unique/representative
Q2_P33620	C911143.1	Sm_noMatches_Gb_bothSt	none	TGGGATGTTTGAGTTTGTGATTGAAATTGGAAATCGTCCCACTCCCTCTAATTTACATCC	0.56771	2.21438	UP	DOWN	unique/representative
Q2_P33753	C911387.1	Sm_noMatches_Gb_singleSt	none	GACTGGTTCCGAGTGAGAAGAAACGCGTGTTCCGGATTCCTCTGCTAGCTACTAACCAAC	0.506331	1.43759	UP	DOWN	unique/representative
Q2_P33835	C911528.1	Sm_noMatches_Gb_bothSt	none	ACTTGCTAGCTCCACATGACTTAAAAACTTATCTAACTATCGAATACGGTTACTTGGGAC	0.794169	3.12151	UP	DOWN	unique/representative
Q2_P33889	C911618.1	Sm_noMatches_Gb_bothSt	none	CGGATTTACACTTCTTATTTATTTGGGTCCATTGGCATTAGTACTTATGGTAAGTGTTGT	0.234631	2.21438	UP	DOWN	unique/representative
Q2_P33913	C911656.1	Sm_noMatches_Gb_bothSt	none	GAGCTGAAACTGTTTGTGCCTTTTCATAATTTGTTCCCAGACTAGTTTTATTCATTGATG	0.445936	2.58104	UP	DOWN	unique/representative
Q2_P34031	C911885.1	Sm_noMatches_Gb_bothSt	none	CAGCGCCTCCCGTTTATGAGTTTGAACGTGTCCGGGATCGATGAACACTTGGATTTTGTT	0.742548	1.35474	UP	DOWN	unique/representative
Q2_P34084	C911971.1	Sm_noMatches_Gb_bothSt	none	GACATACGGATATACGTGCAACCACCAACCCACCCACCCATCCACACACACAAACGTGAG	0.591169	1.7847	UP	DOWN	unique/representative
Q2_P34240	C912272.1	Sm_noMatches_Gb_bothSt	none	AGAGTTTTCTGCCGCTAACAAATTCAACCAAACTGTCCTGTCTCTCGTGGTCGATGACGA	0.559125	1.7847	UP	DOWN	unique/representative
Q2_P34333	C912466.1	Sm_noMatches_Gb_bothSt	none	GAAACAAAGTTAGCTGTCTACTAGCAATCACCTGACTGGAACATATAAAATTATTTGGGA	0.568456	2.21438	UP	DOWN	unique/representative
Q2_P34370	C912528.1	Sm_noMatches_Gb_bothSt	none	GGTTGTGGAGCAAGAGTTCGAGTTATTAAATTGTAACATTTTGCGAAATACTTTATCTGG	0.737157	4.80545	UP	DOWN	unique/representative
Q2_P34373	C912535.1	Sm_noMatches_Gb_bothSt	none	ACATTTCAACTACTTCGGATTATAATTCCTATGAGCAATTTTCAAGGTTACGTCATCTGC	0.777864	3.8601	UP	DOWN	unique/representative
Q2_P34561	C912890.1	Sm_noMatches_Gb_bothSt	none	AGAGGGTGCAATCCTCCTCTTGTTCTCGTCTACTCACAATGATCAGTCTCCTTTTTTCCC	0.411281	2.58104	UP	DOWN	unique/representative
Q2_P34564	C912894.1	Sm_noMatches_Gb_bothSt	none	ATCAAGCCTTTTGCTCTCCGAATAGCTCTTCAAGTTCGAATCTATTCAGTACACCTCCAG	0.334006	3.8601	UP	DOWN	unique/representative
Q2_P34612	C912969.1	Sm_noMatches_Gb_bothSt	none	TGATATCAACGTTTTTAATATCGCTGAGGCCTGTATGACTATTGTTAATGAAGTACTGCA	0.596377	4.80545	UP	DOWN	unique/representative
Q2_P34617	C912976.1	Sm_noMatches_Gb_bothSt	none	GTGGGTTGAACCATTCCCATGAACCTGGATGGAGATTCGTGATGGACCAACCGAAACTGG	0.803229	2.58104	UP	DOWN	unique/representative
Q2_P34702	C913137.1	Sm_noMatches_Gb_bothSt	none	CGCTGCATTTCACGTACGTTTGTTACCCCTCACCTACTTCGGTTTGTAGAACGAGATAGC	0.553952	2.21438	UP	DOWN	unique/representative
Q2_P34717	C913172.1	Sm_noMatches_Gb_bothSt	none	ATGAAAATGTTTGCCCACGATCTCTGAACTGTGTTCACATATCACATCCTGATAACGAGA	0.618324	3.8601	UP	DOWN	unique/representative
Q2_P35555	C915223.1	Sm_noMatches_Gb_bothSt	none	TTGCTCATATTCTCAATTTTCTTGTAGAAATTCTTTACTGCACTGCTGTGCCTGATTTGG	0.648567	1.43759	UP	DOWN	unique/representative
Q2_P35634	C915316.1	Sm_noMatches_Gb_singleSt	none	ATCATTCCAGGTCAGTCTCATCGTTGCAGTCGAGTTCAGTCATCGTTTCCCCCTTCATAT	0.651726	2.21438	UP	DOWN	unique/representative
Q2_P35673	C915361.1	Sm_noMatches_Gb_bothSt	none	CACCGGAAATCCAAAACATATAAATCATATCGATGTGGACCGGATGAAGTTGTGGAAGAA	0.64188	3.12151	UP	DOWN	unique/representative
Q2_P35675	C915363.1	Sm_noMatches_Gb_bothSt	none	CTCCATCACCTCTTCTTACCCCTCCTACATGTTCTTTACAAGTATTTAATAGAAATGATA	0.501052	1.7847	UP	DOWN	unique/representative
Q2_P35773	C915490.1	Sm_noMatches_Gb_bothSt	none	TCGTGTAGGACAATGCATAACCTTTTGTTTCATCTCGCCTGTTTGCAATGCTACGTCAAA	0.697151	0.948671	UP	DOWN	unique/representative
Q2_P35795	C915526.1	Sm_noMatches_Gb_bothSt	none	GGAACAATCTCTTAATGTTATCCCTCCATCATGTGAGTTACTTACCATGTTAAGTGATAT	0.731557	2.58104	UP	DOWN	unique/representative
Q2_P35829	C915563.1	Sm_noMatches_Gb_bothSt	none	TGTGCTGGGCACAGGATTATTGCTCCTGTGTGCTGGAGTGATTGGTTTCATAGCCTGCAT	0.749765	1.13755	UP	DOWN	unique/representative
Q2_P35917	C915665.1	Sm_noMatches_Gb_singleSt	none	ACCGTCCTCAGGAGAATCGTTTAATAATAATTGGCCAACTTATCAACACCATATTCTATC	0.474546	3.12151	UP	DOWN	unique/representative
Q2_P35991	C915766.1	Sm_noMatches_Gb_bothSt	none	GATAAGCAGTCAGGAGAGCTTGCCATCGATGAGTTGTTTAATCAAGAACTAATATAAATT	0.680415	1.35474	UP	DOWN	unique/representative
Q2_P36093	C915897.1	Sm_noMatches_Gb_bothSt	none	GGTGCTTCTACTACTCCAGGATGGAGTGATGTTCTAAATTGGCTAAATGAAATCGCGGCA	0.655947	3.12151	UP	DOWN	unique/representative
Q2_P36125	C915933.1	Sm_noMatches_Gb_bothSt	none	TCAGATCCCGTTACTAAAAGTTATTTACGTGCATGTATGGATCCAGTTTTTGGCTTCCCA	0.6705	4.80545	UP	DOWN	unique/representative
Q2_P36137	C915950.1	Sm_noMatches_Gb_bothSt	none	GCAAATAACTGGACAGTTTTGCGATCTCTAATAGAACACGCTAATTCCACATTTTCTAAA	0.702929	3.12151	UP	DOWN	unique/representative
Q2_P36234	C916073.1	Sm_noMatches_Gb_bothSt	none	CACAAGGTCGTCTTACGTCTTGGTTTTATCAAGCTGATGCTGATCCTTTAATGCCTAAAG	0.682051	1.43759	UP	DOWN	unique/representative
Q2_P36374	C916400.1	Sm_noMatches_Gb_singleSt	none	ACATTGTCCATTTCAAACCTAAGGCAAAGGGTTGGGGGTGGGGGTTAACAATTGTATCCG	0.727103	3.12151	UP	DOWN	unique/representative
Q2_P36392	C916447.1	Sm_noMatches_Gb_bothSt	none	CTGACAGATGATTGGTTCATATTATTACAGTGTTCTGATTGAGCATATCGTACAAACTTC	0.426829	1.13755	UP	DOWN	unique/representative
Q2_P36394	C916453.1	Sm_noMatches_Gb_bothSt	none	CGAAGCAAACTATAATGAAAGACTTAACGGCTGATTTTTATACATTATGTACACGACGCA	0.706822	4.80545	UP	DOWN	unique/representative
Q2_P36438	C916575.1	Sm_noMatches_Gb_bothSt	none	TCATTGCTCTCGTCCTCTTATCTTCAATGTTCTGAACCTTCTGCCACCAAGCATTTCACT	0.757578	2.58104	UP	DOWN	unique/representative
Q2_P36470	C916644.1	Sm_noMatches_Gb_bothSt	none	AGCTGTTGAAGCCATATTGCGTCGTTGTTCACAAGCGCAATTGGTTTCTAAGTATAAGAT	0.556998	2.21438	UP	DOWN	unique/representative
Q2_P36479	C916669.1	Sm_noMatches_Gb_bothSt	none	TCCAATAGAATATAGACCATTGAATGCAAAACACTAAGTCGCCCAAAATGTGAATCTGAA	0.819423	3.8601	UP	DOWN	unique/representative
Q2_P36620	C916939.1	Sm_noMatches_Gb_bothSt	none	GTGATGGTATTGGTGAAGCATTTGCAACAGGAAATCTCGGTAATACACTTCAAATGATGG	0.811028	1.7847	UP	DOWN	unique/representative
Q2_P36655	C916994.1	Sm_noMatches_Gb_bothSt	none	GAAGGTAAGAATTGTGCTATCTGGTGTGCAGTCTCTTCACCTCTCTATCTCTCTTTCTCT	0.657185	2.21438	UP	DOWN	unique/representative
Q2_P36719	C917100.1	Sm_noMatches_Gb_bothSt	none	ATCATCACTTCTCTTAACATTGTGGACTACAGTCAACTAACCCTAACCCAAGTGAAACAG	0.320675	0.668004	UP	DOWN	unique/representative
Q2_P36899	C917380.1	Sm_noMatches_Gb_bothSt	none	CTCAGTCTTGTATGACAAATATCTTAGTTGTGGATTGTGGTGTTGCATTTTTTGCATAGA	0.715082	3.12151	UP	DOWN	unique/representative
Q2_P36934	C917468.1	Sm_noMatches_Gb_bothSt	none	GTCACCTCCATATATTATAAATCGGAAAATGAATCTCCTGGTAGGAAAATAATCCCTGAA	0.707595	1.7847	UP	DOWN	unique/representative
Q2_P36964	C917511.1	Sm_noMatches_Gb_bothSt	none	GGTTCTTCTCTGTCTTTCTTCATCTCCTCTTTATTCCAATTTTCTGCTGGTGAGCATTCC	0.53532	0	UP	DOWN	unique/representative
Q2_P37131	C917781.1	Sm_noMatches_Gb_bothSt	none	GCATAACTGAGGATATGTCCTCGTATAAGACTTTATCTTCAGAGACTCCAGTGAAATGTG	0.645987	1.43759	UP	DOWN	unique/representative
Q2_P37161	C917827.1	Sm_noMatches_Gb_singleSt	none	GTCTGTATCATGTTAGAAGATAGAGAATTCCTGGTCAACTCACAAAACAGTAGTGAGTAG	0.335394	3.12151	UP	DOWN	unique/representative
Q2_P37177	C917846.1	Sm_noMatches_Gb_bothSt	none	CTGAACTGGAAAAACAATAGTATCAGATTAAAACCAGAACCAAACCTCTTTATGTTGGCA	0.542567	2.58104	UP	DOWN	unique/representative
Q2_P37318	C918077.1	Sm_noMatches_Gb_bothSt	none	GTTGAGAGGCATTATCCATTTTTTAGACCAGTTAACCAAAACATCTAAGCCCTCCTGAAG	0.448732	3.8601	UP	DOWN	unique/representative
Q2_P37321	C918082.1	Sm_noMatches_Gb_bothSt	none	CGACTGAATTCCCAACCGTATAATACAGATTCCTTGGTACGTTGTTTAGTTGAACGATCT	0.771354	3.8601	UP	DOWN	unique/representative
Q2_P37442	C918329.1	Sm_noMatches_Gb_bothSt	none	TCTGGGTTTAAAGTGCGGAGGAACGTTAAAAGAACGAGCTAGCCGTTTGTTTTCAATCAA	0.746141	1.7847	UP	DOWN	unique/representative
Q2_P37545	C918538.1	Sm_noMatches_Gb_bothSt	none	CTAATACACACATATATGTTCTTTTGTCTAAGTACCTGACTACCTTTTTGTGTGACCAGA	0.377689	1.7847	UP	DOWN	unique/representative
Q2_P37565	C918593.1	Sm_noMatches_Gb_bothSt	none	CTCTGTCTCCTCTGCTAGTAGAACTGCCTAGACCAAACTGTTGAGGCCATACTAACCCTG	0.561316	4.80545	UP	DOWN	unique/representative
Q2_P37595	C918632.1	Sm_noMatches_Gb_bothSt	none	GTTAATGCAATCCGACGGGCTCCATCTATTGAACTAAGGAGTCAAAGTGGCGATGATCTC	0.518761	3.12151	UP	DOWN	unique/representative
Q2_P37696	C919000.1	Sm_noMatches_Gb_bothSt	none	AGAAATATTCTTATGCTGATACTAATTCGTGGTCTGGTAACTCAACAACAGACTACAACA	0.578998	3.8601	UP	DOWN	unique/representative
Q2_P37703	C919037.1	Sm_noMatches_Gb_bothSt	none	GACCTTGAACAATTCACATTCGGTGCTAATTCGAAACAAGCAAAGAAAACTCAAGATATT	0.684914	0.926243	UP	DOWN	unique/representative
Q2_P37726	C919113.1	Sm_noMatches_Gb_bothSt	none	TACGTGTGGAAGGCGTTGTTTCACGTGCTTCAGAGGTAGAGAATGAAGAATACTTTCAAT	0.677086	1.7847	UP	DOWN	unique/representative
Q2_P37805	C919256.1	Sm_noMatches_Gb_bothSt	none	CAACTAGTGAAACACCACAAGGTGAAATAGCATGGACTAAATTACAAGCTATACATCAAA	0.674855	4.80545	UP	DOWN	unique/representative
Q2_P37868	C919356.1	Sm_noMatches_Gb_bothSt	none	TCAAGCAGGCCATCCAATAGATATAATAGCAGCTCGGCCTAATCAAGATCACAATTTTTT	0.425086	3.12151	UP	DOWN	unique/representative
Q2_P37992	C919807.1	Sm_noMatches_Gb_bothSt	none	CATCGTCAATATCATCGTTGTCATCATCATCCTCATTAAGATCATTAGAAGAGATCGAAT	0.648994	0.948671	UP	DOWN	unique/representative
Q2_P38113	C920219.1	Sm_noMatches_Gb_bothSt	none	CCTCCTCCTCAAATTCCTCTACACCTTCATCATTTTTATCTAAGAAGATTGAAAAATCTG	0.402901	0.926243	UP	DOWN	unique/representative
Q2_P38173	C920448.1	Sm_noMatches_Gb_singleSt	none	CCGCCTACCAGTATTCTCCATCCAACTCTAATTGAATCATGTAAGTATTGTTTATTGTTA	0.725632	1.13755	UP	DOWN	unique/representative
Q2_P38175	C920459.1	Sm_noMatches_Gb_bothSt	none	GGAACAAATACTATCCAAGAGGAGGCTGCTGAAATCGATGAGTTTGGAAAAAGCGAACTA	0.711904	1.7847	UP	DOWN	unique/representative
Q2_P38243	C920782.1	Sm_noMatches_Gb_bothSt	none	CTTCGCTGGAGTCCTTTGGGAGAAAACTTGACGTTTTTGAGGACTCGGCGATATTTCATT	0.636136	3.8601	UP	DOWN	unique/representative
Q2_P38310	C921090.1	Sm_noMatches_Gb_bothSt	none	CCCTAATAATTTGTTGGATAACGTGTTTACATTTACTTTGATCTTCTAGTAGACCCCACT	0.659159	3.8601	UP	DOWN	unique/representative
Q2_P38314	C921103.1	Sm_noMatches_Gb_bothSt	none	TGCTATATGGATAAGAACCCAGTTTCCCACAGACAAACCATTATTTGTCAGTCTTCTTCC	0.440682	1.7847	UP	DOWN	unique/representative
Q2_P38616	JAP08785.C	Sm_newGenes_Orth_onlyJapon	none	GTCTGGTTCAACGCGAAGTGATCATGTACCGATACATTTACGTGGAAGCTTAGTCAATCA	0.691073	3.12151	UP	DOWN	unique/representative
Q2_P38645	JAP09716.C	Sm_newGenes_Orth_onlyJapon	none	GGGCTTTAATCGCTTCCCAACAATTATTTCTATCTTTACGTATACGTGAAAATCGAGATA	0.836122	2.21438	UP	DOWN	unique/representative
Q2_P38648	JAP09738.C	Sm_newGenes_Orth_onlyJapon	none	TGAACCGCACAAAACCGTCTGATTTGGCCAAACGTAATATGCTTGCAGAATATGGTTTAT	0.362608	4.80545	UP	DOWN	unique/representative
Q2_P38659	JAP10174.C	Sm_newGenes_Orth_onlyJapon	none	CCTTACGCGCCATTCAGTTGGAGTTTCATGAGTTCTTTTCCAACTTTCCAATTCCTCCAT	0.429518	1.35474	UP	DOWN	unique/representative
Q2_P38780	JAP02469.S	Sm_newGenes_Orth_onlyJapon	none	TCAAAACAAGAAGAAAAGTACGCAGCCTGAAGTTCTTCACTTGAACAATTATCTGGAACT	0.76393	3.8601	UP	DOWN	unique/representative
Q2_P38838	JAP04055.S	Sm_newGenes_Orth_onlyJapon	none	AATTCTGTTTCTAATTTCATTCGTTCACGTCGTTTCCTCTCAATTTCACTGTGACTTTCT	0.608315	3.12151	UP	DOWN	unique/representative
Q2_P39000	JAP11495.S	Sm_newGenes_Orth_onlyJapon	none	TCAAACGTCATGCAGAACTGGATGTTCTTCCTGAAAAGACAGATGTAGATTTTGTAATCA	0.798698	3.8601	UP	DOWN	unique/representative
Q2_P39606	JAP05198.C	Sm_newGenes_Orth_onlyJapon	none	ATTCATTGAACGCTTACCCAAACGTGTATCCCATAAATAATTACGTTTCATCATATGACG	0.53923	0.540884	UP	DOWN	unique/representative
Q2_P39664	JAP06008.C	Sm_newGenes_Orth_onlyJapon	none	GATCTTCATTGTGCTCGGTGCCAATGCTGTGATCTCTTTCTGCATACGATCAGCAATACC	0.689332	4.80545	UP	DOWN	unique/representative
Q2_P39729	JAP07153.C	Sm_newGenes_Orth_onlyJapon	none	CGCGAAATTTCGTTGAATAATTTTAAAAGTTAGATGTTCCCGTATCCACTCTCAATCACT	0.560534	2.21438	UP	DOWN	unique/representative
Q2_P39841	JAP08477.C	Sm_newGenes_Orth_onlyJapon	none	ATAAAAATACATGTTGGGGTGCCTGTAAGTAAACTAGTGGGAGAAATACCATCAGCTGTA	0.391462	1.7847	UP	DOWN	unique/representative
Q2_P39897	JAP09001.C	Sm_newGenes_Orth_onlyJapon	none	TACGATGTGAATAATTTTCTTACAGCACTACGTGAAGCTTGTTCTGGTATGAATATTCAG	0.697186	2.21438	UP	DOWN	unique/representative
Q2_P40103	JAP11352.C	Sm_newGenes_Orth_onlyJapon	none	TTACAACCACTTTTACGCTACGCAATGTTATGTCCAGAGGCTTCTTCGATAAAGGCTAGT	0.575739	0.948671	UP	DOWN	unique/representative
Q2_P40143	JAP00342.S	Sm_newGenes_Orth_onlyJapon	none	GGAGTTGTCACAGCTGGTCCAGATGTTCCTTGTATAGATGAGGTTATGGAGGTAGGCTTG	0.672335	1.13755	UP	DOWN	unique/representative
Q2_P40222	JAP01860.S	Sm_newGenes_Orth_onlyJapon	none	CAACGTTATCTAGATAGAAAGGCAGCTGGAATACATGCAATTATCGTTGAATCAGATTAA	0.554668	3.12151	UP	DOWN	unique/representative
Q2_P40242	JAP02313.S	Sm_newGenes_Orth_onlyJapon	none	GAACGAACAGTCAGGGGAGCTAGTTGCACGTGGGACTCACACAAAATACATTATAGAAGA	0.621268	1.7847	UP	DOWN	unique/representative
Q2_P40272	JAP02765.S	Sm_newGenes_Orth_onlyJapon	none	TTACGTTCACATAGTTTGATCGTCGTCGTGCAGCTATCGATTCAGACGAGGATTCACTTT	0.762743	1.43759	UP	DOWN	unique/representative
Q2_P40505	JAP08263.S	Sm_newGenes_Orth_onlyJapon	none	GCAGCTGCAAATTTATTCGCCTATCATATGTTGGGAAATTACATTGTAATCGTTCTAATC	0.716717	0	UP	DOWN	unique/representative
Q2_P40532	JAP09193.S	Sm_newGenes_Orth_onlyJapon	none	AAGGATAAGACATGTGGAACGTCAGTCGTTCTTTATCTCGCTCATTACATTCTGTCATTC	0.716647	0.668004	UP	DOWN	unique/representative
Q2_P40566	JAP09995.S	Sm_newGenes_Orth_onlyJapon	none	CCTGTTTTACAACCATTAACAGATGGTATAAGTAAAGTGATGATGTTTCCGGTAATGTGT	0.614516	0	UP	DOWN	unique/representative
Q2_P41701	JAP10398.S_e	Sm_newGenes_Orth_onlyJapon	none	GAAAGGGGACGCAAAGCAGCAGAAAAACAATTAAAAGATGAGATTAAGGCTGTTAAGGAC	0.635328	1.7847	UP	DOWN	unique/representative
Q2_P00157	C800484.1	Sm_noMatches_Gb_bothSt	none	CGTTTCCCCGTACATTTTTACATCTAATTGAACATTGATGAATTGTATGTGTTATAGCCG	1.2441	1.7847	DOWN	UP	unique/representative
Q2_P00177	C800571.1	Sm_noMatches_Gb_bothSt	none	CGTTCAATACTTTGACAGTAATCGGTTGCAATTTCATTCCTCTTTTGAATAACCATTCGA	1.51153	0.668004	DOWN	UP	unique/representative
Q2_P00450	C801338.1	Sm_noMatches_Gb_bothSt	none	CGTTTACTGGTTACCATTCTCATTCCATTCCAATTCCTTCTTTTACTTATATAGCCATAC	1.45297	1.43759	DOWN	UP	unique/representative
Q2_P00706	C801753.1	Sm_noMatches_Gb_singleSt	none	GCACGTCGAATGATATCACGTTATCATCAACATGTGAATGCAATTTCCATAAAACCTAAT	1.3678	2.58104	DOWN	UP	unique/representative
Q2_P00816	C801950.1	Sm_noMatches_Gb_bothSt	none	TACTGTGGTGGCGTTACGTTCGTCCTACTTTGTATTACCAACGTATGTTTGGACAAGGTC	3.07895	0	DOWN	UP	unique/representative
Q2_P00833	C801988.1	Sm_noMatches_Gb_bothSt	none	TTCTTACATCAGCCGTCTTTCTAATGTCACACCTAACAACTTGAGCCATTTGCAATGTAC	2.30767	0.668004	DOWN	UP	unique/representative
Q2_P00951	C802217.1	Sm_noMatches_Gb_bothSt	none	CGGTCATTGATATTTGTACATCGGCGACTCTTTTTTGTCTATGCTTAATTGGAGAATATT	1.56362	3.8601	DOWN	UP	unique/representative
Q2_P01047	C802445.1	Sm_noMatches_Gb_bothSt	none	TGGGCTATCTAAATTATATGTTCTCTCAGCACCCGGGATGTCCCATACGTTCTCCCCGTC	3.07877	3.8601	DOWN	UP	unique/representative
Q2_P01112	C802622.1	Sm_noMatches_Gb_bothSt	none	CTGTCCCACTTGTATATATACATATTGGTTACTTAGTCTCAGATGGAAAAATGTTGACTG	1.53017	0.402658	DOWN	UP	unique/representative
Q2_P01139	C802666.1	Sm_noMatches_Gb_bothSt	none	CTATGACGTAACAATCTATTTCAGAAGTGAGTACTAGTAGTTACCTGAGATTCTACTTCT	1.63569	3.12151	DOWN	UP	unique/representative
Q2_P01181	C802745.1	Sm_noMatches_Gb_bothSt	none	GAACAAAAAATCCAGTACTCATTAATGAGCGATATTTTGGGCGCTGAGTGTGGTCCTTTG	1.38942	3.12151	DOWN	UP	unique/representative
Q2_P01222	C802840.1	Sm_noMatches_Gb_bothSt	none	TTGTGTGCTGTTAGTTCACCTTCATCGAGTAATTGTGCTACACCAACTTTACCATCAGCT	1.73293	3.12151	DOWN	UP	unique/representative
Q2_P01311	C803017.1	Sm_noMatches_Gb_bothSt	none	GTTTACTGATTTATGATGCCGATACTGGTGATGACCAAGAGATAATTGTTTCTCCAAAAT	1.81386	1.43759	DOWN	UP	unique/representative
Q2_P01391	C803156.1	Sm_noMatches_Gb_bothSt	none	GCCTCTTACTCGGCTTCTAAAATCAATGTTTGTTAGCTTGGTTTCATAACGATATATATG	1.29501	3.12151	DOWN	UP	unique/representative
Q2_P01445	C803246.1	Sm_noMatches_Gb_bothSt	none	GGTACATTTATAACTACAACGAAGAAACTTCCTAATGGACGTCGTCCAGATGTTAGCAAT	1.50964	3.12151	DOWN	UP	unique/representative
Q2_P01594	C803519.1	Sm_noMatches_Gb_singleSt	none	CCATCCACTTAGATTTTGTCATCTTTATTCTTTTACAGTCAGTCCTGATAATCAACCGAT	1.60945	0.926243	DOWN	UP	unique/representative
Q2_P01604	C803534.1	Sm_noMatches_Gb_bothSt	none	TATTGGGTGGTGGATAAGCACTGATGAGGAGTCACATAGCTTCCTCATCGCATTTATCTG	2.92247	0.926243	DOWN	UP	unique/representative
Q2_P01763	C803802.1	Sm_noMatches_Gb_bothSt	none	GACAGATGTGTCGTATAGGAAGCGGTCGCATAGGGTGGGTGGCTACTAGGAATTCAGCCT	2.44323	0.402658	DOWN	UP	unique/representative
Q2_P01846	C803973.1	Sm_noMatches_Gb_bothSt	none	GTGTACCTGTTACAATTGTTTGTCTGCTTTTCTGATTATTTACTTGTTGTTCCGTTGTTG	1.46754	4.80545	DOWN	UP	unique/representative
Q2_P02064	C804305.1	Sm_noMatches_Gb_bothSt	none	CCCTTTCCATCTCATCATTCATTTGTCATGTTGGTCTTCAAGTAAAGTTTGCTTATAAGT	1.68628	1.43759	DOWN	UP	unique/representative
Q2_P02339	C804768.1	Sm_noMatches_Gb_bothSt	none	CACGTGAACGACTAAGATCCTATTACAGTTGTTTATTAAATCAAATGGCAGAAAATGGAG	1.25407	4.80545	DOWN	UP	unique/representative
Q2_P02469	C805003.1	Sm_noMatches_Gb_singleSt	none	CACCTATATTCTGCCTTTATTAATGTAAAATGATGGTATCGAACAAGAGTTTGCTCGCAT	1.40631	0.668004	DOWN	UP	unique/representative
Q2_P02473	C805010.1	Sm_noMatches_Gb_singleSt	none	TCAAAGCTGGTCTAGGTGTTGGTGGTGGGGCAAGAATCAAAGCAGGTCTAGGTGTTGGTA	1.90417	3.8601	DOWN	UP	unique/representative
Q2_P02505	C805065.1	Sm_noMatches_Gb_bothSt	none	AAGTCATCTGCGTATTTCCGCTCGTCGGCTCTAATCCTCGTTATTTTACTTTTTTACTTC	1.75075	1.13755	DOWN	UP	unique/representative
Q2_P02519	C805082.1	Sm_noMatches_Gb_bothSt	none	GCGTCTTGCGTTTTGTATTAAAAGTCTTTTGTCTTGTTTGTAGATCATGAGAATCTCATG	1.72044	2.21438	DOWN	UP	unique/representative
Q2_P02524	C805089.1	Sm_noMatches_Gb_bothSt	none	CCACTGAAGGAGAAAAAGCATAAAGTAACGCATAGATTCTGTAATGCGGCAGCAGTATTC	1.60489	3.8601	DOWN	UP	unique/representative
Q2_P02591	C805221.1	Sm_noMatches_Gb_bothSt	none	AGTAATCATTTTGTACAAGGTTACATGGTTACTGTTTTGTTTGTTTTGCTCTCCTCTCTC	1.47738	0.668004	DOWN	UP	unique/representative
Q2_P02634	C805278.1	Sm_noMatches_Gb_bothSt	none	CTCGTTGCTTTTTAAAGGCTTCGTTTCATTTTAATTCGGTTATATTTGCTTTGGCTTGGA	1.26285	2.58104	DOWN	UP	unique/representative
Q2_P02681	C805347.1	Sm_noMatches_Gb_bothSt	none	GTTGATTCTCTTCTTCGTTCGTCAATGTTACCATTTCATGATCTCCTGCTTATTCAGTTG	1.34428	3.12151	DOWN	UP	unique/representative
Q2_P03035	C805999.1	Sm_noMatches_Gb_bothSt	none	ATGTTGTGGTGGTCATGCTTGTGATTTGGTGATAACTCATCGCGAGTTAATGCGTCATTC	2.0887	0.869742	DOWN	UP	unique/representative
Q2_P03070	C806063.1	Sm_noMatches_Gb_bothSt	none	AGCTAGGAGCTGTTTTGCGCATATATCTTTCCTCTTTTGGAAATTGATCTTACGTATTTT	1.52623	0.926243	DOWN	UP	unique/representative
Q2_P03365	C806539.1	Sm_noMatches_Gb_bothSt	none	CAAGGTAATATGGGTTGGAAGATAAAAATTTACTCTTAGGCAGTGCTAAAAACGGGAAAA	1.60388	0.402658	DOWN	UP	unique/representative
Q2_P03748	C807097.1	Sm_noMatches_Gb_bothSt	none	GTGTGTTTTGTTTTGTTCATGGAAGAGTATAGGTGTTTTTCTCATTTGTTCTCACTAGGT	2.43733	1.35474	DOWN	UP	unique/representative
Q2_P03772	C807132.1	Sm_noMatches_Gb_bothSt	none	ATCTCCAACTCAAGCATCTAATTCTCCTCAACGCTACATGACTCAAACAAATATGCCTCA	1.56522	0.948671	DOWN	UP	unique/representative
Q2_P03880	C807311.1	Sm_noMatches_Gb_bothSt	none	CCGTTTGTTTCCTTCTGGATTTGATAAGTAGTTATGTAATAGGCTACGGTGTAAGTAAAA	1.95054	1.7847	DOWN	UP	unique/representative
Q2_P03889	C807327.1	Sm_noMatches_Gb_bothSt	none	GTGATATTGGTGCTGTTGATATAAGATTAGGTGAAGGATGTCTTTCAATTTTGATTGTCG	1.54826	2.21438	DOWN	UP	unique/representative
Q2_P04299	C808075.1	Sm_noMatches_Gb_bothSt	none	AAGTTTCGTGGTATTGCCTCTGTTCTTAGTTTTATGAGCTAAATCGGAGTCCTGTTCTGC	1.56433	2.58104	DOWN	UP	unique/representative
Q2_P04315	C808095.1	Sm_noMatches_Gb_bothSt	none	TCATGTAGTGGATCGGTGGCTTAGTGGTTAAGATGTTTGACATTTAGCCACTTGGTCTCG	2.64939	2.21438	DOWN	UP	unique/representative
Q2_P04430	C808248.1	Sm_noMatches_Gb_bothSt	none	AATGCGTCGTTGATATTGATAATGTGAAGGAAGAGCAGGAGGAGGTGGAGGTGGTGGTGT	1.69571	1.35474	DOWN	UP	unique/representative
Q2_P04672	C808600.1	Sm_noMatches_Gb_bothSt	none	ACGTTATACCGACACTAATCCTCTGCATATAATTTTGAAGAGCTACGTTATACCGACACT	1.4061	3.12151	DOWN	UP	unique/representative
Q2_P04720	C808677.1	Sm_noMatches_Gb_bothSt	none	CCAACTCCTTGGTTTGGGCTGTCCTACTTTTCTTCTAACTCACTCCTAAGCTAACGGACA	1.87297	4.80545	DOWN	UP	unique/representative
Q2_P04734	C808700.1	Sm_noMatches_Gb_bothSt	none	CCTCCATTTTAGATGTGTATAAGAGACAGTCATAGAAGGCGGCGGTGGATCTTCTGAAGT	1.85825	0.948671	DOWN	UP	unique/representative
Q2_P04754	C808727.1	Sm_noMatches_Gb_bothSt	none	TTCATCATCTGTTTTTGCTAATCCTCCTCAATCTTATTACATGAATATGTCGAACGAACC	1.63421	3.8601	DOWN	UP	unique/representative
Q2_P05046	C809213.1	Sm_noMatches_Gb_bothSt	none	CTGTTCTTATTCTAGTCATCGTTGCTCTTTTCAAGCGTATTCAACGTTCTTTTTAAAAGG	1.29266	0.948671	DOWN	UP	unique/representative
Q2_P05057	C809235.1	Sm_noMatches_Gb_bothSt	none	ACAAACCCCCGAATTTGAAAGCTTTACTAAACGAATATTTGACTGGACGGCAGTCTTGGA	1.87169	0.926243	DOWN	UP	unique/representative
Q2_P05254	C809682.1	Sm_noMatches_Gb_bothSt	none	GATGGCAGATGTGATGGTGACTGTGACAATGACCAATAATCAACATTAATAGTAAATCTA	1.90089	0	DOWN	UP	unique/representative
Q2_P05445	C810087.1	Sm_noMatches_Gb_singleSt	none	AATAAGAGATTTGTTCGGCTTTTGTTTAGTAGTATCGTGTTTTGGCAGTTCAGTAGTAGC	2.17648	2.58104	DOWN	UP	unique/representative
Q2_P05491	C810220.1	Sm_noMatches_Gb_bothSt	none	GGCGTGTTAGAAAAGAGATAAGACTACCATTTTCCTTATAATGCTCAATTGATGAATACC	1.56644	0.926243	DOWN	UP	unique/representative
Q2_P05507	C810236.1	Sm_noMatches_Gb_bothSt	none	CACTTGTTTCTGGTTTATTCTGGGAACATTTCCTGTGTGAATAAATTTGTTCTGTTTGTG	1.5428	2.21438	DOWN	UP	unique/representative
Q2_P05679	C810424.1	Sm_noMatches_Gb_bothSt	none	CGTCCCTCGTAACATGAATCCAATATGATTTTACATTCTTTGTGGTCGAATTAAGACAAT	1.53565	0.402658	DOWN	UP	unique/representative
Q2_P05685	C810431.1	Sm_noMatches_Gb_bothSt	none	GGAAGGTCTTCAGATCTTTACGCTTCCTAATCTTCATATTCTAACTATTTTACGAAACTC	1.64168	0	DOWN	UP	unique/representative
Q2_P05686	C810432.1	Sm_noMatches_Gb_bothSt	none	CTTACTCCCCCTCCCTCATTTATTGTTCTTTTCAATCTTTGTAAAATTGCATGAATTGTG	1.48877	3.8601	DOWN	UP	unique/representative
Q2_P05827	C810587.1	Sm_noMatches_Gb_bothSt	none	GCCAATCACAGCTGAATTCAATAGTAATGACATGTCAGTAACTGACCCCTGTCGTTTTTT	1.28343	0.926243	DOWN	UP	unique/representative
Q2_P05871	C810633.1	Sm_noMatches_Gb_bothSt	none	CTGTCTAACTATCCATCTGTTTTAAATTACTCAACCACGTCTATCTATGTAGTTTTGTGC	1.30726	3.12151	DOWN	UP	unique/representative
Q2_P05954	C810727.1	Sm_noMatches_Gb_singleSt	none	CGTGGACATAACATTGTTATTGAAAGAGATTATAGAAGATATTGAGGAATAACCACCACC	1.94887	2.21438	DOWN	UP	unique/representative
Q2_P05975	C810751.1	Sm_noMatches_Gb_bothSt	none	GAACTTAGTGTTGGATGGAATTTGAATTGTGTAGTGTTTCTGGTTTTTACTAGGTCATCT	1.61357	0	DOWN	UP	unique/representative
Q2_P05983	C810759.1	Sm_noMatches_Gb_bothSt	none	GTGGGGGTTACCTTCATTTTCCTGTGAATTGTGCAATATTTTATTGTTTTGATCATGTCA	1.33916	0	DOWN	UP	unique/representative
Q2_P05997	C810774.1	Sm_noMatches_Gb_bothSt	none	GTGTTTTGTTGAAGCTTGTTTGATTCCTCAGACATTTGTTGTGTACCTGTTTATCTTACA	1.3215	0.948671	DOWN	UP	unique/representative
Q2_P06017	C810796.1	Sm_noMatches_Gb_bothSt	none	GGATGATTTTGTTCTCATTCTATCAGTAATTCATTTCTCTGATGAGTCCACAAATTGTGC	1.46816	0.402658	DOWN	UP	unique/representative
Q2_P06048	C810827.1	Sm_noMatches_Gb_bothSt	none	CTGGTTTTGCTTTTCTTTCATGAAACATTCGATGAAAAACCCGATTTCACATTTGATTCC	1.59336	2.58104	DOWN	UP	unique/representative
Q2_P06109	C810895.1	Sm_noMatches_Gb_bothSt	none	CTTTTGAAATGAGTTGTGATTACCTCATTGTCCAAGTCTTTTCCTTTTGGTTTCTACATC	1.36028	3.12151	DOWN	UP	unique/representative
Q2_P06226	C811026.1	Sm_noMatches_Gb_bothSt	none	CGAGTTATGATAACTTACATTTGAATACGATGTAGGGACTTGTATTTGCTTGTTTGCTTG	1.67708	0	DOWN	UP	unique/representative
Q2_P06258	C811062.1	Sm_noMatches_Gb_bothSt	none	GCTGTAACGGACTAAAATAATTTGGCTGTTGGTTCCCTCCAAATGAACCTAAATTTTCAA	3.1617	2.58104	DOWN	UP	unique/representative
Q2_P06677	C811718.1	Sm_noMatches_Gb_bothSt	none	GTGCATTTTGTGCTGTCTATATGATATACACATCTTATATGAGCCACTTGATGTGTTTAC	1.44211	3.12151	DOWN	UP	unique/representative
Q2_P06691	C811743.1	Sm_noMatches_Gb_bothSt	none	CAGTCTTCTAGTCATTCACATCATCGTCACAGTCAAAAACATTTGAAAGAACAAGATAAG	1.28427	4.80545	DOWN	UP	unique/representative
Q2_P07013	C812268.1	Sm_noMatches_Gb_bothSt	none	CATGGGTCGCCTCTATTTTTCAACTTGGTATGTTCCTTATTTGTTACTTCTCTATATTCT	1.47727	0	DOWN	UP	unique/representative
Q2_P07027	C812283.1	Sm_noMatches_Gb_bothSt	none	GATGTGGGTTTTTTGTTGCCAAAACCGGAGGATTATCTCATTTAATACATGTGTATACTA	1.55975	0.948671	DOWN	UP	unique/representative
Q2_P07095	C812396.1	Sm_noMatches_Gb_singleSt	none	GGTGGTGGTGTTTTTGTAGCTGAATAGATTGTTGATAATAAGTTCCCTAATTATCTCCAA	1.93889	2.58104	DOWN	UP	unique/representative
Q2_P07106	C812411.1	Sm_noMatches_Gb_bothSt	none	TCGACGACGTCTACAACAACAATGACGAAAACTGCCATTAAATAATCAAACCTCTTTTTT	1.32662	1.13755	DOWN	UP	unique/representative
Q2_P07132	C812458.1	Sm_noMatches_Gb_bothSt	none	CTTAAGGGGGGCTTGCATATTCATACTATAACATATTTGTGTTAGGCTGCTTTTGAATAT	1.91296	0	DOWN	UP	unique/representative
Q2_P07133	C812459.1	Sm_noMatches_Gb_bothSt	none	GTCATACCTGACGGGAATAATATACGTTACTAAACATACTGACCCAATTAGTTTCATCAT	1.43158	2.21438	DOWN	UP	unique/representative
Q2_P07194	C812562.1	Sm_noMatches_Gb_bothSt	none	CCTGTAGTAGCCTATTTCATCATTCATCTGCATGTATGATCATCAACAACAGTAGATTAA	1.48227	2.58104	DOWN	UP	unique/representative
Q2_P07208	C812593.1	Sm_noMatches_Gb_bothSt	none	GCTTGGCTTATTCCTAAAAATCAAGTTGTTCACACTCATTGTCTATCATCTAATCAGTGA	1.69704	4.80545	DOWN	UP	unique/representative
Q2_P07333	C812801.1	Sm_noMatches_Gb_bothSt	none	ATATGTATGAACAAAGACACATTGCAACAATGTATGGCTTTTAGAGTTTCCTGACCCTCA	2.07924	3.8601	DOWN	UP	unique/representative
Q2_P07362	C812837.1	Sm_noMatches_Gb_bothSt	none	CACACACATTCGTTAAATCGTATAAAGTTCCCTTAGTAAAATGGGATAATTTCGTCCTCA	1.66243	0.402658	DOWN	UP	unique/representative
Q2_P07368	C812843.1	Sm_noMatches_Gb_bothSt	none	GTGCTTTCTTGTTCTTTTTCATATCATATGTTTGCTTCCTTTTGCCTTTATCCTGCTCAA	1.29721	3.12151	DOWN	UP	unique/representative
Q2_P07411	C812887.1	Sm_noMatches_Gb_bothSt	none	CGTTGGCATGAAAACGTAACACATTTTACATATGTGTCAGTATTGGGTTATATTGCTTTC	1.53077	0	DOWN	UP	unique/representative
Q2_P07433	C812911.1	Sm_noMatches_Gb_bothSt	none	CCCTATCTTGGTCATATATTCAATTTTGTTGGCGTAGATATTTGCGCATTTCAAAAATGC	1.37551	3.12151	DOWN	UP	unique/representative
Q2_P07486	C812968.1	Sm_noMatches_Gb_bothSt	none	CTCCCTTCTGCTCATTGGCTAACTTGATTGGTTATTCTTGTAAACAGGATATATACATAT	1.57242	0.948671	DOWN	UP	unique/representative
Q2_P07494	C812976.1	Sm_noMatches_Gb_bothSt	none	CGACGGAGAAGATGAAGAAAACGAACAGTGATATTGGTAAACATAGGTGAATAAAATACA	1.36266	1.35474	DOWN	UP	unique/representative
Q2_P07647	C813191.1	Sm_noMatches_Gb_bothSt	none	TCGTATTGATATCTCAAGTTCACAGGAACGTGGATCATATGCAAATGGTCACTTATTTTC	1.96373	2.58104	DOWN	UP	unique/representative
Q2_P07682	C813236.1	Sm_noMatches_Gb_bothSt	none	CCCACTTGCTGTTTTCATAGTTGTTGTTATTATCTTTGTTTGTTTGCATCCTATCGATCT	1.93141	2.21438	DOWN	UP	unique/representative
Q2_P07843	C900084.1	Sm_noMatches_Gb_bothSt	none	GGTTATGCTTTCAAGATAGTCTTTCGACTAAAGTTTGCGACGAACATTTTTTCTTCTTTC	1.22091	1.35474	DOWN	UP	unique/representative
Q2_P07897	C900209.1	Sm_noMatches_Gb_bothSt	none	ATCAGCTCCTTTCTCTTTAGGTCGATTTCGTTTCGTTATACTTTTCTGAGGTTTTTCATT	1.92799	1.7847	DOWN	UP	unique/representative
Q2_P07922	C900258.1	Sm_noMatches_Gb_singleSt	none	CCTCTTCCTTCGACCATTTCTCATCGTTGTATTATTATTGTATAACAACAGAGGTTTGTA	1.41514	2.58104	DOWN	UP	unique/representative
Q2_P07958	C900322.1	Sm_noMatches_Gb_bothSt	none	CCTTTGTAAATTCTACTCAGTCTTACCCTTTTTCACCTAATCCATTGTAATTAGTCATGG	1.2648	3.8601	DOWN	UP	unique/representative
Q2_P07977	C900379.1	Sm_noMatches_Gb_bothSt	none	GACTTTCATTTCCCGAAATGCTAACCTTATGTACTAAACCTCTCATTGTGCTATAATGTA	1.76239	0.948671	DOWN	UP	unique/representative
Q2_P08197	C901391.1	Sm_noMatches_Gb_singleSt	none	CTTCGAGGTAGATATTGAACCAGGTAAAATAAAACGCCCTATTATGTACTGTTTTCCTAT	1.48196	3.12151	DOWN	UP	unique/representative
Q2_P08218	C901422.1	Sm_noMatches_Gb_bothSt	none	GATCGGCAGAATCTTGCCACGTTTCATTTTTCAACTTTCGTTCTTTCGCTTTAGCAACCT	4.74903	2.58104	DOWN	UP	unique/representative
Q2_P08343	C901615.1	Sm_noMatches_Gb_bothSt	none	TGTTTTGTGTGTTTGCCATATTATGTGACATGCAACCATCATCATTGTTACCACCTAATT	1.57344	0.402658	DOWN	UP	unique/representative
Q2_P08398	C901700.1	Sm_noMatches_Gb_bothSt	none	CCTTAACTACTGCGAAGAAAAAACACTATTCAGTTACTTGTTTCATGAAGTGTGTTGCTT	1.57947	2.58104	DOWN	UP	unique/representative
Q2_P08601	C902030.1	Sm_noMatches_Gb_bothSt	none	GCATTTACCAAAATGTCGCATTTTCTCCATCATTCTGAACGTTTTTCCTTTAGTCTATTC	1.73287	3.12151	DOWN	UP	unique/representative
Q2_P08617	C902050.1	Sm_noMatches_Gb_bothSt	none	GATGCTATGTTTTATAAGAGGAGTTTAGACCAACTACAGGAAGAATATGACCAATATCGT	1.73641	0.402658	DOWN	UP	unique/representative
Q2_P08619	C902053.1	Sm_noMatches_Gb_bothSt	none	GATCAAGCTGATCAACTTTATGAATTACTGTCGGAATATCAAGCAGCATCAGAAAATTTG	1.58555	0	DOWN	UP	unique/representative
Q2_P08880	C902413.1	Sm_noMatches_Gb_bothSt	none	ATTAGCTGCAATACATTTTACATCTGCTTTACAATTAGAAAGTGAAGCTGGACGTCATGC	1.60265	1.13755	DOWN	UP	unique/representative
Q2_P08989	C902583.1	Sm_noMatches_Gb_bothSt	none	ACACCAAATGGAGTGGTGGCCTATCAATAAGAGCTATGATTCATCATCAGTAAGCAAAAG	1.96989	3.8601	DOWN	UP	unique/representative
Q2_P09565	C903426.1	Sm_noMatches_Gb_bothSt	none	GTTCCCTTACTTGTCAGCGACTGTTCATTTAGTACAAGTTTCATGATTTCTATAATTCCA	2.25976	0.926243	DOWN	UP	unique/representative
Q2_P09611	C903497.1	Sm_noMatches_Gb_bothSt	none	TTCTAGGTGCAGAATCCACATTTTCAACTTCAGTCACTTTCTTATGTTTCTGGACAATAT	1.3969	1.7847	DOWN	UP	unique/representative
Q2_P09849	C903812.1	Sm_noMatches_Gb_bothSt	none	CACTGTAATCTATGAAAAACAGCTCGCTCAATCTACTTCTAGTAACTAATCATTCCACTA	1.36169	4.80545	DOWN	UP	unique/representative
Q2_P10013	C904057.1	Sm_noMatches_Gb_bothSt	none	ATACAACTCCTTTAGTAGTTCAACAGTTCAATTGCAGTTCCTCTCATGTAGTCTACTCAA	2.15226	3.12151	DOWN	UP	unique/representative
Q2_P10045	C904102.1	Sm_noMatches_Gb_bothSt	none	CTTTATTGAATGGTGGTGGTGGTGGGCATCATCTGATGTTGAGTAATGCTGATGTAATGG	1.61905	1.43759	DOWN	UP	unique/representative
Q2_P10155	C904263.1	Sm_noMatches_Gb_bothSt	none	GAAGTGAACTGGAGAACGTTGTAGCTACTATTTAGTATAGGTGGCTGATTGTGTACGCAA	1.80119	2.21438	DOWN	UP	unique/representative
Q2_P10352	C904554.1	Sm_noMatches_Gb_bothSt	none	CCCAGTCGAAAAATGCTTTCATTGTTGTTCTCCTTTGATGTGTTATTTACTACAACCTTT	1.55378	0	DOWN	UP	unique/representative
Q2_P10388	C904612.1	Sm_noMatches_Gb_bothSt	none	GGAGTTGTTTGTTGTTGTTGCTTGGAATGGTATGCTTACTCTTGTTTATCTTAACTGTAT	1.26177	3.8601	DOWN	UP	unique/representative
Q2_P10417	C904653.1	Sm_noMatches_Gb_singleSt	none	CGTGGGCGGTAAAGAAATAAACTTTTAACTCATACTGTCAAGTTGATAATGAGATCTTAG	3.46554	3.8601	DOWN	UP	unique/representative
Q2_P10515	C904791.1	Sm_noMatches_Gb_bothSt	none	GTCCAAACCTGCGGCATGTTTTGAAATATATGCAGCTAATCTGGCATACATCAACGCTAC	1.4785	3.8601	DOWN	UP	unique/representative
Q2_P10555	C904845.1	Sm_noMatches_Gb_bothSt	none	AGATGAAGCACAAGAACCTATTCTCAACCTACAAAATCCTGATTGGTCTTCTACACGTAT	1.99991	3.8601	DOWN	UP	unique/representative
Q2_P10777	C905189.1	Sm_noMatches_Gb_bothSt	none	GATGGTACAAAACCTATAATTCACTATCCTACAGTTTCACCTGATCCGGTTAAAAAAGAA	1.54826	1.43759	DOWN	UP	unique/representative
Q2_P10794	C905221.1	Sm_noMatches_Gb_bothSt	none	CAGAGTAATTCAAGTGAATTCAACGATGGTATTCATCATATTAATAATCCAACCGCCATC	1.57593	2.21438	DOWN	UP	unique/representative
Q2_P10813	C905257.1	Sm_noMatches_Gb_bothSt	none	TTGGCGGTTTTGTGGAGGTGGTTTCAAACTTTGGGTCTACATCCCCGGCTTAGTCGTGGA	2.81577	0.869742	DOWN	UP	unique/representative
Q2_P11310	C906365.1	Sm_noMatches_Gb_bothSt	none	AATATAGCTAGCACTGTAAAAATCATAAGTCAGTCCAACCGACCTAAGCGCGCGCAACCA	1.19013	3.12151	DOWN	UP	unique/representative
Q2_P11377	C906472.1	Sm_noMatches_Gb_bothSt	none	TCCTCCTTCATATATTCTTATCAGCCATGCGGTATCGTCAGTCTTCATACGATAAATGCA	1.57453	3.12151	DOWN	UP	unique/representative
Q2_P11486	C906668.1	Sm_noMatches_Gb_bothSt	none	TTAGTTTGGACTGGTGTAAGTGCTGACGATGATGCTAATACTTCACTGAAACAACCTTTT	1.24686	3.12151	DOWN	UP	unique/representative
Q2_P11533	C906803.1	Sm_noMatches_Gb_bothSt	none	CGAAGTATCAAACCGTTAAAAACAGAATTTCCGGATTTGGAATCACCATTGTCTGATTAT	1.36524	2.21438	DOWN	UP	unique/representative
Q2_P11583	C906892.1	Sm_noMatches_Gb_bothSt	none	GGGCAGGGGTAATGCGTTATATGATATTCTTAACTTTGTCAATACATGAACAAATGTCAT	1.34298	1.7847	DOWN	UP	unique/representative
Q2_P12180	C907998.1	Sm_noMatches_Gb_bothSt	none	TTGAGAATGTTGTGTTGTTTTGTGTTATTGGGTGTTGGTGAGTATGAGTTGTCAGTTTGA	1.38894	2.58104	DOWN	UP	unique/representative
Q2_P12356	C908367.1	Sm_noMatches_Gb_singleSt	none	CTCTATCAATGTTGTCAGTGTCTTGGTTTATGCTAATTATCCATTCGTCTTTAAGTCGTT	1.37165	2.58104	DOWN	UP	unique/representative
Q2_P12363	C908385.1	Sm_noMatches_Gb_bothSt	none	GTACAACCAGTGCCAAAATAGGTGGGGGTACAATCGGTGGAGAAATAAGTGGTGGTGGTG	1.95039	2.21438	DOWN	UP	unique/representative
Q2_P12492	C908631.1	Sm_noMatches_Gb_bothSt	none	GGGTGGTAGATAGGTAAGCATATATATGTATTGAAGGAAGAACATATTGCAAGTAGAAAC	1.27329	4.80545	DOWN	UP	unique/representative
Q2_P12595	C908891.1	Sm_noMatches_Gb_bothSt	none	GGGGCTCTAGTTGGAGTTGGCTTTAAAATTATTAAACACTTTCAGTTTTTCTTATCTAGC	2.06135	4.80545	DOWN	UP	unique/representative
Q2_P12643	C908977.1	Sm_noMatches_Gb_bothSt	none	CCTGAAATGAAGATGTCCACATTTAATCAAAATTACAATCTTACAGAAAGGCTAAGTCCG	1.59872	2.58104	DOWN	UP	unique/representative
Q2_P12705	C909078.1	Sm_noMatches_Gb_bothSt	none	ACAACATTTTCCAGTTTTACTGTTCATACGTCTGAATTGTCTCTGGTTTCATAATCCGTA	1.37802	2.58104	DOWN	UP	unique/representative
Q2_P12864	C909432.1	Sm_noMatches_Gb_bothSt	none	AACCAACTGGTCCAATCGGTCTAATTCCTAGTCGTTTACGCTTAGAAAGAAAAGAACGTA	1.54974	3.12151	DOWN	UP	unique/representative
Q2_P12926	C909561.1	Sm_noMatches_Gb_bothSt	none	AATCTAACTTCAATTAGGGTCTCCATGTGTCACCGCAACGAAACAAGTATTGATAAAATT	1.35243	4.80545	DOWN	UP	unique/representative
Q2_P12990	C909668.1	Sm_noMatches_Gb_bothSt	none	GCTTTTTATCCTTTAATGGTGGCTAGTGGTTATTTGAAGTTTACTAGATAAGTAGCACAC	2.52878	1.35474	DOWN	UP	unique/representative
Q2_P13164	C909981.1	Sm_noMatches_Gb_bothSt	none	CACTGTGTCTGTGTTATTTCTAACAAACTAACCTTTAGTCAATCACGTTTTGTCAAACGT	1.60007	2.58104	DOWN	UP	unique/representative
Q2_P13343	C910293.1	Sm_noMatches_Gb_bothSt	none	GACAGACACTCAACTTTTATTGGTCGGCATGTGGTGGAGATAGGTAAAAGAACTAGCTTA	1.96242	3.12151	DOWN	UP	unique/representative
Q2_P13537	C910665.1	Sm_noMatches_Gb_singleSt	none	CTGTTATTACTTCGATTATGCTGGTGCTTTTTTGATAATTCTCTCACTGTGCTAACACAC	1.42033	0.402658	DOWN	UP	unique/representative
Q2_P13609	C910833.1	Sm_noMatches_Gb_bothSt	none	CGATACACCTACTTTGATCAATGGTGGTGGTAGAAATAATAATAATCATGAGACCAATTC	2.15802	0.948671	DOWN	UP	unique/representative
Q2_P13774	C911187.1	Sm_noMatches_Gb_singleSt	none	CATGGTGATATTAAGTGTTTTTGTCTATACGTCTCTTCTAAAAGCTTTAGGGCTTGATGA	2.27899	0.948671	DOWN	UP	unique/representative
Q2_P14059	C911708.1	Sm_noMatches_Gb_bothSt	none	TGTGGGTTGCAATGGGTGGTGGGACCGATTCACAAATTATAACATCATCGAGGTCATCAT	2.37061	0.869742	DOWN	UP	unique/representative
Q2_P14220	C912001.1	Sm_noMatches_Gb_bothSt	none	TCCTCTGAAATCGCTCAGTCGATGACCTTATAGCGTTATCAGCTTCCTGTTGCCTTTTTT	1.35025	1.35474	DOWN	UP	unique/representative
Q2_P14269	C912082.1	Sm_noMatches_Gb_bothSt	none	GCACAATGGCCTTCTCTTGGTTCTACACTAAATCAAAATGCATCTCATTGTAGTGAAGGG	1.60112	1.35474	DOWN	UP	unique/representative
Q2_P14467	C912521.1	Sm_noMatches_Gb_singleSt	none	GATGGTGGTGTTGGTGCTCTATTCATTGATGATGAAGTATATTGGATAAGTTGAAAGAAA	2.18799	1.13755	DOWN	UP	unique/representative
Q2_P14518	C912627.1	Sm_noMatches_Gb_bothSt	none	CTCATTATCATTGTCGTTAGTGTTATGCACAGTTCCATGTGCTGTTAAGTGATTCTTTTG	1.51073	1.35474	DOWN	UP	unique/representative
Q2_P14553	C912676.1	Sm_noMatches_Gb_bothSt	none	GAACGTTGCTTGTCTTGATACGGCTTTATATTTATGGGTAGGTTTCTTTCAATTGGATTA	1.67275	0.926243	DOWN	UP	unique/representative
Q2_P14603	C912797.1	Sm_noMatches_Gb_bothSt	none	GGTAGTGGTGGTGCAGATTCATTCGAAATTTCCCCCAAAGAATTACAAAAATTAATGGAC	2.52928	0.926243	DOWN	UP	unique/representative
Q2_P14698	C912969.1	Sm_noMatches_Gb_bothSt	none	AGAAGGTAGTGGATAGGGCATCCCTGGCGGTGGCTATAAACCGGTGAGGGTGAACGATCT	2.42731	0.948671	DOWN	UP	unique/representative
Q2_P14973	C913583.1	Sm_noMatches_Gb_bothSt	none	GGGTTTTATCAAAATTTTCACTTTCGGTGGATTGCCAGTGTTTTGTTATCTCAGTTAACT	1.69855	2.58104	DOWN	UP	unique/representative
Q2_P15087	C913893.1	Sm_noMatches_Gb_bothSt	none	GACGACGAAGAAAACGTCAATATCTAGTTGCTTTTCAACTTCATGTGCTTTCTAATTTTG	1.38068	1.13755	DOWN	UP	unique/representative
Q2_P15251	C914194.1	Sm_noMatches_Gb_singleSt	none	GCTTCCTAGTGTTTCTTAAAGTGCCCTAGAGTCTTTTAGTTTTATTTTTGTGAGACAAAC	3.77133	0.668004	DOWN	UP	unique/representative
Q2_P15571	C915201.1	Sm_noMatches_Gb_bothSt	none	CATCGTAGCTTCTTCATATTTCATCGGTATTAGTACAGTTTCGTTTGGTTTGAGAAACAA	1.80715	1.7847	DOWN	UP	unique/representative
Q2_P15586	C915228.1	Sm_noMatches_Gb_bothSt	none	AAGGGATATCTTCGGAGAAGCCCGTCATGTTCTTCTTTCAATACTGTCTGTACAACTGTT	3.06474	3.8601	DOWN	UP	unique/representative
Q2_P15635	C915332.1	Sm_noMatches_Gb_bothSt	none	GCCAATATTCCTTCCATTACTTCATAGTCCTGATTCTTATCCTTAGTCAAAAACAAAGGT	2.31969	1.35474	DOWN	UP	unique/representative
Q2_P15802	C915790.1	Sm_noMatches_Gb_bothSt	none	AGTTACACCGGTAGCAAGTATAAAAGACAGGAATTCTAGACCATTATTGATGATTCTGGC	1.62331	0.926243	DOWN	UP	unique/representative
Q2_P15995	C916184.1	Sm_noMatches_Gb_bothSt	none	GTGTGCCTATCTGACTTCGTTGTCATGTTTTGTATTGTATTATTCTACAGTTTCCTTTTC	1.55695	0	DOWN	UP	unique/representative
Q2_P16028	C916253.1	Sm_noMatches_Gb_bothSt	none	CAGGTGAATACGCAAATCTCTTATTACTTTCTCACTGTATCATTTTATTGGCAGTCATCA	1.59427	0.869742	DOWN	UP	unique/representative
Q2_P16094	C916383.1	Sm_noMatches_Gb_bothSt	none	CTTATCGGCTTTTTGTTTTATTATTAAGCGAGACCCTATGAAGGTCAGTTATTTCGAAAG	1.42703	0.926243	DOWN	UP	unique/representative
Q2_P16103	C916402.1	Sm_noMatches_Gb_bothSt	none	CCTCAGTTTTTTCATAGTAACCAGATTGTTTATCTTGATAGACAGTAGTCTGTTCATCTG	1.76188	1.13755	DOWN	UP	unique/representative
Q2_P16112	C916413.1	Sm_noMatches_Gb_bothSt	none	CCAACCTTGTCTTGGGCAATCTTTTTCCAGTTAATATGGTAGGAAATGAATGATCAATTA	1.83553	3.12151	DOWN	UP	unique/representative
Q2_P16130	C916457.1	Sm_noMatches_Gb_bothSt	none	CCGTTTTTCGTTGTCATATTCAATGCTTCCACTTTTCTTCTTGTCTCTATCTCTTTGTTA	1.27086	1.13755	DOWN	UP	unique/representative
Q2_P16194	C916578.1	Sm_noMatches_Gb_bothSt	none	GACATGGTGGTGAAAGTGATTAATACGTTAATTGCAAATAGATATTACGAGCGATAGAAC	1.40586	1.13755	DOWN	UP	unique/representative
Q2_P16951	C918043.1	Sm_noMatches_Gb_bothSt	none	CAGTATGTCCTCTGATGAAGGGAAAAGTATTCTTGCTAGTTCAAATCCTTCATTTAATTC	1.47812	1.43759	DOWN	UP	unique/representative
Q2_P17326	C919101.1	Sm_noMatches_Gb_bothSt	none	GCTCCATATTTCTGCTCATCTTGCTTTGTCCTACTATTTGTGTTTTTTAATTGTGGTTGT	1.342	0.869742	DOWN	UP	unique/representative
Q2_P17373	C919223.1	Sm_noMatches_Gb_bothSt	none	CCAAATTTTGTAATGACAATTCATGTAATTCACTCAAGTTCTCTATCTTGCTCTCCCTCT	1.24707	3.8601	DOWN	UP	unique/representative
Q2_P17406	C919287.1	Sm_noMatches_Gb_bothSt	none	GCTTACACGTCGTATTGTATTGTTCACTTTCGATAAATACTGGTGTTTCACATCTATACA	1.35105	3.8601	DOWN	UP	unique/representative
Q2_P17408	C919294.1	Sm_noMatches_Gb_bothSt	none	CGACGGAGAAGATGAAGAAAACGAACAGTGATATTGGTAAACATAGGTGAATAAAATACA	1.31117	2.21438	DOWN	UP	unique/representative
Q2_P17424	C919346.1	Sm_noMatches_Gb_bothSt	none	GTCACACCATATTGTTGTTTTCACTATTTACCCTTACTCTTGTGGATATATACCAGATCA	1.33338	1.35474	DOWN	UP	unique/representative
Q2_P17431	C919360.1	Sm_noMatches_Gb_bothSt	none	GAATCGTTCTGGAAGCACCTTGCATTAAAAAATATCATCACAACGTCTTTAGCCATTTAA	1.59541	3.8601	DOWN	UP	unique/representative
Q2_P17439	C919384.1	Sm_noMatches_Gb_bothSt	none	CCCTCCCCCCTTGATAATTTTTGTTCATTTCCAAGTTGATGTAATTGTTTTGTCTATTTG	1.68171	0.926243	DOWN	UP	unique/representative
Q2_P17516	C919743.1	Sm_noMatches_Gb_bothSt	none	ATTGTTCTGTTCGGTATTACTATAGTATATACGTTTTTTATCTCGCTCCCTCTGTGTATG	1.22487	3.12151	DOWN	UP	unique/representative
Q2_P17546	C919932.1	Sm_noMatches_Gb_bothSt	none	TGTGTGTGCTTGTGTATCCATGGTATTTGAATAGTTTTCCCACTTTGTTTTGTTCAATCT	2.1224	0.926243	DOWN	UP	unique/representative
Q2_P17609	C920039.1	Sm_noMatches_Gb_bothSt	none	GTCATGTGGTCTACAGTATACTAATTCACATTGAGTGAAAGAGATAAAACAACCAGTTGA	1.34256	2.21438	DOWN	UP	unique/representative
Q2_P17611	C920045.1	Sm_noMatches_Gb_bothSt	none	GCACAGATGTAGTTGAAGCAGATAACGAGAAAATGGAATCACTTAATCTTCAATCAAATG	1.34573	1.13755	DOWN	UP	unique/representative
Q2_P17617	C920056.1	Sm_noMatches_Gb_bothSt	none	GTCGTCTAGTTGCATGGTTAAAAAAGCATATATTTGTACTAGGACGTAATGAAGATCAAC	3.46376	0.402658	DOWN	UP	unique/representative
Q2_P17620	C920066.1	Sm_noMatches_Gb_bothSt	none	CATCTTCAAGTGGTATATTGAAAAGGTGCTGTTGGTATTTCATTGTAACATCATCCAAGA	1.37675	0.869742	DOWN	UP	unique/representative
Q2_P17630	C920086.1	Sm_noMatches_Gb_bothSt	none	CTCACGCACTCATTCATTTTGATCTTAAAGCAAGAAAGAGTTTCCTGAAGCTAATATACA	1.655	3.12151	DOWN	UP	unique/representative
Q2_P17649	C920201.1	Sm_noMatches_Gb_bothSt	none	CCTGTAGTAGCCTATTTCATCATTCATCTGCATGTATGATCATCAACAACAGTAGATTAA	1.52782	0.869742	DOWN	UP	unique/representative
Q2_P17666	C920239.1	Sm_noMatches_Gb_bothSt	none	GTGCATTGACGTGATCTTTCTCGCTGTGTTTCTGTTATAATGAACTTAGCTATTTACATA	1.36794	3.12151	DOWN	UP	unique/representative
Q2_P17699	C920357.1	Sm_noMatches_Gb_bothSt	none	ATTTTCCAAGTGTTATCCTACGCGTTACTCTTCCTTATTAATCTCTTACTGCTTTCCATT	1.54839	3.12151	DOWN	UP	unique/representative
Q2_P17705	C920369.1	Sm_noMatches_Gb_bothSt	none	GGTGGTTATCACCCATTATGGTGTTGATTTTTCATTTTTCTCCATTTCTGTGTCTTCTTT	1.57378	0	DOWN	UP	unique/representative
Q2_P17945	C800070.1	Sm_noMatches_Gb_bothSt	none	CTGTCTTTACCTTCTAATCAATGTATGTGGGATTCTGCTTTTTCGAGGAAATAAAACTGA	1.47643	0	DOWN	UP	unique/representative
Q2_P17966	C800091.1	Sm_noMatches_Gb_bothSt	none	CCTTTTCCCGATGGCCTTTTCCCGATGTCCTTTTCGCCTTTCGAACAGAATATATATATA	1.24013	1.7847	DOWN	UP	unique/representative
Q2_P18753	C801213.1	Sm_noMatches_Gb_bothSt	none	AACAGGTTGGCCGGAGAGGTGGTGGATGATCTGTCCTTGGAGACATTCAGGGTCAGTCTG	3.52773	0	DOWN	UP	unique/representative
Q2_P18787	C801334.1	Sm_noMatches_Gb_bothSt	none	CACCTATATTCTGCCTTTATTAATGTAAAATGATGGTATCGAACAAGAGTTTGCTCGCAT	1.36791	3.8601	DOWN	UP	unique/representative
Q2_P18948	C801537.1	Sm_noMatches_Gb_bothSt	none	CAACTCAAGGTTGAATGAATAAGTTGAAACAATGAACTCAAATGATGTAATCACCTCCCA	1.7309	0.926243	DOWN	UP	unique/representative
Q2_P19013	C801619.1	Sm_noMatches_Gb_bothSt	none	TACCATTCATGCTTTGCGCGTAGTTTGAAGAGTTGTCTTCTCTTGTTGGTTCCGTTTTTT	1.34069	0	DOWN	UP	unique/representative
Q2_P19022	C801635.1	Sm_noMatches_Gb_bothSt	none	TTCGTCCTGCTTTTGACTCGTCAGATGAATGCACTTTCATCTCATTGTTGTTCTTCACAC	1.2675	4.80545	DOWN	UP	unique/representative
Q2_P19029	C801644.1	Sm_noMatches_Gb_bothSt	none	CTTTCCAAGAAAGGGTAAATAGCAACACAGTCTATATGATGAAGAACGAGTTCGTATTTA	1.39048	2.21438	DOWN	UP	unique/representative
Q2_P19183	C801841.1	Sm_noMatches_Gb_bothSt	none	CTGATCTGACTGTGGTGTTAAAGCGGCTCCATTTAAATAGGAAGGTGGCAGTGAGGGTAG	1.71326	2.21438	DOWN	UP	unique/representative
Q2_P19247	C801926.1	Sm_noMatches_Gb_bothSt	none	ACCTTCGTATGTTACGAAACAATTAACGCACAATCACAAATATAAATACGCGTAAAGGGT	1.80005	0	DOWN	UP	unique/representative
Q2_P19322	C802021.1	Sm_noMatches_Gb_bothSt	none	GATTCTTCTCCACTATTGTCAATACCAATCATGATGATGACTTGATGACATGTTGTTGTT	1.5457	2.58104	DOWN	UP	unique/representative
Q2_P19333	C802034.1	Sm_noMatches_Gb_bothSt	none	CGCCCCACTTGGTTTGAATGCAAATTAATCTTACTGAGCTTTGTTTTAGAGGCACTATTA	1.43044	3.8601	DOWN	UP	unique/representative
Q2_P19640	C802400.1	Sm_noMatches_Gb_bothSt	none	GCGTCATTCGTTGAATGATCCTAATGCTAATATTATCATTCGTTTGGGTAAACCTAGTAT	1.35835	1.7847	DOWN	UP	unique/representative
Q2_P19684	C802461.1	Sm_noMatches_Gb_bothSt	none	GATATGCTAGATATGATTACTGAGTATTCACCGTATTATAATTTGTCGACAAGTCCTCAG	1.49713	1.7847	DOWN	UP	unique/representative
Q2_P19745	C802543.1	Sm_noMatches_Gb_singleSt	none	TAAAGAAAACTCTATACTCCAGTCTCCATGACAACATCACACCCACACAGATACATACAT	1.26369	2.58104	DOWN	UP	unique/representative
Q2_P19853	C802672.1	Sm_noMatches_Gb_bothSt	none	GTCTGTGTGTGTGTATAACGAAATTGCCAAAATCTGTTTATAGCGCCATTTTCTATTACA	1.60712	4.80545	DOWN	UP	unique/representative
Q2_P19974	C802831.1	Sm_noMatches_Gb_bothSt	none	ATGCCCGGTTTTTTAACGGTGGTGGCAGCTCTTTTTCAACCGCAGCCTCTACTGGTCAAC	2.18841	0.402658	DOWN	UP	unique/representative
Q2_P20036	C802908.1	Sm_noMatches_Gb_bothSt	none	TTACAACTGGTAAGGTCAATACATTCGCATCAGTTGTTGCTGGTGGTTTAAAAGATGAAA	1.60662	3.12151	DOWN	UP	unique/representative
Q2_P20148	C803062.1	Sm_noMatches_Gb_bothSt	none	CATCTTGTTCGTTGGTTATTGTTGACTAAGTAAAAAGAAGAAAACGGTTTGCTTGCTTTG	1.52355	0.402658	DOWN	UP	unique/representative
Q2_P20195	C803122.1	Sm_noMatches_Gb_bothSt	none	TCCCACAACTTCATTTTCATCCTGGATGCTCTACATCACAAAATGTATACAATAAGTCAT	1.34277	1.35474	DOWN	UP	unique/representative
Q2_P20375	C803386.1	Sm_noMatches_Gb_bothSt	none	TTTATCTGTGCAACCAGTTCCTAACTCTCAATTCATGCGACAGCAAATTACACAACAGGT	1.35619	4.80545	DOWN	UP	unique/representative
Q2_P20606	C803717.1	Sm_noMatches_Gb_bothSt	none	TGGAGATTGATGAAATGAGGGTTGTCGTTATGATCGAGTGCATAGTGAGAATTGTTAAGT	1.77346	2.58104	DOWN	UP	unique/representative
Q2_P20630	C803751.1	Sm_noMatches_Gb_bothSt	none	CTTAATATGCACACTATTCCCCTCTAACCCTACCTTCAACCAACTCCTATCTGTATTGTT	1.34814	2.58104	DOWN	UP	unique/representative
Q2_P20644	C803771.1	Sm_noMatches_Gb_bothSt	none	TGCTAATCTCATTGGTGGATTGACAGTACACACATTTTCTGGATTAGGAGGTTTACTTGA	1.20487	2.58104	DOWN	UP	unique/representative
Q2_P20897	C804108.1	Sm_noMatches_Gb_bothSt	none	TCGAATACGTTGATTTTCAACTCCTATCCTAATCCCTCTCATCCTCAAACTGCCAGACTG	1.284	2.58104	DOWN	UP	unique/representative
Q2_P21685	C805228.1	Sm_noMatches_Gb_bothSt	none	TTCGGACGTCCAGTTGACTTGGTGGTGGCAGGCGAATCTGGTGTTGCTGAAGCTGGAGAT	2.30096	2.58104	DOWN	UP	unique/representative
Q2_P21743	C805306.1	Sm_noMatches_Gb_bothSt	none	GCGCAATTAATTACCATTTGTGATACATCCTTCAAGCTACAGGAACAAAGAACAAAAGAA	1.20804	2.58104	DOWN	UP	unique/representative
Q2_P21765	C805336.1	Sm_noMatches_Gb_bothSt	none	GCCGTGTTCAAGTGAAAATTATCGGTTCATTGTTGGCTTGAGTTGTAGATGTTTATTATT	1.53575	0.668004	DOWN	UP	unique/representative
Q2_P21915	C805542.1	Sm_noMatches_Gb_bothSt	none	CTTCCCTTTTGTTCCTGTGTATTTGTTGTACTTTCAGATCATTGTACTTAGTAATGTGGT	1.25948	1.7847	DOWN	UP	unique/representative
Q2_P22118	C805814.1	Sm_noMatches_Gb_bothSt	none	GAAAATCATCAGAAAATGAGCCAGATAATACAGCTAATCATAATGAGTCACCATCAGTTC	1.30177	4.80545	DOWN	UP	unique/representative
Q2_P22292	C806037.1	Sm_noMatches_Gb_bothSt	none	CAGTGTGTGGTTGGATGTGTTTCATGTGGTCTGGTTGTATGGTGTAGAGGTGATGTGATG	1.88105	2.58104	DOWN	UP	unique/representative
Q2_P22315	C806066.1	Sm_noMatches_Gb_bothSt	none	CAGCTAAGTTAGTCAGTTAGTTAGTGTATTGAATTGTCTTGGATCATTTCAACTCTGTAC	1.55726	2.58104	DOWN	UP	unique/representative
Q2_P22318	C806070.1	Sm_noMatches_Gb_bothSt	none	CGGTCCAATGCTTCTTCGGCTTTTATATCAAACTTCGCTACATCAATTATCTTTAATTCA	1.35001	0	DOWN	UP	unique/representative
Q2_P22390	C806165.1	Sm_noMatches_Gb_bothSt	none	AGTTAAGCTGTCCCTCCGAATGTTTCACCCATCGCTCCGAACATCTGTGTTGAGAGTGGG	5.41356	0.668004	DOWN	UP	unique/representative
Q2_P22588	C806444.1	Sm_noMatches_Gb_bothSt	none	AGGTGTTGGTTGTCCTAGTGCTTGACAAGCTATTTTAGAAGGTAAATGAGATAAACCATA	1.96615	1.35474	DOWN	UP	unique/representative
Q2_P22598	C806463.1	Sm_noMatches_Gb_bothSt	none	GTTCTCAATCACTTGTTTATAAATATGCGAGTTTTGAAAGGTTATCACCTGTTACACCGT	1.35589	2.21438	DOWN	UP	unique/representative
Q2_P22802	C806724.1	Sm_noMatches_Gb_bothSt	none	CCATTACAAGAATTAGCTAGATTAACTGGAGCTGGTTCAAAACGTAATGCTTTATTACGT	1.30086	0.869742	DOWN	UP	unique/representative
Q2_P22851	C806787.1	Sm_noMatches_Gb_bothSt	none	CGGCATAATTCCAATGAGAATCTGTCTTTGAATAAACAATCATCGTTAAAACAACCTCGT	1.64696	3.12151	DOWN	UP	unique/representative
Q2_P23085	C807108.1	Sm_noMatches_Gb_bothSt	none	CAGATAAATCAAGAGTCCTTTAGAGATTTCCAGTTGTTTGAATACCCTTAAAAACAGCTC	1.31195	4.80545	DOWN	UP	unique/representative
Q2_P23202	C807266.1	Sm_noMatches_Gb_bothSt	none	AAGCTACGCAAATCCAAAAAATTCCAGCGTTCGAGAAACAAAACAATGCGTAAGAAAATA	1.43798	0.402658	DOWN	UP	unique/representative
Q2_P23238	C807316.1	Sm_noMatches_Gb_bothSt	none	CTATCTTCAGGACTATTTATAGTTCCAGTTATAAGTGGTTGCACAGGTGGTGGAGGTGGA	1.59642	3.8601	DOWN	UP	unique/representative
Q2_P23487	C807663.1	Sm_noMatches_Gb_bothSt	none	GCGGTCGTATGCTTAACACGGCAATTATTTTCTTTCAAGTATTCAGTATCCTGATAATAA	1.29446	3.12151	DOWN	UP	unique/representative
Q2_P23709	C807950.1	Sm_noMatches_Gb_bothSt	none	GGTGCAAGTCAATCAAGTTGTGTTACTGTAACGGATAGAATGATTGAATCACAAACTATT	1.60857	3.12151	DOWN	UP	unique/representative
Q2_P23893	C808190.1	Sm_noMatches_Gb_bothSt	none	TGAAAATGATGGAAGTGGCGGCGGTCATCGCAAATAAGCGTGGAATGAGCATGACTGAAG	1.46808	2.21438	DOWN	UP	unique/representative
Q2_P24106	C808475.1	Sm_noMatches_Gb_singleSt	none	GTCTGTATTGAGAGAGTGTGTGTGTGAGTTTTGAAATAGATAAAATGAGAAACAAGAAGG	1.42	2.21438	DOWN	UP	unique/representative
Q2_P24206	C808605.1	Sm_noMatches_Gb_bothSt	none	CCCGAAGGATGATGATAAGAACATAGAAAAGCTAGTTGATCAAATCAAAGTGGAAAATGA	1.84645	2.21438	DOWN	UP	unique/representative
Q2_P24208	C808607.1	Sm_noMatches_Gb_bothSt	none	TAATGCTGTGTGGACACTGGGGGTTGGGTGGTGTGAACTGGTTGCAGCAGGTGTACAGAG	2.12644	0	DOWN	UP	unique/representative
Q2_P24752	C809291.1	Sm_noMatches_Gb_bothSt	none	CCTGATTACTTTGGAGTTATTGTTACTGTTGTGTAGGTCGGATGATATTTTTGTCTCTTT	1.38466	3.12151	DOWN	UP	unique/representative
Q2_P24756	C809295.1	Sm_noMatches_Gb_bothSt	none	CCTGTTATCTTTTAGTTTGACCAAGATCATATCACCGGTTAATTTCATTCGTGACTTCTT	1.36398	4.80545	DOWN	UP	unique/representative
Q2_P24774	C809316.1	Sm_noMatches_Gb_bothSt	none	CCTCTTTCTGCATGAATCCTTATTTCTATGCATCTAATTGGCACAATTGAGGAATGAATA	1.61492	0	DOWN	UP	unique/representative
Q2_P24796	C809345.1	Sm_noMatches_Gb_bothSt	none	CATAACTATTCAAATCCCATTTTTCCCTTCCTTGTTTTTGCTTGATTCTCTTTTCACCAG	1.46687	3.8601	DOWN	UP	unique/representative
Q2_P24841	C809404.1	Sm_noMatches_Gb_bothSt	none	CCTTTGCCGCATTCAAATTGGTTCAGTCATTAAAATACGTCATTTCCAACTGTGTAAAAA	1.32126	3.12151	DOWN	UP	unique/representative
Q2_P24891	C809472.1	Sm_noMatches_Gb_bothSt	none	GAGGGAGGGAGACGGGTGACTATTCATTGAAACACTATTGATTTATTATCATAATTTCAT	1.38555	0.869742	DOWN	UP	unique/representative
Q2_P25037	C809682.1	Sm_noMatches_Gb_bothSt	none	GTTTTTATTTCTACCTTGAAATGACCACCTGTTTTGCTTTATGTGAATGTTGTGTGTGTG	1.40428	0	DOWN	UP	unique/representative
Q2_P25055	C809704.1	Sm_noMatches_Gb_bothSt	none	GTATGTGTGAGTATATCATCAGTCTGCATCGAATTGTGTTTAGTTTTTTCCATTTCTCGT	1.45048	1.43759	DOWN	UP	unique/representative
Q2_P25059	C809708.1	Sm_noMatches_Gb_bothSt	none	GTGCGTGTGTAGTTGAGTGATTAACTCCCCCCTTCATCCATTAATGATTATTATTATTAT	1.2191	0.668004	DOWN	UP	unique/representative
Q2_P25322	C810062.1	Sm_noMatches_Gb_bothSt	none	GGTGGCTGATTGTTGAATTGATCTACAAAATGGGATTTGTTAGTGTAAGGAATTTCATTG	4.27875	3.12151	DOWN	UP	unique/representative
Q2_P25525	C810391.1	Sm_noMatches_Gb_bothSt	none	GGACGATGCTTATCGACAATTACAACATTTCTAATGGGGGATATAAAGTTGTTTTCTTTG	1.41963	1.35474	DOWN	UP	unique/representative
Q2_P25896	C811212.1	Sm_noMatches_Gb_bothSt	none	GTCGTCCACCTTGAACTCATTTTATGTTTTCCTTTTAATTACAGTTTACCTTCGGTTGAA	1.21907	0.869742	DOWN	UP	unique/representative
Q2_P26071	C811433.1	Sm_noMatches_Gb_bothSt	none	TAATAACAACAAAGTGTACGACTACCACGGGCACACATACTACTTATCCTATTAGTAGTA	1.46195	0.668004	DOWN	UP	unique/representative
Q2_P26127	C811504.1	Sm_noMatches_Gb_bothSt	none	GTAGTGCTTCAACTGGTGCGTTATTTTTTCAGAAGTTTATGGAACTGGGTTGTAATCCGT	1.37611	3.12151	DOWN	UP	unique/representative
Q2_P26311	C811782.1	Sm_noMatches_Gb_bothSt	none	CCGGAGATCATTAGCCAGAGCCTATAATATTGTAAAAGAAAAGTTGTCATTCTTTCCTAA	1.33485	3.12151	DOWN	UP	unique/representative
Q2_P26410	C811913.1	Sm_noMatches_Gb_bothSt	none	CTTAGTGAAGGTCAAATGTACAACACAATTGATTCAGGTATTCAAACTGATATGGAGATG	1.31609	2.21438	DOWN	UP	unique/representative
Q2_P26511	C812063.1	Sm_noMatches_Gb_bothSt	none	GGATGGTGATTAGGTCAATCAAACAGTGTTGTTGTCATATTTGTCTTTGTCAATTCCAAA	1.56067	0.869742	DOWN	UP	unique/representative
Q2_P26689	C812323.1	Sm_noMatches_Gb_singleSt	none	GGTCGTCCACAAGTTATAGTCTCACCAATTCTGTTTTGCTTGTTTTATTATTGAAACTTG	1.98836	0.869742	DOWN	UP	unique/representative
Q2_P26768	C812446.1	Sm_noMatches_Gb_bothSt	none	TATCGCCCATACTAATTCATCGTAATTATCGTGAGGATCTGTCACTAAGACTAGTTTTAC	5.75487	2.21438	DOWN	UP	unique/representative
Q2_P26880	C812610.1	Sm_noMatches_Gb_bothSt	none	CCCCCCTCAGGTTATCTATTATTCACCATAGCAACTACTGATGAGTAGATTCTTTCATGG	1.55439	0.668004	DOWN	UP	unique/representative
Q2_P26979	C812753.1	Sm_noMatches_Gb_bothSt	none	TTATTCATTGGAGATAATGATGATGGTTGTTGAGGAGGTGGCGGTGGAGGCGGCGGCGGC	1.95379	1.35474	DOWN	UP	unique/representative
Q2_P27696	C900547.1	Sm_noMatches_Gb_bothSt	none	GTGTGGTGGTTAGGGGAGCGTGAAAATATTGTTATTCTTAGTCATGTTTATAGATATAGA	2.30084	2.21438	DOWN	UP	unique/representative
Q2_P27886	C901395.1	Sm_noMatches_Gb_bothSt	none	GTGGTGGTAGTGGTGGCGGTGGTGATGTTAAATGTAAACTATTTAAATTCATTAAATCAT	1.99749	0	DOWN	UP	unique/representative
Q2_P27911	C901428.1	Sm_noMatches_Gb_bothSt	none	CCACTGGGATTCGAAATTATACTCATGGGGAAACTTGTTACAATTTTTCAATGTAATTCG	1.97325	3.12151	DOWN	UP	unique/representative
Q2_P27925	C901453.1	Sm_noMatches_Gb_bothSt	none	CGAATATTGTCTCTCTTATATTTCTCGTGATTTGTTTCCCTTTTCCATATCTGCATGGAT	1.95364	0	DOWN	UP	unique/representative
Q2_P28012	C901579.1	Sm_noMatches_Gb_bothSt	none	GTCTTTTGATTTAGATATGGCTCAATGAAAGTACTCCCTCATTTCCATCACTACAATGAA	1.53508	3.8601	DOWN	UP	unique/representative
Q2_P28360	C902093.1	Sm_noMatches_Gb_bothSt	none	AACTGTTCAGGTCCACTCACTAGTTGTCTTATTCGAAATCTTCAGCCCCATTATTCCTTC	1.43818	0.668004	DOWN	UP	unique/representative
Q2_P28382	C902125.1	Sm_noMatches_Gb_bothSt	none	GGATCAGAAACAAGTAGAAAAACGTAAGAAGCATCGAGAATCAACTACAGAAGTTGATAA	1.80722	0.402658	DOWN	UP	unique/representative
Q2_P28423	C902175.1	Sm_noMatches_Gb_bothSt	none	GTTTCTCGCGGTTTCCTTTTTTATGTTCTCTTTAGTGTTAGATATTGTTACCATGTCCTT	2.03604	2.21438	DOWN	UP	unique/representative
Q2_P28500	C902288.1	Sm_noMatches_Gb_bothSt	none	GTTTGCATAAAAAAGGCAATCGGATTGCTTACATTCTTCTATCACTTTTCATGTCTATCC	2.30212	4.80545	DOWN	UP	unique/representative
Q2_P28618	C902466.1	Sm_noMatches_Gb_bothSt	none	GATGAGTCGTTATTCTTTCTCTCATTGCCTCTTTCTGTATTTTAATCACTTTCGTCTTTG	2.14907	0	DOWN	UP	unique/representative
Q2_P28802	C902714.1	Sm_noMatches_Gb_bothSt	none	CTGTGGGCAACCTTACAGTTGAGTATTCAAGGTATAAGAGCTGTTCAATCTATTGCAGAA	1.57235	3.12151	DOWN	UP	unique/representative
Q2_P29141	C903198.1	Sm_noMatches_Gb_bothSt	none	CGGTACCTGACTACAGACTGAGAACAACGCTTTCTGGAAGAAGAGTAAGGCTTCCAAAAC	1.88106	0.402658	DOWN	UP	unique/representative
Q2_P29210	C903296.1	Sm_noMatches_Gb_bothSt	none	ACGTACAGCTTCCTTAGTCACTAAAGGAGCGGAAAGGTAGATATTTCTGTTTTTTCTTTT	1.35168	1.7847	DOWN	UP	unique/representative
Q2_P29211	C903297.1	Sm_noMatches_Gb_bothSt	none	CTTATAGTGGTGGTTGTATTGTGGGTAATTTGAATAGAACCTCTACTTCCTCTGCTGTTG	1.91945	1.13755	DOWN	UP	unique/representative
Q2_P29213	C903302.1	Sm_noMatches_Gb_bothSt	none	GGCTGTTGTCGTAGTCTTATGCTTTGAATCCTGTATGAAGACCTAATTTCCCCTCTAACC	1.89142	3.8601	DOWN	UP	unique/representative
Q2_P29370	C903515.1	Sm_noMatches_Gb_bothSt	none	GTGGCCAATTAGCTACGAATTATATACGTTGTTCTGAGTGTAAATTAATTGGTCATCCAA	1.95951	3.12151	DOWN	UP	unique/representative
Q2_P29411	C903578.1	Sm_noMatches_Gb_bothSt	none	GATACTGCTCGTGGAGCATTTATTGTTCGACTTCCAATACCATATGAAACAATTAAATCC	1.58498	1.13755	DOWN	UP	unique/representative
Q2_P29452	C903639.1	Sm_noMatches_Gb_bothSt	none	GTGGAAGAATTCATAAAATTGAATACACGTCGGAAAAAACGAAAGGCGTATGTGTAAAGT	1.52584	2.21438	DOWN	UP	unique/representative
Q2_P29539	C903754.1	Sm_noMatches_Gb_bothSt	none	AAGATGTACACTAACAATTTGGTTGACCTTGGTCATTTGACCAATCAGAAGACGAACCAT	1.31011	4.80545	DOWN	UP	unique/representative
Q2_P30016	C904388.1	Sm_noMatches_Gb_bothSt	none	CCAGGAAGATTTTTTCCTGGTCTTTAGGTCTTTCATTGATGTTATGCTTCTTTTTCTTTG	2.39185	4.80545	DOWN	UP	unique/representative
Q2_P30262	C904743.1	Sm_noMatches_Gb_bothSt	none	CTAGAATATCTTCCAAAAACGTGAACGCTCGCACACAGCTGGCCCACCGTTCGTCTGACT	1.88706	2.58104	DOWN	UP	unique/representative
Q2_P30405	C904956.1	Sm_noMatches_Gb_bothSt	none	CCAGAGCCGAAAACTAATAATTCTAACTTCTATGTCTCAAAACATAATCATGCAGCAGAT	1.20459	3.8601	DOWN	UP	unique/representative
Q2_P30570	C905188.1	Sm_noMatches_Gb_bothSt	none	TCTTTTCATAGTTTATGATGTAATGTAATGAAAAGTAGGTGGAAAGATTTCTGTCCCCCC	1.43115	0.668004	DOWN	UP	unique/representative
Q2_P30636	C905327.1	Sm_noMatches_Gb_bothSt	none	GCAATTATGTCACAATACAGAAATATCCTTTGATGATGTCATTCACCACTCAGTTGCTAT	1.54434	4.80545	DOWN	UP	unique/representative
Q2_P30646	C905343.1	Sm_noMatches_Gb_bothSt	none	CCGGTTCTTTTTTCTCTCTTACAAAACTATTTGGAAATGAAGCAAACAGTCTATGGACAT	1.93363	3.12151	DOWN	UP	unique/representative
Q2_P30648	C905345.1	Sm_noMatches_Gb_bothSt	none	CAATGGACCAACGTTTAGGTATACCCAGAAACGTTTCAGATAATATGATAACACATCAAA	1.64053	0.402658	DOWN	UP	unique/representative
Q2_P31036	C906199.1	Sm_noMatches_Gb_bothSt	none	CAAGTCACCGATTTTATTCTCCCCACTGTGGTTTTTTGTTTGAATAGATATACTATTCCA	1.92176	2.58104	DOWN	UP	unique/representative
Q2_P31043	C906209.1	Sm_noMatches_Gb_bothSt	none	GTGTTTTTCGCTAGTTTTGCCGTCCAGGATCTGATATTTTTCAAGACATTTTATTCACAT	1.53973	3.8601	DOWN	UP	unique/representative
Q2_P31285	C906695.1	Sm_noMatches_Gb_bothSt	none	GTTCAACGTGGACAGTTAGAGTCGATTCTACTAACTGGTCTTTGTTCAAATGATTTTATT	1.28281	3.12151	DOWN	UP	unique/representative
Q2_P31419	C906974.1	Sm_noMatches_Gb_bothSt	none	GAGATAATGGTGAACCTATGAATACAGAGAAAATTTCTATGACAAAAGACGAACTACACC	1.72388	1.7847	DOWN	UP	unique/representative
Q2_P31743	C907479.1	Sm_noMatches_Gb_bothSt	none	TATCAATAAGTAACAGTCTAGGTGGCTGGTGACAAATCTTTACCACAACAAGCTTCTCGT	1.38952	3.12151	DOWN	UP	unique/representative
Q2_P31770	C907521.1	Sm_noMatches_Gb_bothSt	none	TTGTACCTCCGAAACCCTCCGCGTGTGTCAACTATAACCGACAGGCGACAGTACAACTGC	1.28286	3.8601	DOWN	UP	unique/representative
Q2_P32111	C908240.1	Sm_noMatches_Gb_bothSt	none	CCCGAAATTTTTAATGATGGTTTTTGTACTGGTCCTACAAACGTATTGCAAATGTGGTTA	1.27503	2.21438	DOWN	UP	unique/representative
Q2_P32221	C908510.1	Sm_noMatches_Gb_bothSt	none	GTTGTGCATATTGTTATGATGTGTATATTGTACTTGGATCTTGTCTTGTTCGTGTCATCA	1.49259	1.43759	DOWN	UP	unique/representative
Q2_P32283	C908626.1	Sm_noMatches_Gb_bothSt	none	CGCTTCCTTTCATGGGAGATTTCATCTTCAGGTTGTGTTTACTTATCTATTCTTATGTTT	3.65905	3.8601	DOWN	UP	unique/representative
Q2_P32718	C909493.1	Sm_noMatches_Gb_bothSt	none	ACGCTGTTCCTAAATTGGTAAGACCGTTGCAGTCTACAGTCGCTGGTTATACTACTTCCA	1.33356	2.58104	DOWN	UP	unique/representative
Q2_P32823	C909655.1	Sm_noMatches_Gb_bothSt	none	GCAGCTGTTATCATTCGTATTGTTGCTTCTTGGTTGATTTCATTCATTGTTGTTTGTGAT	2.19452	3.12151	DOWN	UP	unique/representative
Q2_P33367	C910562.1	Sm_noMatches_Gb_bothSt	none	GGTGTTGGTGCTGTTTCTCTTTCCCCACCTAATCTTACTTCTGACGCATTGACACCAAAC	1.52139	1.35474	DOWN	UP	unique/representative
Q2_P33544	C910987.1	Sm_noMatches_Gb_bothSt	none	ATAACCTATCCATTGTATTCCGTACTTCCCTCTCATATGTGGAAGTTTTCATTATCCAGT	2.02048	2.58104	DOWN	UP	unique/representative
Q2_P33661	C911212.1	Sm_noMatches_Gb_bothSt	none	CACCCGCTACATTACAACCTTGTCCATTGGTTGGACTATCTGATTCTTCCATTCAACACC	1.90306	4.80545	DOWN	UP	unique/representative
Q2_P33700	C911301.1	Sm_noMatches_Gb_bothSt	none	GGCGTATGATGTAATATGGGTGGGTGGGTATGTAGGTAAGTGTACGTTACAAAAGGTCGG	2.66044	0.948671	DOWN	UP	unique/representative
Q2_P33875	C911593.1	Sm_noMatches_Gb_singleSt	none	CCACCACGTGCTTCATCTGCTGCTTCAGTTAATCTACATTCAATAATTAATACAAATCAT	1.71908	2.21438	DOWN	UP	unique/representative
Q2_P34209	C912209.1	Sm_noMatches_Gb_bothSt	none	CGGCCAGTTCCATTGAAACTTATAAAGTCCTATACTTATGTAGTCGTCTTTTAGTAGATT	1.49869	4.80545	DOWN	UP	unique/representative
Q2_P34277	C912354.1	Sm_noMatches_Gb_bothSt	none	CCAACCAAAATTGGGTGGTGGTTAGACATGCGTCTTCAGCCTATGAAGACTCATATTCTG	2.65524	1.35474	DOWN	UP	unique/representative
Q2_P34311	C912431.1	Sm_noMatches_Gb_bothSt	none	CACTTCAGCGTTTCTTGACAGTTTAACAGAAAATCGTATGCAAGAGGAAATTTTTCATCA	1.45214	2.21438	DOWN	UP	unique/representative
Q2_P34517	C912824.1	Sm_noMatches_Gb_singleSt	none	GAACTGTTCAGTAGCTCCTAGTCTTCCTTAATTTTCCAGCTAATGTCCGTCTGCATTGAA	1.56693	3.12151	DOWN	UP	unique/representative
Q2_P34708	C913158.1	Sm_noMatches_Gb_bothSt	none	GTTCACTTTTGATGAGTTTCTTAGTTTCATTGTATCGCAAGTACAGAATCGACTACAATC	1.40332	0	DOWN	UP	unique/representative
Q2_P34723	C913181.1	Sm_noMatches_Gb_bothSt	none	GTTTCGTCACTTCGTTCTCTGAAAATATTTCTTAATGTGCTTGTTTCTAACTCTTGACAG	1.76851	0.668004	DOWN	UP	unique/representative
Q2_P35116	C914075.1	Sm_noMatches_Gb_bothSt	none	CTGCCATATCCTTTTCAGTTTCAAAGCTATCGCAATTCAAATGTAACTTTTCGTACAACT	2.00012	1.35474	DOWN	UP	unique/representative
Q2_P35534	C915200.1	Sm_noMatches_Gb_bothSt	none	ACATTCAACATGTCCAGTTTATTACTGTCCGTTGATGGACGTGTGGTTTTTGGTGATCAG	2.66433	1.35474	DOWN	UP	unique/representative
Q2_P35611	C915291.1	Sm_noMatches_Gb_bothSt	none	CATTTAAACCGGTTGATGTTTGGCTTAACTTATGACTCAGTTGTTCTGTTTTCTAACGAA	4.11585	3.12151	DOWN	UP	unique/representative
Q2_P35657	C915345.1	Sm_noMatches_Gb_bothSt	none	GGACGTGGTATGACATGGTATGCTAATGATTTAAGCATTGCGATTGAATATTATGAAGAT	1.69244	3.12151	DOWN	UP	unique/representative
Q2_P35666	C915354.1	Sm_noMatches_Gb_bothSt	none	GTCGAAAGGATATTTGTTCAAGATATGTGAAATTACGTAGTGAATGGTTATGTTTACCGC	1.31726	2.21438	DOWN	UP	unique/representative
Q2_P35930	C915681.1	Sm_noMatches_Gb_bothSt	none	TGTGTTTATGTGTTCCGCAGATGATGTGTGTAAAGTCTAGGATCCATTAGCTCTATTCCC	1.46818	2.21438	DOWN	UP	unique/representative
Q2_P35981	C915750.1	Sm_noMatches_Gb_bothSt	none	TCGCTCAGCAACTGTTTTACCTCACCCTCAAAATGCCTCATCTAGAAAGTCCAGAAATGC	2.64793	1.35474	DOWN	UP	unique/representative
Q2_P36119	C915926.1	Sm_noMatches_Gb_bothSt	none	GTGGTGGAGGTAAACATGGAACATTAGTATTTAAATGGATACCATTAAAACGTGTCAATG	3.58978	1.13755	DOWN	UP	unique/representative
Q2_P36172	C915990.1	Sm_noMatches_Gb_bothSt	none	GTTCGTCCGTCGAAAATCACATTACAATTGTTAATAACGCGTTCACATTCACGACATTTG	1.38559	3.8601	DOWN	UP	unique/representative
Q2_P36206	C916031.1	Sm_noMatches_Gb_bothSt	none	CGCTTCATTTTTATGCTTCATTAGCTTCGACTTCTTTACTGTCTTGTAACTTTGTTCTAC	1.54438	0.402658	DOWN	UP	unique/representative
Q2_P36239	C916078.1	Sm_noMatches_Gb_bothSt	none	CTGGAGTAATTATTGATTTGTCTTTGAGACGTTCTCGTGATAAAGTGGCAAATATGCTAA	1.90283	1.35474	DOWN	UP	unique/representative
Q2_P36359	C916354.1	Sm_noMatches_Gb_bothSt	none	GGCTGGGTGCACGGTGGTATGTTCACTCATTTTATTGTGAATGGACCGATGTCAAATCGG	1.75421	2.21438	DOWN	UP	unique/representative
Q2_P36498	C916713.1	Sm_noMatches_Gb_bothSt	none	CCAGAAATCATTGCTACTTTTGACCCAGTGAGGATCTGGTTGACAAGAAATCACAAAAAA	1.67206	1.43759	DOWN	UP	unique/representative
Q2_P36801	C917228.1	Sm_noMatches_Gb_bothSt	none	TATTCATCCTGTGAATTCCATTTCATCATTCCAATATGATATTGAGGTGGTGGAGAAGAT	3.2087	2.58104	DOWN	UP	unique/representative
Q2_P36946	C917483.1	Sm_noMatches_Gb_bothSt	none	CGTGTCCTTCCAGTTGTATTAGAGTTATTACTGTTTTAACGTTCTCTGATTTTTCTTCAC	1.63096	0.948671	DOWN	UP	unique/representative
Q2_P37291	C918026.1	Sm_noMatches_Gb_singleSt	none	CTGGTGTTACTATTATTGAGGTTTGTACAAACCAAATGCCTACCATTCAAATATGATTCC	1.45016	0.668004	DOWN	UP	unique/representative
Q2_P37317	C918076.1	Sm_noMatches_Gb_bothSt	none	AAAGGAATGCTTAGCTGAGTATCCACTTCGCGATTGTACAGTTAGTTTTGATGTCAGTGT	1.3107	1.7847	DOWN	UP	unique/representative
Q2_P37349	C918127.1	Sm_noMatches_Gb_bothSt	none	CCCTGGTCAATCCCTTGCAGTTTTTTCTGGTTACTATTTATCCTTTTCACGTCTCCTTCC	1.83283	1.35474	DOWN	UP	unique/representative
Q2_P37468	C918372.1	Sm_noMatches_Gb_bothSt	none	CCCATGATCGGATTTATCTAACTAACACGTATGTTTTCGGAAGCTAATAATGAACCTTGT	1.46142	0.869742	DOWN	UP	unique/representative
Q2_P37527	C918508.1	Sm_noMatches_Gb_singleSt	none	GGGCAGCTGGGTGGTGGCATTCGCCCTCATACCTCTATAATCACCCGAGATCATCTTACT	4.719	0.869742	DOWN	UP	unique/representative
Q2_P37788	C919228.1	Sm_noMatches_Gb_bothSt	none	GCTACTCAAATGGTTGCCATTACATCTCAATCCCCATATAGTAAATCAAAGTATTTACAG	1.73701	2.58104	DOWN	UP	unique/representative
Q2_P37813	C919265.1	Sm_noMatches_Gb_bothSt	none	CGGTGTCGAATTTACTTAAGATTTCTCTGGGAGAGATATTTTTGAAACATCGTTTTGTAC	1.34658	3.8601	DOWN	UP	unique/representative
Q2_P37816	C919272.1	Sm_noMatches_Gb_bothSt	none	CGTCTTGGCTTTATTGTTACATAATTTGCTGTACTTTTCCAAACGTTATGTAACCAAGGA	1.37445	0.402658	DOWN	UP	unique/representative
Q2_P37913	C919430.1	Sm_noMatches_Gb_bothSt	none	GCCTATTCTTGCTATGATTGCTCCAAAAATTCACAGTTATTTATGCCGTTTATATTGTGC	1.34878	3.8601	DOWN	UP	unique/representative
Q2_P37938	C919472.1	Sm_noMatches_Gb_bothSt	none	ATTTTACGCATCGCTTTTTAAGCAGTTAAATTTGTCACGATGTTCCCATTCACTTCTCTT	1.34325	3.8601	DOWN	UP	unique/representative
Q2_P37984	C919746.1	Sm_noMatches_Gb_bothSt	none	GAAATTCTAAGTTTGAGTGTACAGGACATAGAGAAGGGGATGTATTATTTTTCACTGACA	1.40374	0.926243	DOWN	UP	unique/representative
Q2_P38008	C919896.1	Sm_noMatches_Gb_bothSt	none	CAAGAAAAACATGAATCTTACGACAGTGACACACAAAAAGAGAACGAACAATGAGAACAA	1.87489	3.8601	DOWN	UP	unique/representative
Q2_P38241	C920774.1	Sm_noMatches_Gb_bothSt	none	GAGATGCATCATGTCATTTCTTTTGACGGCTCGTATGTCAATTATCGTCACCTGGCGTTG	1.75559	0	DOWN	UP	unique/representative
Q2_P38764	JAP02009.S	Sm_newGenes_Orth_onlyJapon	none	GACTTGACCGATAGTGGTGGTGATTGTGTATCTTCCATGTCTGTTAGCTCAATTAAATAA	1.80262	1.13755	DOWN	UP	unique/representative
Q2_P38771	JAP02348.S	Sm_newGenes_Orth_onlyJapon	none	GTAAGCGGATATTACGATTTTGGACACCAGTTCATTATTCTAAACACAAGAATTTCGGTA	1.8077	3.8601	DOWN	UP	unique/representative
Q2_P38906	JAP06791.S	Sm_newGenes_Orth_onlyJapon	none	GCTTGGATTACATGGTTAAATGGTTGTATAGAATCTTTAAAAGATTGGATGCCAGGACAT	2.31603	3.8601	DOWN	UP	unique/representative
Q2_P38920	JAP07162.S	Sm_newGenes_Orth_onlyJapon	none	TAGACATTGACGCTGGTTTCTTAGCGCGTTGTGGTTCATTTGGTGGTAAAAGGGCATCTT	5.66679	1.43759	DOWN	UP	unique/representative
Q2_P39950	JAP09517.C	Sm_newGenes_Orth_onlyJapon	none	GCCATGGAATCCTACAATTGTCAATTTCCCGAAATCTATTAGGGAACCAAAAATAACTTT	1.50449	2.58104	DOWN	UP	unique/representative
Q2_P40083	JAP10903.C	Sm_newGenes_Orth_onlyJapon	none	TGTTTGATCTAATGACAATAAATCGAAATTGTTCAACGCGGCAGCAGAATATCTAACAAC	2.41313	2.58104	DOWN	UP	unique/representative
Q2_P40199	JAP01507.S	Sm_newGenes_Orth_onlyJapon	none	CAGCATTCGAAGTACCAATTGTAAAATATGAACTTTCTAAACCAGTTCGAGTATGTGAAG	3.95259	3.12151	DOWN	UP	unique/representative
Q2_P40214	JAP01674.S	Sm_newGenes_Orth_onlyJapon	none	CGAATCCTTCTAGTATGTTGACAAGAGCTTGCTCAACATTGTTAATTCAAAACCCTGAAA	1.17939	3.8601	DOWN	UP	unique/representative
Q2_P40375	JAP05396.S	Sm_newGenes_Orth_onlyJapon	none	GCGCAATCAACAAAGACCCTCTACTACATTATTTTTCGGTATTTTAAATAGAGTTCCTAG	1.37369	0	DOWN	UP	unique/representative
Q2_P40453	JAP06995.S	Sm_newGenes_Orth_onlyJapon	none	GGCTATCCCAATTTTTGTTGAGCTAGATTATACACACATTCACACTGTCAAACCTTATAT	1.304	3.8601	DOWN	UP	unique/representative
Q2_P03575	C806834.1	Sm_Orth_inOther_sp	PA1006 [synthetic construct] ||hypothetical protein PA1006 [Pseudomonas aeruginosa PAO1] ref|ZP_00138582.2| COG0425: Predicted redox protein regulator of disulfide bond formation [Pseudomonas aeruginosa UCBPP-PA14] gb|AAG04395.1| conserved hypothetical protein [Pseudomonas aeruginosa PAO1] pir||G83519 conserved hypothetical protein PA1006 [imported] - Pseudomonas aeruginosa (strain PAO1) ||SirA-l…	TATCTGGTCTGCATCTGTTTGCTAATACATGTTTCCTCCAGCCTTGCTCAAGAACCCATT	0.719689	2.21438	UP	DOWN	unique/representative
Q2_P02800	C805564.1	Sm_Orth_inOther_sp	PE-PGRS FAMILY PROTEIN [Mycobacterium bovis AF2122/97] emb|CAD95727.1| PE-PGRS FAMILY PROTEIN [Mycobacterium bovis AF2122/97] ||PE-PGRS FAMILY PROTEIN [Mycobacterium tuberculosis H37Rv] emb|CAE55606.1| PE-PGRS FAMILY PROTEIN [Mycobacterium tuberculosis H37Rv] pir||B70807 hypothetical glycine-rich protein Rv3512 - Mycobacterium tuberculosis (strain H37RV) ||EBNA-1 [Cynomolgus Epstein-Barr Virus Ts…	AGCTGGTTCAGTCGGTTCAGTCTCTGGTGGTAACGGTGGTTTGGGTGGTAGCGTTGTCTC	2.34634	4.80545	DOWN	UP	unique/representative
Q2_P04336	C808127.1	Sm_Orth_inOther_sp	Peptidoglycan-binding LysM:Peptidase M23B [Ralstonia metallidurans CH34] gb|EAN50562.1| Peptidoglycan-binding LysM:Peptidase M23B [Ralstonia metallidurans CH34] ||Peptidoglycan-binding LysM:Peptidase M23B [Ralstonia eutropha JMP134] gb|AAZ61460.1| Peptidoglycan-binding LysM:Peptidase M23B [Ralstonia eutropha JMP134] ref|ZP_00350763.1| COG0739: Membrane proteins related to metalloendopeptidases [R…	TAAGCCGGCAGAAAAAGCGTCCGATAAATTGGTGGCTGAGAATGAGGTGGTTGATTGGAT	2.39557	3.8601	DOWN	UP	unique/representative
Q2_P06301	C811134.1	Sm_Orth_inOther_sp	Phosphate-starvation-inducible E [Pseudomonas fluorescens PfO-1] gb|ABA72660.1| Phosphate-starvation-inducible E [Pseudomonas fluorescens PfO-1] ref|ZP_00266286.1| COG3223: Predicted membrane protein [Pseudomonas fluorescens PfO-1] ||hypothetical protein PFL_0976 [Pseudomonas fluorescens Pf-5] gb|AAY90263.1| conserved hypothetical protein [Pseudomonas fluorescens Pf-5] ||Phosphate-starvation-indu…	GTTTTATATTTATATCTTGCCCCCGCTTGCAATTAAACTGGGTTGTTAAAATGCGACCCG	0.671436	2.58104	UP	DOWN	unique/representative
Q2_P02698	C805376.1	Sm_Orth_inOther_sp	Pka-R2-PA [Drosophila erecta] ||CG15862-PC isoform C [Drosophila melanogaster] gb|AAM71046.3| CG15862-PB isoform B [Drosophila melanogaster] gb|AAF58862.2| CG15862-PA isoform A [Drosophila melanogaster] ref|NP_788297.1| CG15862-PC isoform C [Drosophila melanogaster] ref|NP_724860.2| CG15862-PB isoform B [Drosophila melanogaster] ref|NP_523671.1| CG15862-PA isoform A [Drosophila melanogaster] gb|A…	TAATTACCAAACGACCTAGAGCAGCTTCAGCTTATGCTGTAGGTGAGACTAAATTAGCAG	0.723685	4.80545	UP	DOWN	unique/representative
Q2_P08178	C901218.1	Sm_Schisto_Orth_only	polyprotein [Schistosoma japonicum] ||polyprotein [Schistosoma japonicum] ||SJCHGC09144 protein [Schistosoma japonicum] ||SJCHGC05010 protein [Schistosoma japonicum] ||SJCHGC03000 protein [Schistosoma japonicum] ||	GTGACATGACTCAGAATCGTTCGCAGTGGTGGAGGTGCATTCACTCTGTCTTCCCTTGAT	2.08167	2.21438	DOWN	UP	unique/representative
Q2_P27179	C813163.1	Sm_Orth_inOther_sp	PREDICTED: hypothetical protein XP_697522 [Danio rerio] ||ubiquitin-activating enzyme E1 [Carassius auratus] ||Ubiquitin-activating enzyme E1 (A1S9T and BN75 temperature sensitivity complementing) [Danio rerio] ref|NP_998227.1| ubiquitin-activating enzyme E1 (A1S9T and BN75 temperature sensitivity complementing) [Danio rerio] ||unnamed protein product [Tetraodon nigroviridis] ||Ube1-prov protein …	TAATTTCGGAGTGTCGGTTATCAGCAATATTTACAAATACATGGTTTACGTTACCAGCAA	1.43476	4.80545	DOWN	UP	unique/representative
Q2_P35867	C915604.1	Sm_Orth_inOther_sp	PREDICTED: similar to Activator 1 38 kDa subunit (Replication factor C 38 kDa subunit) (A1 38 kDa subunit) (RF-C 38 kDa subunit) (RFC38) (Replication factor C subunit 3) [Apis mellifera] ||Replication factor C (activator 1) 3 [Danio rerio] ref|NP_958865.1| replication factor C (activator 1) 3 [Danio rerio] ||PREDICTED: similar to Replication factor C (activator 1) 3 [Danio rerio] ||Rfc3 protein […	CTGGCAAGTCTTTCTTACCGAGACAGCATCAGCCATTTTGGCGGAACAAAGTCCGAAAAA	0.490072	0.540884	UP	DOWN	unique/representative
Q2_P15979	C916157.1	Sm_Orth_inOther_sp	PREDICTED: similar to acyltransferase 3 family (5C22) [Strongylocentrotus purpuratus] ||	GCCAGCTCGTCTCACTTATAGTGCTTACTTAATACACCCTATTATTGTTACTATATTCAT	0.736422	2.58104	UP	DOWN	unique/representative
Q2_P06248	C811049.1	Sm_Orth_inOther_sp	PREDICTED: similar to adenylyl cyclase-associated protein 2 2810452G09Rik [Gallus gallus] ||CAP adenylate cyclase-associated protein 2 [Rattus norvegicus] pir||JC4386 adenylyl cyclase-associated protein CAP2 - rat gb|AAA92298.1| adenyl cyclase-associated protein 2 sp|P52481|CAP2_RAT Adenylyl cyclase-associated protein 2 (CAP 2) ||PREDICTED: similar to adenylyl cyclase-associated protein 2 isoform…	GTTGCTTGTTTGCGCTTTTAATTAGATACACATATTTCTTGTCCGGTTCCTTTTTCTTTC	1.393	0	DOWN	UP	unique/representative
Q2_P29936	C904287.1	Sm_Orth_inOther_sp	PREDICTED: similar to ankyrin repeat and FYVE domain containing 1 [Rattus norvegicus] ||unnamed protein product [Tetraodon nigroviridis] ||ankyrin repeat and FYVE domain containing 1 [Mus musculus] emb|CAI25188.1| ankyrin repeat and FYVE domain containing 1 [Mus musculus] ||ankyrin repeat hooked to a zinc finger motif long form [Mus musculus] ||ankyrin repeat hooked to a zinc finger motif long fo…	GTATGTGTGAACTTGTTGAAGTACTTATCTCCAGTAATCGTGTATATATTAACCAACAGG	1.53673	1.43759	DOWN	UP	unique/representative
Q2_P05497	C810226.1	Sm_Orth_inOther_sp	PREDICTED: similar to arsenate resistance protein 2 [Strongylocentrotus purpuratus] ||arsenite resistance protein 2 [Danio rerio] ref|NP_775345.1| arsenate resistance protein 2 [Danio rerio] ||Arsenate resistance protein 2 [Danio rerio] ||PREDICTED: similar to ENSANGP00000016041 [Apis mellifera] ||ARS2 protein [Homo sapiens] ||	CCGGTGAACGAACAATGATATCATATAATGATTTGGATGATCCTGGAAATGATGTTCTTT	1.42505	0.869742	DOWN	UP	unique/representative
Q2_P00672	C801706.1	Sm_Orth_inOther_sp	PREDICTED: similar to BTB/POZ domain containing protein 9 [Strongylocentrotus purpuratus] ||BTB (POZ) domain containing 9 [Mus musculus] dbj|BAC35088.1| unnamed protein product [Mus musculus] gb|AAH57897.1| BTB (POZ) domain containing 9 [Mus musculus] sp|Q8C726|BTBD9_MOUSE BTB/POZ domain containing protein 9 ||unnamed protein product [Mus musculus] ||hypothetical protein [Gallus gallus] ref|NP_00…	CCCATTGCAGTTAGTAACATTCATTCGTGTTGTTGGCTCATACAATACAGCTAATGATGT	1.43306	0.402658	DOWN	UP	unique/representative
Q2_P22165	C805869.1	Sm_Orth_inOther_sp	PREDICTED: similar to Cetn2-prov protein [Gallus gallus] ||unnamed protein product [Mus musculus] ||PREDICTED: similar to Cetn2-prov protein [Gallus gallus] ||Unknown (protein for MGC:79959) [Xenopus laevis] ||Cetn2-prov protein [Xenopus laevis] ||	GCTGATCGCGATGGTGATGGTGAAGTCAACGAACAAGAATTTCTTCGGATCATGAAAAAA	0.746599	3.12151	UP	DOWN	unique/representative
Q2_P30555	C905169.1	Sm_Orth_inOther_sp	PREDICTED: similar to CG2698-PA [Strongylocentrotus purpuratus] ||PREDICTED: similar to CG2698-PA [Canis familiaris] ||PREDICTED: similar to chromosome 9 open reading frame 5 partial [Bos taurus] ||	CAACTTTAATTTCATTGATAATGAGTGGTGGGCATGTGGCAATGAATTTTGTGATTGCTT	2.80419	0.948671	DOWN	UP	unique/representative
Q2_P00179	C800586.1	Sm_Orth_inOther_sp	PREDICTED: similar to CG4076-PA partial [Strongylocentrotus purpuratus] ||unnamed protein product [Tetraodon nigroviridis] ||Unknown (protein for IMAGE:6637633) [Xenopus laevis] ||nuclear fragile X mental retardation protein interacting protein [Mus musculus] gb|AAH56192.1| Nuclear fragile X mental retardation protein interacting protein [Mus musculus] dbj|BAE33625.1| unnamed protein product [Mus…	TGAAGCCAAAAAGAAGCTTATTGAAGAACGTATCGAGAGAGGAGAAATATTTGAGACACC	0.562252	2.58104	UP	DOWN	unique/representative
Q2_P21551	C805025.1	Sm_Orth_inOther_sp	PREDICTED: similar to CG6884-PA [Danio rerio] ||CG6884-PA [Drosophila melanogaster] ref|NP_649057.1| CG6884-PA [Drosophila melanogaster] gb|AAM27478.1| GH01072p [Drosophila melanogaster] ||GA19929-PA [Drosophila pseudoobscura] ||	CTACCGTATGAGGGGTGCACTTACGACAAAGCAATTGACCTCTATCAGACTCTTGACCAA	0.700918	1.35474	UP	DOWN	unique/representative
Q2_P05995	C810771.1	Sm_Orth_inOther_sp	PREDICTED: similar to Coatomer protein complex subunit alpha [Rattus norvegicus] ||hypothetical protein [Pongo pygmaeus] ||Copa_predicted protein [Rattus norvegicus] ||Copa-prov protein [Xenopus laevis] ||coatomer protein complex subunit alpha [Homo sapiens] emb|CAI15004.1| coatomer protein complex subunit alpha [Homo sapiens] gb|AAH38447.1| COPA protein [Homo sapiens] ||	GAACACCAAGGGTTAGTAATTCGATCAAATCGTTCTTAACAATTTGATGGTCTTTGATCA	1.32628	0	DOWN	UP	unique/representative
Q2_P04985	C809067.1	Sm_Orth_inOther_sp	PREDICTED: similar to collagen alpha 1(IV) chain precursor - mouse [Rattus norvegicus] ||procollagen type IV alpha 1 [Mus musculus] sp|P02463|CO4A1_MOUSE Collagen alpha 1(IV) chain precursor gb|AAA50292.1| alpha-1 type IV collagen ||unnamed protein product [Mus musculus] dbj|BAE27820.1| unnamed protein product [Mus musculus] dbj|BAE28055.1| unnamed protein product [Mus musculus] ||unnamed protein…	CTACGTGAAATAAGTCGATGTCGTGTTTGTACTAAGTCACGGTTTCAATCATATTTTGTT	2.05864	0.948671	DOWN	UP	unique/representative
Q2_P01648	C803607.1	Sm_Orth_inOther_sp	PREDICTED: similar to Cullin 3 [Apis mellifera] ||CG11861-PC isoform C [Drosophila melanogaster] gb|AAF53451.1| CG11861-PB isoform B [Drosophila melanogaster] gb|AAF53450.1| CG11861-PA isoform A [Drosophila melanogaster] ref|NP_723907.1| CG11861-PB isoform B [Drosophila melanogaster] ref|NP_523573.1| CG11861-PA isoform A [Drosophila melanogaster] ref|NP_723908.2| CG11861-PC isoform C [Drosophila …	TATCTTTCAAATTCTATCCTACCATTCCTTGCGTCTACTCTCTACAGTATATCATCCAAA	1.99071	2.21438	DOWN	UP	unique/representative
Q2_P32385	C908791.1	Sm_Orth_inOther_sp	PREDICTED: similar to DNA repair protein RAD50 (mRad50) [Strongylocentrotus purpuratus] ||PREDICTED: similar to DNA repair protein RAD50 (mRad50) [Strongylocentrotus purpuratus] ||RAD50 homolog (S. cerevisiae) [Mus musculus] ||RAD50 homolog isoform 2 [Homo sapiens] gb|AAD50326.1| truncated RAD50 protein [Homo sapiens] ||RAD50 homolog isoform 1 [Homo sapiens] sp|Q92878|RAD50_HUMAN DNA repair prote…	AAATGGCTGATTTAAATAAAATTATCCGAGAATTATGGCGCAGTACATACCGTGGCAATG	1.87052	1.7847	DOWN	UP	unique/representative
Q2_P21739	C805302.1	Sm_Orth_inOther_sp	PREDICTED: similar to DnaJ homolog subfamily B member 11 precursor (ER-associated dnaJ protein 3) (ErJ3) (ER-associated Hsp40 co-chaperone) (hDj9) (PWP1-interacting protein 4) [Bos taurus] gb|AAI03471.1| Unknown (protein for MGC:128872) [Bos taurus] ||PREDICTED: similar to DnaJ homolog subfamily B member 11 precursor (ER-associated dnaJ protein 3) (ErJ3) (ER-associated Hsp40 co-chaperone) (hDj9) …	CCAACACCAGCACAAATTTACAATGGTCTAGATGGAGGTAGCAAAAAGATATATGTAAAA	0.402199	2.58104	UP	DOWN	unique/representative
Q2_P08863	C902389.1	Sm_Orth_inOther_sp	PREDICTED: similar to ENSANGP00000010762 [Apis mellifera] ||	GTAAGGTTTCACTACAACCTCATGAAATGGAGAGTGCTCGTGGCTGATGCAAATATGGAA	0.617997	0	UP	DOWN	unique/representative
Q2_P23421	C807578.1	Sm_Orth_inOther_sp	PREDICTED: similar to ENSANGP00000012507 [Apis mellifera] ||beta-G spectrin [Brugia malayi] ||Hypothetical protein CBG19038 [Caenorhabditis briggsae] ||UNCoordinated family member (unc-70) [Caenorhabditis elegans] gb|AAK77612.2| Uncoordinated protein 70 isoform b [Caenorhabditis elegans] ||UNCoordinated family member (unc-70) [Caenorhabditis elegans] gb|AAK77611.1| Uncoordinated protein 70 isofor…	CGGAGTTGAATTGCTGATGAATAGTCACCGTAGCCTAATGGCTGAAATAGATGCCCGAGA	1.45973	0.668004	DOWN	UP	unique/representative
Q2_P27640	C900375.1	Sm_Orth_inOther_sp	PREDICTED: similar to ENSANGP00000020862 [Apis mellifera] ||PREDICTED: similar to ENSANGP00000020862 [Apis mellifera] ||CG8671-PB isoform B [Drosophila melanogaster] gb|AAL48751.1| RE17452p [Drosophila melanogaster] ref|NP_610103.1| CG8671-PB isoform B [Drosophila melanogaster] ||CG8671-PA isoform A [Drosophila melanogaster] ref|NP_724324.1| CG8671-PA isoform A [Drosophila melanogaster] ||GA21250…	TTCTCTGTTATCAATTTCATTCTGTCTGCGACAGTTGACTGGAGATAATTGTTTTCGAAC	0.67309	3.12151	UP	DOWN	unique/representative
Q2_P20035	C802907.1	Sm_Orth_inOther_sp	PREDICTED: similar to Filamin C (Gamma-filamin) (Filamin 2) (Protein FLNc) (Actin-binding-like protein) (ABP-L) (ABP-280-like protein) isoform 7 [Canis familiaris] ||PREDICTED: similar to ENSANGP00000003616 [Apis mellifera] ||PREDICTED: similar to ENSANGP00000003616 [Apis mellifera] ||PREDICTED: similar to Filamin C (Gamma-filamin) (Filamin 2) (Protein FLNc) (Actin-binding-like protein) (ABP-L) (…	GTGTACTTCTGAATTAGCCGATTGATGCTTCCTTCAATTGTTTGTTGTTGTTCAAAGAAT	1.59977	0.926243	DOWN	UP	unique/representative
Q2_P37093	C917715.1	Sm_Orth_inOther_sp	PREDICTED: similar to FLJ25476 protein [Rattus norvegicus] ||unknown [Homo sapiens] ||novel protein [Homo sapiens] ref|NP_689706.2| hypothetical protein LOC149076 [Homo sapiens] ||PREDICTED: similar to FLJ25476 protein [Mus musculus] ||PREDICTED: similar to zinc finger protein 384 [Bos taurus] ||	CGTCAACATATGAAAGGTAAACCATATCGATGTGAACAATGCTTTATGTCATTCGATACA	2.25238	3.12151	DOWN	UP	unique/representative
Q2_P32367	C908756.1	Sm_Orth_inOther_sp	PREDICTED: similar to GA12265-PA [Apis mellifera] ||PREDICTED: similar to CG13409-PA [Strongylocentrotus purpuratus] ||ENSANGP00000017483 [Anopheles gambiae str. PEST] ref|XP_311316.2| ENSANGP00000017483 [Anopheles gambiae str. PEST] ||KIAA1423 protein [Homo sapiens] ||KIAA1423 [Homo sapiens] ||	GTGGTGCTATTCACTGTGCTATTCATTCGAGCTTGTCATAAATTGAGAAAATTACCATAT	1.49179	3.8601	DOWN	UP	unique/representative
Q2_P36229	C916063.1	Sm_Orth_inOther_sp	PREDICTED: similar to GA16857-PA [Apis mellifera] ||	GCACGATATTTTTATTAAGATCAATTACTATGTCGATAACTTCCTTAAGTGTCCCTGGAG	0.686912	1.7847	UP	DOWN	unique/representative
Q2_P22102	C805791.1	Sm_Orth_inOther_sp	PREDICTED: similar to GA21956-PA [Apis mellifera] ||ENSANGP00000013025 [Anopheles gambiae str. PEST] ref|XP_316385.2| ENSANGP00000013025 [Anopheles gambiae str. PEST] ||CG9674-PD isoform D [Drosophila melanogaster] gb|AAF49409.2| CG9674-PA isoform A [Drosophila melanogaster] ref|NP_788517.1| CG9674-PD isoform D [Drosophila melanogaster] ref|NP_648922.1| CG9674-PA isoform A [Drosophila melanogaste…	GACTGGTGCTCAGAAAGAACTCCTAGAATAGTCATTTTCTTCATCCTTATATTTACTGAT	1.46944	2.21438	DOWN	UP	unique/representative
Q2_P26013	C811365.1	Sm_Orth_inOther_sp	PREDICTED: similar to haploid germ cell-specific nuclear protein kinase [Gallus gallus] ||SJCHGC03489 protein [Schistosoma japonicum] ||haploid germ cell-specific nuclear protein kinase [Homo sapiens] sp|Q8TF76|HASP_HUMAN Serine/threonine-protein kinase Haspin (Haploid germ cell-specific nuclear protein kinase) (H-Haspin) (Germ cell-specific gene 2 protein) ||haspin [Homo sapiens] ||Haspin [Homo …	CGTTCTATGTTTGTGGTTAGTTTTGGATATTTTTTGTAGACCTCGTCTCAAAATCGCTTT	1.40619	3.12151	DOWN	UP	unique/representative
Q2_P21219	C804535.1	Sm_Orth_inOther_sp	PREDICTED: similar to HECT domain containing protein 1 [Strongylocentrotus purpuratus] ||ENSANGP00000025754 [Anopheles gambiae str. PEST] ref|XP_559736.1| ENSANGP00000025754 [Anopheles gambiae str. PEST] ||ENSANGP00000005472 [Anopheles gambiae str. PEST] ref|XP_310184.2| ENSANGP00000005472 [Anopheles gambiae str. PEST] ||CG5604-PA [Drosophila melanogaster] ref|NP_609369.1| CG5604-PA [Drosophila m…	CGTGAAGATCTTCTTGCATATACAGTACCAAGTTTAGGTTTTACTAAACAATCACCAACA	1.4277	1.7847	DOWN	UP	unique/representative
Q2_P21681	C805220.1	Sm_Orth_inOther_sp	PREDICTED: similar to hypothetical protein D11Ertd603e [Gallus gallus] ||NudC domain containing 2 [Danio rerio] gb|AAH78187.1| NudC domain containing 2 [Danio rerio] ||PREDICTED: similar to NudC domain containing 2 [Strongylocentrotus purpuratus] ||LOC496162 protein [Xenopus laevis] ||hypothetical protein LOC549133 [Xenopus tropicalis] ||	AGAAAACCCTGGCTTAGACTTTAGCTCAGCCGACATATCTGGAAACTATCGTAACGGTGG	0.62407	0.540884	UP	DOWN	unique/representative
Q2_P35970	C915732.1	Sm_Orth_inOther_sp	PREDICTED: similar to LIM domain kinase 1 isoform 1 [Canis familiaris] ||unknown [Homo sapiens] ||LIM domain kinase 1 isoform 1 [Homo sapiens] dbj|BAA05371.1| LIM kinase [Homo sapiens] ||LIM domain kinase 1 [synthetic construct] ||unnamed protein product [Mus musculus] ||	CGCGGAAAGTGTAGATTCTGGTCATCAGAATCTTGATGTTAATAAACATTGATCAATAGT	0.761621	3.8601	UP	DOWN	unique/representative
Q2_P14564	C912704.1	Sm_Orth_inOther_sp	PREDICTED: similar to Lsm4 protein [Apis mellifera] ||CG17768-PA isoform A [Drosophila melanogaster] ref|NP_723584.2| CG31990-PA isoform A [Drosophila melanogaster] ||RE35747p [Drosophila melanogaster] ||Lsm4 protein [Takifugu rubripes] ||similar to Drosophila melanogaster CG17768 [Drosophila yakuba] ||	ATAAGGTTAAAGAGGACTTGCAGCTGGCCAAAATGCGTAATCGTTCTCAGTCTGCAGATA	0.694864	4.80545	UP	DOWN	unique/representative
Q2_P40231	JAP02131.S	Sm_newGenes_Orth_inOther_sp	PREDICTED: similar to LSM5 homolog U6 small nuclear RNA associated [Danio rerio] ||unnamed protein product [Tetraodon nigroviridis] ||MGC85219 protein [Xenopus laevis] ||PREDICTED: similar to LSM5 homolog U6 small nuclear RNA associated [Pan troglodytes] ref|NP_036454.1| U6 snRNA-associated Sm-like protein 5 [Homo sapiens] gb|AAH61085.1| LSM5 homolog U6 small nuclear RNA associated [Mus musculus]…	CTATGCATTTGTCAACCAGTTCAAGGGGAAGAAGTTGAGGTCCAGTCAGTGACATTTGAA	0.52099	1.35474	UP	DOWN	unique/representative
Q2_P20501	C803560.1	Sm_Orth_inOther_sp	PREDICTED: similar to mutY homolog [Danio rerio] ||PREDICTED: similar to mutY homolog partial [Strongylocentrotus purpuratus] ||PREDICTED: similar to A/G-specific adenine DNA glycosylase (MutY homolog) (hMYH) [Bos taurus] ||mutY homolog [Rattus norvegicus] gb|AAL79551.1| MYH [Rattus norvegicus] sp|Q8R5G2|MUTYH_RAT A/G-specific adenine DNA glycosylase (MutY homolog) (rMYH) ||mutY homolog alpha [Mu…	CAGTCAGTTATCTACAACGTAGGTCCTAATATCTACTAGTGGCAGTAATAATAACGATAA	1.36373	2.58104	DOWN	UP	unique/representative
Q2_P01215	C802823.1	Sm_Orth_inOther_sp	PREDICTED: similar to myeloid/lymphoid or mixed-lineage leukemia 3 isoform 1 [Canis familiaris] ||unnamed protein product [Mus musculus] ||PREDICTED: myeloid/lymphoid or mixed-lineage leukemia 3 [Mus musculus] ||mKIAA1506 protein [Mus musculus] ||myeloid/lymphoid or mixed-lineage leukemia 3 isoform 1 [Homo sapiens] gb|AAF74766.2| ALR-like protein [Homo sapiens] ||	GTGATTTCGTGTTCCATATCAACTTTGTCCCCATGTATTATACTTATTTGTACAGACCAA	1.66161	2.58104	DOWN	UP	unique/representative
Q2_P02251	C804626.1	Sm_Orth_inOther_sp	PREDICTED: similar to NADH2 dehydrogenase (ubiquinone) (EC 1.6.5.3) 24K chain precursor - bovine [Gallus gallus] ||hypothetical protein LOC549920 [Xenopus tropicalis] ||NADH dehydrogenase (ubiquinone) flavoprotein 2 24kDa [Homo sapiens] gb|AAH71689.1| NADH dehydrogenase (ubiquinone) flavoprotein 2 24kDa [Homo sapiens] pir||A30113 NADH2 dehydrogenase (ubiquinone) (EC 1.6.5.3) 24K chain precursor -…	CGGACAAGGTGGACGTTTTGCATCCGAACCGAAAGGTGGTTTGACATCACTGAATACAGA	0.80818	3.8601	UP	DOWN	unique/representative
Q2_P06397	C811291.1	Sm_Orth_inOther_sp	PREDICTED: similar to Notchless gene homolog [Rattus norvegicus] ||Notchless gene homolog [Mus musculus] gb|AAH18399.1| Notchless gene homolog [Mus musculus] sp|Q8VEJ4|NLE1_MOUSE Notchless homolog 1 ||novel WD40 repeat containing protein [Mus musculus] ||unnamed protein product [Mus musculus] ||PREDICTED: Notchless gene homolog [Pan troglodytes] ||	CAGATGCAGTTTATGCATTAGACTGGAGTCCTGATGGACAATATGTAGTTTCAGGCGGTA	0.444434	1.13755	UP	DOWN	unique/representative
Q2_P11031	C905688.1	Sm_Orth_inOther_sp	PREDICTED: similar to OTTHUMP00000065631 [Mus musculus] ||PREDICTED: similar to OTTHUMP00000065631 [Rattus norvegicus] ||PREDICTED: hypothetical protein XP_514061 [Pan troglodytes] ||OTTHUMP00000065631 [Homo sapiens] emb|CAI17865.1| OTTHUMP00000065631 [Homo sapiens] emb|CAI17871.1| OTTHUMP00000065631 [Homo sapiens] emb|CAI17854.1| OTTHUMP00000065631 [Homo sapiens] emb|CAI17844.1| OTTHUMP000000656…	TTGTTCACATAGCTGTGGTGGCGGTCAACGTCGTCGTACTCGTATATGCGATAATCCGGT	2.57277	0.948671	DOWN	UP	unique/representative
Q2_P20341	C803327.1	Sm_Orth_inOther_sp	PREDICTED: similar to phosphodiesterase 4B cAMP-specific (phosphodiesterase E4 dunce homolog Drosophila) isoform 4 [Bos taurus] ||3 5 -cyclic-nucleotide phosphodiesterase (EC 3.1.4.17) - rat (fragment) sp|P14644|CN4C_RAT cAMP-specific 3 5 -cyclic phosphodiesterase 4C (DPDE1) gb|AAA56858.1| phosphodiesterase ||unnamed protein product [Mus musculus] ||cyclic nucleotide phosphodiesterase ||3 5 -cycl…	GACTGGTATGAATGTCATATAAAAGAATCCAAAATGAAAGTTACTCAGTTAGCTCGACCA	1.881	1.35474	DOWN	UP	unique/representative
Q2_P12207	C908040.1	Sm_Orth_inOther_sp	PREDICTED: similar to prevents mitotic catastrophe 2 homolog (30.3 kD) (2M315) [Danio rerio] ref|XP_686751.1| PREDICTED: similar to prevents mitotic catastrophe 2 homolog (30.3 kD) (2M315) [Danio rerio] ||Unknown (protein for MGC:115620) [Xenopus laevis] ||ENSANGP00000029407 [Anopheles gambiae str. PEST] ref|XP_561529.1| ENSANGP00000029407 [Anopheles gambiae str. PEST] ||ENSANGP00000021838 [Anoph…	ATGAAGCATCCTCCTCATTTGGTACGTGACACTTGTAAGGTTCCATATCCTAAGTTACTT	0.633388	1.7847	UP	DOWN	unique/representative
Q2_P40404	JAP06115.S	Sm_newGenes_Orth_inOther_sp	PREDICTED: similar to proteasome (prosome macropain) activator subunit 4 [Strongylocentrotus purpuratus] ||ENSANGP00000010615 [Anopheles gambiae str. PEST] ref|XP_312339.2| ENSANGP00000010615 [Anopheles gambiae str. PEST] ||unnamed protein product [Tetraodon nigroviridis] ||MGC83251 protein [Xenopus laevis] ||hypothetical protein [Gallus gallus] ||	GTACTCATCAAGAGGTATGGCATGAACAGTCATTGAAATTTACACCAGAACAATTAGATA	1.50269	0	DOWN	UP	unique/representative
Q2_P28092	C901681.1	Sm_Orth_inOther_sp	PREDICTED: similar to Protein C14orf130 isoform 3 [Canis familiaris] ||PREDICTED: similar to Protein C14orf130 isoform 5 [Canis familiaris] ||PREDICTED: similar to Protein C14orf130 isoform 4 [Canis familiaris] ||PREDICTED: similar to Protein C14orf130 isoform 1 [Canis familiaris] ||hypothetical protein LOC66622 [Mus musculus] dbj|BAE29217.1| unnamed protein product [Mus musculus] dbj|BAC40212.1|…	AAGTACGCGTTTCTATTTATGCATGCATATGACACTGAGGAGACGTTTCGGCAATCTTGT	0.288146	1.7847	UP	DOWN	unique/representative
Q2_P06119	C810907.1	Sm_Orth_inOther_sp	PREDICTED: similar to Putative deoxyribose-phosphate aldolase (Phosphodeoxyriboaldolase) (Deoxyriboaldolase) (DERA) [Strongylocentrotus purpuratus] ||SD14515p [Drosophila melanogaster] ||CG8525-PA [Drosophila melanogaster] ref|NP_610781.1| CG8525-PA [Drosophila melanogaster] gb|AAL28883.1| LD25963p [Drosophila melanogaster] ||GA21137-PA [Drosophila pseudoobscura] ||deoxyribose-phosphate aldolase-…	GAGTCCCTCCGACATCTATTCTTAGGTTTGTATGTATCACACATCGAAATAAATTACATA	0.806066	0.926243	UP	DOWN	unique/representative
Q2_P01193	C802773.1	Sm_Orth_inOther_sp	PREDICTED: similar to retinoblastoma-associated factor 600 [Pan troglodytes] ||PREDICTED: similar to retinoblastoma-associated factor 600 [Gallus gallus] ||retinoblastoma-associated factor 600 (RBAF600) [Homo sapiens] emb|CAI19272.1| retinoblastoma-associated factor 600 (RBAF600) [Homo sapiens] ||unnamed protein product [Macaca fascicularis] ||p600 [Homo sapiens] ref|NP_065816.1| retinoblastoma-a…	ACATCAAATAATAACACTTCAGTAAGCGATAAAGCAAAAGATCTCCCACAATCTACCGTA	1.75961	3.12151	DOWN	UP	unique/representative
Q2_P12350	C908342.1	Sm_Orth_inOther_sp	PREDICTED: similar to RIB43A domain with coiled-coils 2 [Strongylocentrotus purpuratus] ||protofilament ribbon protein [Ciona intestinalis] dbj|BAB85853.1| protofilament ribbon protein [Ciona intestinalis] ||LOC495993 protein [Xenopus laevis] ||PREDICTED: similar to protofilament ribbon protein [Gallus gallus] ||flagellar protofilament ribbon protein putative [Trypanosoma cruzi] gb|EAN83903.1| fl…	GGTTGTATGATCTTAAAAGAAGAGAATTAGATCAACGTGCATGTGAACTTCAAAAAGCTG	0.775008	3.12151	UP	DOWN	unique/representative
Q2_P17962	C800087.1	Sm_Orth_inOther_sp	PREDICTED: similar to RIKEN cDNA 1500041N16 [Rattus norvegicus] ||WD repeat protein [Rattus norvegicus] ||mitogen-activated protein kinase organizer 1 [Mus musculus] gb|AAQ64635.1| MAPK cascade scaffold protein [Mus musculus] dbj|BAB24241.1| unnamed protein product [Mus musculus] ||RIKEN cDNA 1500041N16 [Mus musculus] ||unnamed protein product [Mus musculus] ||	TACACAAGATTCAACTTTACGTCTATTCGATGCGTTAACCGGTGAACTTCTTAACAGATA	0.63501	0.869742	UP	DOWN	unique/representative
Q2_P28519	C902321.1	Sm_Orth_inOther_sp	PREDICTED: similar to RIKEN cDNA 4930572I07 gene [Gallus gallus] ||PREDICTED: similar to zinc finger CCHC domain containing 7 [Rattus norvegicus] ||zinc finger CCHC domain containing 7 [Mus musculus] dbj|BAC31499.1| unnamed protein product [Mus musculus] ||unnamed protein product [Mus musculus] ||PREDICTED: similar to zinc finger CCHC domain containing 7 [Bos taurus] ||	GTTATGCGTGTTTGGCGCCTGGTCACACAAAGCATGAATGCCATTTGTTGAAAAGTCTGA	0.640685	2.58104	UP	DOWN	unique/representative
Q2_P35728	C915430.1	Sm_Orth_inOther_sp	PREDICTED: similar to RIKEN cDNA D630024B06 [Gallus gallus] ||unnamed protein product [Tetraodon nigroviridis] ||COS2.3 [Ciona intestinalis] ||LOC397870 protein [Xenopus laevis] ||PREDICTED: similar to WD repeat and HMG-box DNA binding protein 1 [Rattus norvegicus] ||	ACGTTCTCAGGTCATTCTCCGTCAAACAACCGTATTCATTCTCATTCAAAGACTTCAAGA	1.51257	0.948671	DOWN	UP	unique/representative
Q2_P25371	C810120.1	Sm_Orth_inOther_sp	PREDICTED: similar to RNA 3-terminal phosphate cyclase (RNA-3-phosphate cyclase) (RNA cyclase) [Gallus gallus] ||unnamed protein product [Tetraodon nigroviridis] ||RNA terminal phosphate cyclase domain 1 [Homo sapiens] emb|CAH73853.1| RNA terminal phosphate cyclase domain 1 [Homo sapiens] emb|CAH72259.1| RNA terminal phosphate cyclase domain 1 [Homo sapiens] emb|CAA72364.1| phosphate cyclase [Hom…	CGGGCCGTTGACATTGCATACAAAGACTGCAATATATGTTGCAGAGCACTTACTTGGTGT	0.621514	3.8601	UP	DOWN	unique/representative
Q2_P29332	C903466.1	Sm_Orth_inOther_sp	PREDICTED: similar to SID1 transmembrane family member 1 precursor partial [Bos taurus] ||SID1 transmembrane family member 1 [Homo sapiens] dbj|BAA90994.1| unnamed protein product [Homo sapiens] sp|Q9NXL6|SIDT1_HUMAN SID1 transmembrane family member 1 precursor ||SID1 transmembrane family member 1 [Mus musculus] gb|AAH79584.1| SID1 transmembrane family member 1 [Mus musculus] sp|Q6AXF6|SIDT1_MOUS…	GCTCATTCACTTGGCATCTTCACGGCGTTTAACAATATTATTTCAAATATTGGCTATGTT	1.88369	2.21438	DOWN	UP	unique/representative
Q2_P30774	C905595.1	Sm_Orth_inOther_sp	PREDICTED: similar to SUMO/sentrin specific protease 6 [Strongylocentrotus purpuratus] ||PREDICTED: similar to SUMO/sentrin specific protease 6 [Strongylocentrotus purpuratus] ||PREDICTED: similar to SUMO1/sentrin specific protease 7 isoform 1 [Danio rerio] ||unnamed protein product [Tetraodon nigroviridis] ||PREDICTED: similar to Sentrin-specific protease 6 (Sentrin/SUMO-specific protease SENP6)…	TTTTTCTACAGTCGGTTGGCGAGTGGTGGTTATATATCGAGTGATGTACGTGGTTCTACA	3.54871	1.13755	DOWN	UP	unique/representative
Q2_P06581	C811558.1	Sm_Orth_inOther_sp	PREDICTED: similar to T54 protein-like [Danio rerio] ||novel protein similar to human T54 protein [Danio rerio] ref|NP_001007208.1| T54 protein-like [Danio rerio] ||G patch domain and KOW motifs [Xenopus tropicalis] gb|AAH88579.1| Hypothetical LOC496860 [Xenopus tropicalis] ||PREDICTED: similar to G patch domain and KOW motifs isoform 1 [Bos taurus] ||PREDICTED: similar to G patch domain and KOW …	TTCAACACACTGTCCGTTTGGTTCCTATCAAAGAATTTGCTGCGTACTCGAATTGTATAA	0.708285	2.58104	UP	DOWN	unique/representative
Q2_P18387	C800574.1	Sm_Orth_inOther_sp	PREDICTED: similar to TatD DNase domain containing 1 [Canis familiaris] ||Tatdn1 protein [Mus musculus] ||LOC494648 protein [Xenopus laevis] ||TatD DNase domain containing 1 [Homo sapiens] gb|AAK14933.1| CDA11 [Homo sapiens] ||TatD DNase domain containing 1 [Homo sapiens] ||	CTGTGAAAGGAGTAAGCGAAGAAGAACTAGCTGAAGTAACATATCGAAATTCAATTGATT	0.808853	2.58104	UP	DOWN	unique/representative
Q2_P00673	C801707.1	Sm_Orth_inOther_sp	PREDICTED: similar to YY1 transcription factor [Strongylocentrotus purpuratus] ||PREDICTED: similar to FIII [Apis mellifera] ||unnamed protein product [Tetraodon nigroviridis] ||YY1 transcription factor [Danio rerio] gb|AAH71351.1| Yy1 protein [Danio rerio] gb|AAP80591.1| transcription factor YY1 [Danio rerio] ||YY1 transcription factor like [Danio rerio] ref|NP_998285.1| YY1 transcription factor…	GTGGTGGTGTTGGTTCAGTTCTGTTACGCCCTGCTGCTGCTGCTCATCCTAATCATACAC	2.4632	3.12151	DOWN	UP	unique/representative
Q2_P22795	C806716.1	Sm_Orth_inOther_sp	PREDICTED: similar to zinc finger CCCH type containing 12A [Strongylocentrotus purpuratus] ||ENSANGP00000022722 [Anopheles gambiae str. PEST] ref|XP_321880.2| ENSANGP00000022722 [Anopheles gambiae str. PEST] ||GA12381-PA [Drosophila pseudoobscura] ||CG13588-PA [Drosophila melanogaster] ref|NP_611946.1| CG13588-PA [Drosophila melanogaster] ||PREDICTED: similar to ENSANGP00000022722 [Apis mellifera…	CAGCTGACAAGAATGCAGTTGTTATATCCAATGATCAATATCGTGATCTTATGTTCGAAA	0.71004	4.80545	UP	DOWN	unique/representative
Q2_P06381	C811252.1	Sm_Orth_inOther_sp	PREDICTED: similar to Zinc finger protein 294 partial [Strongylocentrotus purpuratus] ||zinc finger protein 294 [Homo sapiens] ||KIAA0714 protein [Homo sapiens] ||Zinc finger protein 294 ||HSPC087 [Homo sapiens] ||	GATGTTCACTGTCTGTGCTCTAAACAACTCTTAGATATGGTTGAAACTCAGTTATTTGAA	0.493192	1.7847	UP	DOWN	unique/representative
Q2_P00092	C800279.1	Sm_Orth_inOther_sp	preprocathepsin L sp|Q26534|CATL_SCHMA Cathepsin L precursor (SMCL1) prf||2106314A cathepsin L ||cathepsin L1 [Schistosoma japonicum] ||cathepsin L ||SJCHGC00511 protein [Schistosoma japonicum] ||cysteine proteinase PWCP1 [Paragonimus westermani] ||	GATGGGAAGGGGGTGAATAATCTCTTTTGAACAATTGCCTTTCTAATTTCATTAATCTCA	1.40772	1.35474	DOWN	UP	unique/representative
Q2_P23359	C807494.1	Sm_Orth_inOther_sp	programmed cell death 8 (apoptosis-inducing factor) [Xenopus tropicalis] ||hypothetical protein [Gallus gallus] ref|NP_001007491.1| programmed cell death 8 (apoptosis-inducing factor) [Gallus gallus] ||hypothetical protein [Gallus gallus] ||striatal apoptosis-inducing factor [Homo sapiens] ||mammary apoptosis inducing factor [Ovis aries] ||	CTGTCATTGGTGGTGGTTTTCTCGGAAGTGAATTATCTGTTAGTTTATTAAAACAACCAA	2.11413	1.35474	DOWN	UP	unique/representative
Q2_P18816	C801368.1	Sm_Orth_inOther_sp	protease ||hemoglobinase (EC 3.4.-.-) precursor - fluke (Schistosoma mansoni) sp|P09841|HGLB_SCHMA Hemoglobinase precursor (Antigen SM32) ||hemoglobinase ||asparaginyl endopeptidase [Schistosoma mansoni] ||hemoglobinase [Schistosoma japonicum] sp|P42665|HGLB_SCHJA Hemoglobinase precursor (Antigen Sj32) pir||S31908 hemoglobinase - fluke (Schistosoma japonicum) ||	ATTGGATTGTGCAGAATCCGTTTATGTACAGTTCACAAGTGAAAGTTTCTCACTCACCAC	0.478231	3.12151	UP	DOWN	unique/representative
Q2_P02981	C805916.1	Sm_Orth_inOther_sp	proteasome subunit p112 [Homo sapiens] ||Psmd1 protein [Mus musculus] ||proteasome 26S non-ATPase subunit 1 [Mus musculus] dbj|BAE34838.1| unnamed protein product [Mus musculus] dbj|BAE31950.1| unnamed protein product [Mus musculus] ||Psmd1 protein [Mus musculus] ||unnamed protein product [Mus musculus] ||	AAGGTGGTGGTTTGTTTGCTCTAGGCTTGATTCATGCTAATCATGGTGGAACGATGACAG	1.76344	2.58104	DOWN	UP	unique/representative
Q2_P04203	C807878.1	Sm_Orth_inOther_sp	proteophosphoglycan 5 [Leishmania major strain Friedlin] ref|XP_843163.1| proteophosphoglycan 5 [Leishmania major] ||hypothetical protein SPAPB18E9.06c [Schizosaccharomyces pombe 972h-] ||SPAPB15E9.01c [Schizosaccharomyces pombe] ||Hypothetical serine/threonine-rich protein PB15E9.01c in chromosome I precursor ||proteophosphoglycan ppg4 [Leishmania major strain Friedlin] ref|XP_843162.1| proteoph…	ATCCTACAGTAAAGCCTAGTGGTGGTAATTAGTTATTGATTCTGTTGTCAGCAGGGGTTT	1.37102	1.35474	DOWN	UP	unique/representative
Q2_P07223	C812626.1	Sm_Orth_inOther_sp	putative RNA polymerase subunit [Schistosoma japonicum] ||PREDICTED: similar to DNA-directed RNA polymerase II 7.6 kDa polypeptide (RPB10) (RPB7.6) (RPABC5) [Strongylocentrotus purpuratus] ||putative RNA polymerase subunit [Taenia solium] ||CG13628-PA [Drosophila melanogaster] ref|NP_651280.1| CG13628-PA [Drosophila melanogaster] gb|EAL26851.1| GA12420-PA [Drosophila pseudoobscura] gb|AAM51044.1|…	TTTTTATCAAACAGATTATAAGTCGACTCAGTAACCATAGAGAGTGCACTTACATCTAGG	0.826197	3.12151	UP	DOWN	unique/representative
Q2_P03723	C807055.1	Sm_Orth_inOther_sp	putative two-component system sensor kinase [Propionibacterium acnes KPA171202] gb|AAT83820.1| putative two-component system sensor kinase [Propionibacterium acnes KPA171202] ||	TGTTCATCACGTCACCACCACCGAAGACCTGACACCCATCCAGGTCCACTCCCATGATGA	0.573066	3.12151	UP	DOWN	unique/representative
Q2_P24818	C809376.1	Sm_Orth_inOther_sp	Rab geranylgeranyltransferase beta subunit [Homo sapiens] emb|CAI22393.1| Rab geranylgeranyltransferase beta subunit [Homo sapiens] emb|CAA66638.1| geranylgeranyl transferase II [Homo sapiens] emb|CAG33222.1| RABGGTB [Homo sapiens] gb|AAH20790.1| Rab geranylgeranyltransferase beta subunit [Homo sapiens] sp|P53611|PGTB_HUMAN Geranylgeranyl transferase type II beta subunit (Rab geranylgeranyltransf…	CCCAATACATAATAGATCGACTGCAGCTCAAATTTCAACTACTGTAAATACTTCCTCCCT	0.722457	3.12151	UP	DOWN	unique/representative
Q2_P10557	C904847.1	Sm_Orth_inOther_sp	RE54461p [Drosophila melanogaster] gb|AAF51018.3| CG3054-PA isoform A [Drosophila melanogaster] ref|NP_722974.1| CG3054-PA isoform A [Drosophila melanogaster] ||CG3054-PB isoform B [Drosophila melanogaster] ref|NP_608829.1| CG3054-PB isoform B [Drosophila melanogaster] gb|AAK92879.1| GH12050p [Drosophila melanogaster] ||PREDICTED: similar to ENSANGP00000007356 [Apis mellifera] ||ENSANGP0000000735…	GACTCCTAATTCTGTTAGTAATCGCAAATCCGTTGATCTTCCTAAAGAATTCCATAAAAG	1.25121	3.8601	DOWN	UP	unique/representative
Q2_P03157	C806194.1	Sm_Orth_inOther_sp	RE70810p [Drosophila melanogaster] gb|AAF49930.2| CG32105-PB [Drosophila melanogaster] ref|NP_729801.1| CG32105-PB [Drosophila melanogaster] ||	CAAAGCTATTCGAGATACATTATCTGTGCCGTCTGTCCAAATCCCTCCTATTTATCGTTC	0.605911	4.80545	UP	DOWN	unique/representative
Q2_P20876	C804080.1	Sm_Orth_inOther_sp	receptor kinase-1 precursor [Schistosoma mansoni] ||receptor protein kinase RPK-2 - chicken ||transforming growth factor beta receptor I [Xenopus tropicalis] ||transforming growth factor beta receptor I (activin A receptor type II-like kinase 53kDa) [Gallus gallus] dbj|BAA03357.2| activin like receptor kinase 5 [Gallus gallus] ||transforming growth factor beta receptor 1 [Sus scrofa] ||	GCTGCTACTACACCTGGTAATAAATCACTCATCTCAGGAAATCATATCAATACTACTTAT	1.37176	3.12151	DOWN	UP	unique/representative
Q2_P26460	C811987.1	Sm_Orth_inOther_sp	reinfection related protein 338 [Schistosoma japonicum] ||MGC79780 protein [Xenopus tropicalis] ref|NP_001005024.1| MGC79780 protein [Xenopus tropicalis] ||PREDICTED: similar to Mitochondrial import receptor subunit TOM20 homolog (Mitochondrial 20 kDa outer membrane protein) (Outer mitochondrial membrane receptor Tom20) [Bos taurus] ref|XP_596789.1| PREDICTED: similar to Mitochondrial import rece…	CAGTCACTTAGCCCAACTGTGTTTCTAAGACTTATTGAGATCCTTCCTTCTGTGCAATCT	0.735287	3.12151	UP	DOWN	unique/representative
Q2_P21929	C805558.1	Sm_Orth_inOther_sp	ribosomal protein S18 [Cherax destructor] ||40S ribosomal protein S18 [Pagrus major] ||40S ribosomal protein S18 [Platichthys flesus] ||unnamed protein product [Tetraodon nigroviridis] ||40S ribosomal protein S18 [Danio rerio] ref|NP_775341.1| ribosomal protein S18 [Danio rerio] gb|AAH62289.1| Ribosomal protein S18 [Danio rerio] sp|Q8JGS9|RS18_BRARE 40S ribosomal protein S18 ||	AAACAACGGGTCGTCGTGGTCGAACAGTCGGTGTGTCGAAGAAGAAAGCGTAAACGATCG	0.644557	1.43759	UP	DOWN	unique/representative
Q2_P22020	C805690.1	Sm_Orth_inOther_sp	similar to GenBank Accession Number AB049644 mitochondrial ribosomal protein L20 (L20mt) in Homo sapiens [Schistosoma japonicum] ||PREDICTED: similar to ribosomal protein L20 [Apis mellifera] ||mitochondrial ribosomal protein L20 [Homo sapiens] gb|AAH59945.1| MRPL20 protein [Homo sapiens] emb|CAI22658.1| mitochondrial ribosomal protein L20 [Homo sapiens] gb|AAH14316.1| Mitochondrial ribosomal pro…	CCCAACATGTCTTCACCTCAAACAGTTATTACTAGAGGGTTGCTGACTTCGCCTGTTGTT	0.697351	0.948671	UP	DOWN	unique/representative
Q2_P25141	C809826.1	Sm_Orth_inOther_sp	similar to GenBank Accession Number AF039713 hypothetical protein F57B10 hypothetical protein F57B10 [Schistosoma japonicum] ||PREDICTED: similar to transmembrane emp24 protein transport domain containing 7 isoform 8 [Bos taurus] ||unnamed protein product [Tetraodon nigroviridis] ||PREDICTED: similar to transmembrane emp24 protein transport domain containing 7 isoform 3 [Canis familiaris] ||CGI-1…	CAAATCAACGATCTGCAAAGCCCATTCCCATGTCTACTCCACAACTGCATACAGTTGGTT	0.68979	1.7847	UP	DOWN	unique/representative
Q2_P25077	C809737.1	Sm_Orth_inOther_sp	similar to GenBank Accession Number AF145308 26S proteasome regulatory complex subunit p42A in Drosophila melanogaster [Schistosoma japonicum] ||PREDICTED: similar to ENSANGP00000019902 [Apis mellifera] ||Proteasome (prosome macropain) 26S subunit non-ATPase 6 [Xenopus tropicalis] gb|AAH80335.1| Proteasome (prosome macropain) 26S subunit non-ATPase 6 [Xenopus tropicalis] ref|NP_989264.1| proteaso…	GCTTTCGATTAGACACAATTTTCCATATCATACGAATTGGATTCTTTTTTGGAGATAGGG	0.263005	3.12151	UP	DOWN	unique/representative
Q2_P15994	C916183.1	Sm_Schisto_Orth_only	similar to GenBank Accession Number AF281063 charged multivesicular body protein 1/chromatin modifying protein 1 [Schistosoma japonicum] ||unknown [Schistosoma japonicum] ||	CGTCAATAAAACCTGTCAACCTCAGTGTTTTGTTGCTTCATCTGGTCAGTAATAATTTAT	0.76993	4.80545	UP	DOWN	unique/representative
Q2_P19703	C802491.1	Sm_Orth_inOther_sp	similar to GenBank Accession Number AF400197 ribosomal protein L35A in Spodoptera frugiperda [Schistosoma japonicum] ||ribosomal protein L35A [Spodoptera frugiperda] ||PREDICTED: similar to ribosomal protein L35A [Apis mellifera] ref|XP_393102.1| PREDICTED: similar to ribosomal protein L35A [Apis mellifera] ||ribosomal protein L35A [Bombyx mori] ||GA15239-PA [Drosophila pseudoobscura] ||	GGGCAAACGTATTCGAGTCATGTTGTATCCTTCACGAGTATAATGAAGTAAATGTGGTTG	0.843175	0.869742	UP	DOWN	unique/representative
Q2_P29623	C903860.1	Sm_Orth_inOther_sp	similar to GenBank Accession Number AY028916 GAJ in Homo sapiens [Schistosoma japonicum] ||PREDICTED: similar to tripartite motif-containing 2 tripartite motif protein TRIM2 tripartite motif protein 2 [Gallus gallus] ||SJCHGC04132 protein [Schistosoma japonicum] ||MGC97859 protein [Xenopus tropicalis] gb|AAH90139.1| MGC97859 protein [Xenopus tropicalis] ||PREDICTED: similar to GAJ protein [Apis m…	GTTCATGACGGTCTGGTCGATACTGACAAAATAGGGACTAGTGTTTACTTTTGGGCGTTT	0.691386	2.21438	UP	DOWN	unique/representative
Q2_P30241	C904714.1	Sm_Schisto_Orth_only	similar to GenBank Accession Number BC003223 unknown (protein for MGC:7199) in Mus musculus [Schistosoma japonicum] ||	TCATTGCGGATTGTCTTCAAGTTTCTCTGGTCTTTTGCCATGGCAAAGTCGATTTTCAGA	0.698547	1.7847	UP	DOWN	unique/representative
Q2_P26815	C812517.1	Sm_Orth_inOther_sp	similar to GenBank Accession Number BC003353 CG5057 gene product in Homo sapiens [Schistosoma japonicum] ||MGC89063 protein [Xenopus tropicalis] gb|AAH75360.1| MGC89063 protein [Xenopus tropicalis] ||PREDICTED: similar to DNA segment Chr 13 Wayne State University 50 expressed [Gallus gallus] ||MGC78921 protein [Xenopus laevis] ||PREDICTED: similar to CG5057-PA isoform 2 [Bos taurus] gb|AAI02440.1…	ATTAGACAGCCTTCGTCGTTTTCGAGTGTTGCTTATGTCTGAATTATCCCGTCAATTTCC	0.718324	3.8601	UP	DOWN	unique/representative
Q2_P22848	C806784.1	Sm_Orth_inOther_sp	similar to GenBank Accession Number BC015795 hypothetical protein FLJ20457 in Homo sapiens hypothetical protein FLJ20457 in Homo sapiens [Schistosoma japonicum] ||PREDICTED: similar to CG9288-PA [Danio rerio] ||unnamed protein product [Tetraodon nigroviridis] ||PREDICTED: similar to CG9288-PA [Strongylocentrotus purpuratus] ||	ACTCCTTTGATGGGAAGCGGGAGTACTGTTAATATTGGTACCTACTTATCCATTATACTG	0.619271	0	UP	DOWN	unique/representative
Q2_P24660	C809183.1	Sm_Orth_inOther_sp	similar to GenBank Accession Number BC018733 CGI-27 protein in Homo sapiens [Schistosoma japonicum] ||CG8031-PA [Drosophila melanogaster] gb|AAL29092.1| LP04475p [Drosophila melanogaster] ref|NP_650252.1| CG8031-PA [Drosophila melanogaster] ||GA20778-PA [Drosophila pseudoobscura] ||chromosome 2 open reading frame 4 [Homo sapiens] dbj|BAE01336.1| unnamed protein product [Macaca fascicularis] gb|AA…	TTACTTAGAGCAATATGGTAACACCATATGCGGAAGACACCCGATAGGCGTACTACTGCA	0.661041	0	UP	DOWN	unique/representative
Q2_P35887	C915626.1	Sm_Orth_inOther_sp	similar to GenBank Accession Number L24368 ribosomal protein S4 in Gallus gallus [Schistosoma japonicum] ||ribosomal protein S4 [Branchiostoma lanceolatum] ||PREDICTED: similar to 40S ribosomal protein S4 X isoform [Bos taurus] ||ribosomal protein S4 [Latimeria chalumnae] ||ribosomal protein S4 [Protopterus dolloi] ||	TACTCAATGGGAACGTCATCCTGGTTCTGTTGAAATGGTTCACGTGCGCGACAGCACAGG	0.755454	2.58104	UP	DOWN	unique/representative
Q2_P11113	C905915.1	Sm_Orth_inOther_sp	similar to GenBank Accession Number L78668 60S ribosomal protein L5A [Schistosoma japonicum] ||ribosomal protein L5 [Bombyx mori] ||ribosomal protein L5 [Bombyx mori] sp|O76190|RL5_BOMMO 60S ribosomal protein L5 ||Ribosomal protein L5 [Danio rerio] gb|AAH71498.1| Ribosomal protein L5 [Danio rerio] ref|NP_001002106.1| ribosomal protein L5 [Danio rerio] ||unnamed protein product [Tetraodon nigrovir…	AGAAAGGAACGTGTCCGACAGAAGAAGGCTCACTATCTCTCTCAGCTCAAAAAAGAAATA	0.726955	0.948671	UP	DOWN	unique/representative
Q2_P18309	C800486.1	Sm_Orth_inOther_sp	similar to GenBank Accession Number M10078 rho protein in Aplysia californica [Schistosoma japonicum] ||RAS-like GTP-binding protein RHO gb|AAA27776.1| rho protein ||guanine nucleotide-binding protein Rho [Biomphalaria glabrata] ||CG8416-PG isoform G [Drosophila melanogaster] gb|AAS64843.1| CG8416-PF isoform F [Drosophila melanogaster] gb|AAS64842.1| CG8416-PE isoform E [Drosophila melanogaster] …	GTACAAATTCTTGCTTGGCTTTTGTAGCTCATTGTCATTGACAGAGATTCATCAAAGTAA	0.707707	1.43759	UP	DOWN	unique/representative
Q2_P24192	C808588.1	Sm_Orth_inOther_sp	similar to GenBank Accession Number M58469 NADH dehydrogenase (ubiquinone) in Bos taurus [Schistosoma japonicum] ||PREDICTED: similar to NADH dehydrogenase (ubiquinone) Fe-S protein 3 30kDa (NADH-coenzyme Q reductase) [Canis familiaris] ||NADH2 dehydrogenase (ubiquinone) (EC 1.6.5.3) 30K chain precursor - bovine sp|P23709|NUGM_BOVIN NADH-ubiquinone oxidoreductase 30 kDa subunit mitochondrial prec…	TCAGGAGGTTCGAGTTCAACTCTCCTTGGGAAGCGTTCCCAGCGTTTCGGGATTCCAGCT	0.588745	1.43759	UP	DOWN	unique/representative
Q2_P34639	C913042.1	Sm_Schisto_Orth_only	similar to GenBank Accession Number S41224 hnRNP protein in Xenopus laevis [Schistosoma japonicum] ||similar to GenBank Accession Number X72727 transformation upregulated nuclear protein in Homo sapiens [Schistosoma japonicum] ||SJCHGC08957 protein [Schistosoma japonicum] ||	GATATAATGAATGCCAAACTTTCCGATCCGAAACGCATAATGGGTACCCAAGGATCTCGA	0.68423	1.7847	UP	DOWN	unique/representative
Q2_P18221	C800384.1	Sm_Orth_inOther_sp	similar to GenBank Accession Number U30261 G protein beta subunit-like [Schistosoma japonicum] ||G protein beta subunit-like Method: conceptual translation supplied by author sp|Q26544|WS17_SCHMA WD-repeat protein SL1-17 ||SJCHGC06281 protein [Schistosoma japonicum] ||hypothetical protein [Gallus gallus] ||PREDICTED: similar to recombination protein REC14 [Gallus gallus] ||	GCGCTCGTTATAGTCCTCAAGGAAATAATATTATATCTGTAGGAGATGATAGATCTATCA	1.43434	2.58104	DOWN	UP	unique/representative
Q2_P39578	JAP04729.C	Sm_newGenes_Orth_inOther_sp	similar to NM_007869 DnaJ (Hsp40) homolog subfamily C member 1 DnaJ-like protein 1 in Mus musculus [Schistosoma japonicum] ||SJCHGC05372 protein [Schistosoma japonicum] ||DnaJ (Hsp40) homolog subfamily C member 1 [Xenopus tropicalis] ref|NP_001011351.1| DnaJ (Hsp40) homolog subfamily C member 1 [Xenopus tropicalis] ||PREDICTED: similar to ENSANGP00000012466 [Apis mellifera] ||MGC80867 protein [Xe…	TGGATTGTTCTTCGGAATGGCTACCGTAATTCATTATGCTGCACTTTGGGGCTCAGTTTT	0.687057	1.43759	UP	DOWN	unique/representative
Q2_P26184	C811598.1	Sm_Orth_inOther_sp	similar to NM_016046 homolog of yeast exosomal core protein CSL4 in Homo sapiens [Schistosoma japonicum] ||PREDICTED: similar to ENSANGP00000006954 [Apis mellifera] ||PREDICTED: similar to exosome component 1 [Strongylocentrotus purpuratus] ||MGC86284 protein [Xenopus laevis] ||PREDICTED: similar to 3-5 exoribonuclease CSL4 homolog (Exosome component 1) [Danio rerio] ||	TCTTGGAAGGTCTCCTGATAACAGCTTTCTCGAACTTCTTGGTAGTACAAGTGGCTCTCC	0.721451	0.948671	UP	DOWN	unique/representative
Q2_P19420	C802139.1	Sm_Orth_inOther_sp	similar to NM_017284 proteasome (prosome macropain) subunit beta type 2 in Rattus norvegicus [Schistosoma japonicum] ||PREDICTED: similar to MGC84496 protein [Apis mellifera] ||MGC84496 protein [Xenopus laevis] ||hypothetical protein LOC496467 [Xenopus tropicalis] gb|AAH84185.1| Hypothetical LOC496467 [Xenopus tropicalis] ||MGC80364 protein [Xenopus laevis] ||	CATCGAGGAGCTACCCGACCTGACTGATTTTGCTGTAAAAGAATAAATTTTCTAAAATAA	0.749582	2.58104	UP	DOWN	unique/representative
Q2_P24788	C809334.1	Sm_Orth_inOther_sp	similar to NM_019464 SH3-domain GRB2-like B1 (endophilin) in Mus musculus [Schistosoma japonicum] ||SH3-domain GRB2-like B1 (endophilin) (predicted) [Rattus norvegicus] gb|AAH79085.1| SH3-domain GRB2-like B1 (endophilin) (predicted) [Rattus norvegicus] ||SH3-domain GRB2-like B1 (endophilin) [Mus musculus] gb|AAH24362.1| SH3-domain GRB2-like B1 (endophilin) [Mus musculus] gb|AAF73438.1| endophilin…	ACTCTTTTTTGGTCCCAAATTCTTCGCGTTCCCCATCGATTTAAACTGCTCGTCTTTTTT	0.758599	3.12151	UP	DOWN	unique/representative
Q2_P00236	C800753.1	Sm_Orth_inOther_sp	similar to NM_019693 HLA-B associated transcript 1 in Homo sapiens [Schistosoma japonicum] ||unknown [Branchiostoma floridae] ||HLA-B-associated transcript 1A [Rattus norvegicus] ref|NP_062667.1| HLA-B-associated transcript 1A [Mus musculus] emb|CAC85694.1| putative RNA helicase [Rattus norvegicus] gb|AAH24859.1| HLA-B-associated transcript 1A [Mus musculus] gb|AAP91686.1| HLA-B associated transc…	TAGATAGTTTCGACTACTCTATTTTAGAGACATCCGACACGATATTTATGAGGTGGAAAG	0.655946	0.540884	UP	DOWN	unique/representative
Q2_P24877	C809455.1	Sm_Orth_inOther_sp	similar to NM_023140 thioredoxin-like 2 PKC interacting cousin of thioredoxin in Mus musculus [Schistosoma japonicum] ||thioredoxin-like 2 [Xenopus tropicalis] ||hypothetical protein LOC449777 [Danio rerio] gb|AAH83453.1| Hypothetical protein LOC449777 [Danio rerio] ||PREDICTED: similar to Thioredoxin-like 2 protein (PKC-interacting cousin of thioredoxin) (PKCq-interacting protein) (PKC-theta-int…	AATTTGCAATCAGCACCTGCTAATGGTTCACCCAATGATCTTTCATCACGTCTTCACTCT	0.806512	3.12151	UP	DOWN	unique/representative
Q2_P05690	C810437.1	Sm_Schisto_Orth_only	similar to NM_030768 integrin-linked kinase-associated serine/threonine phosphatase 2C [Schistosoma japonicum] ||	CTCAAAGTTGCAATGTTTTGATTCCACATATGCTTTTCTTACAGTACTTTATTACCGTCG	0.658425	3.12151	UP	DOWN	unique/representative
Q2_P36219	C916047.1	Sm_Orth_inOther_sp	similar to NM_033617 ATPase H+ transporting lysosomal (vacuolar proton pump) 21kD in Mus musculus [Schistosoma japonicum] ||Hypothetical protein T01H3.1 [Caenorhabditis elegans] ref|NP_495659.1| T01H3.1 [Caenorhabditis elegans] dbj|BAA22597.1| VHA-4 [Caenorhabditis elegans] ||Hypothetical protein CBG03298 [Caenorhabditis briggsae] ||	TGGATTTACTTGGAAATGGCCTGCACAAAACTAAACGTGTATTATATACCAACATACACA	0.364045	0	UP	DOWN	unique/representative
Q2_P19898	C802735.1	Sm_Orth_inOther_sp	similar to NM_058275 probable 60S ribosomal protein L7 in Caenorhabditis elegans [Schistosoma japonicum] ||similar to GenBank Accession Number AF401559 ribosomal protein in Caenorhabditis elegans [Schistosoma japonicum] ||ribosomal protein L7 [Crassostrea gigas] ||ribosomal protein L7 [Argopecten irradians] ||ribosomal protein L7 isoform A [Lysiphlebus testaceipes] ||	AAAACACTTTGTTGAAGGTGGTGATTTTGGCAACCGAGAAACCTATATAAACCGATTACT	0.666461	2.58104	UP	DOWN	unique/representative
Q2_P33816	C911497.1	Sm_Orth_inOther_sp	similar to NM_058941 C43E11 [Schistosoma japonicum] ||Hypothetical protein CBG12182 [Caenorhabditis briggsae] ||Hypothetical protein C43E11.9 [Caenorhabditis elegans] ref|NP_491342.1| C43E11.9 [Caenorhabditis elegans] ||unnamed protein product [Tetraodon nigroviridis] ||60S ribosome subunit biogenesis protein NIP7-like [Sus scrofa] ||	TCGGACAACACTCCGCAGTATACCGGTGTTGTTGTGATGAACATGAGTGATATGCCTCTA	0.730597	2.21438	UP	DOWN	unique/representative
Q2_P20232	C803172.1	Sm_Orth_inOther_sp	similar to NM_060332 Y106G6H [Schistosoma japonicum] ||SJCHGC06658 protein [Schistosoma japonicum] ||PREDICTED: similar to Y106G6H like (1L29) [Strongylocentrotus purpuratus] ||Hypothetical protein CBG02213 [Caenorhabditis briggsae] ||Hypothetical protein Y106G6H.8 [Caenorhabditis elegans] ref|NP_492733.1| Y106G6H.8 [Caenorhabditis elegans] ||	CTACTCTTTTTGCCACCGGAACTCTACTGTTCTCTGGTTCATGCTATTATGTGGCTCTAA	0.738855	1.43759	UP	DOWN	unique/representative
Q2_P32447	C908943.1	Sm_Orth_inOther_sp	similar to NM_078658 40S ribosomal protein S5 [Schistosoma japonicum] ||protein disulfide isomerase homologue [Schistosoma mansoni] ||40S ribosomal protein S5 [Cryptosporidium parvum] gb|EAK90163.1| 40S ribosomal protein S5 transcript identified by EST [Cryptosporidium parvum] ||SJCHGC09060 protein [Schistosoma japonicum] ||ribosomal protein S5 probable [Cryptosporidium parvum] ref|XP_665539.1| r…	CGTAAAGCACTATGCCCTTTGGTAGAGCGCATGTGCTGTTCACTTATGATGCATGGTCGT	0.671968	1.35474	UP	DOWN	unique/representative
Q2_P00199	C800624.1	Sm_Orth_inOther_sp	similar to NM_080743 serine-arginine repressor protein (35 kDa) in Homo sapiens [Schistosoma japonicum] ||FUS interacting protein (serine-arginine rich) 1 [Xenopus tropicalis] ref|NP_001011096.1| FUS interacting protein (serine-arginine rich) 1 [Xenopus tropicalis] ||MGC53149 protein [Xenopus laevis] ||hypothetical protein [Gallus gallus] ref|NP_001026077.1| FUS interacting protein (serine-argini…	GAGACAACCGTGCTGTCTCCAGAAGTCCTGCACATAGGCGTGGTTCTTTATCACGATCTC	0.636499	1.7847	UP	DOWN	unique/representative
Q2_P23601	C807797.1	Sm_Orth_inOther_sp	similar to suppressor of Ty 5 homolog suppressor of Ty (S.cerevisiae) 5 homolog [Gallus gallus] emb|CAG32635.1| hypothetical protein [Gallus gallus] ||suppressor of Ty 5 homolog [Mus musculus] gb|AAH07132.1| Suppressor of Ty 5 homolog [Mus musculus] dbj|BAE27330.1| unnamed protein product [Mus musculus] gb|AAC40052.1| chromatin structural protein homolog Supt5hp [Mus musculus] pir||T42204 chromat…	TGCGTAAATTTATAGCCTATCAGTTTTCTGACACTCCATTACAAATTAAGTCAGCCTTTG	0.710194	2.21438	UP	DOWN	unique/representative
Q2_P02861	C805666.1	Sm_Orth_inOther_sp	similar to XM_027825 proteasome (prosome macropain) subunit beta type 6 in Homo sapiens [Schistosoma japonicum] ||GA21041-PA [Drosophila pseudoobscura] ||PREDICTED: similar to Proteasome subunit beta type 6 precursor (Proteasome delta chain) (Macropain delta chain) (Multicatalytic endopeptidase complex delta chain) (Proteasome subunit Y) isoform 2 [Bos taurus] gb|AAI05177.1| Unknown (protein for …	ATCGTTATTGGTGGTTCTGGTAGCACATATACCTATGGTTACGTGGATCACGGTTTTCGC	0.789885	4.80545	UP	DOWN	unique/representative
Q2_P24934	C809533.1	Sm_Orth_inOther_sp	similar to XM_143618 retinal short chain dehydrogenase reductase in Homo sapiens in Mus musculus [Schistosoma japonicum] ||SJCHGC02310 protein [Schistosoma japonicum] ||Zgc:63829 [Danio rerio] ref|NP_999936.1| hypothetical protein LOC406799 [Danio rerio] ||hypothetical protein LOC405814 [Danio rerio] gb|AAH66732.1| Hypothetical protein zgc:76925 [Danio rerio] ||PREDICTED: similar to MGC80593 prot…	GTCTGTATGAATACGCCAATACAGGCATGTATGTTGATCAATTGAAGCTTTATCGAAAAA	0.666296	0.926243	UP	DOWN	unique/representative
Q2_P22522	C806358.1	Sm_Orth_inOther_sp	SJCHGC00602 protein [Schistosoma japonicum] ||RNA 3 -terminal phosphate cyclase-like protein [Danio rerio] ref|NP_001003865.1| RNA terminal phosphate cyclase-like 1 [Danio rerio] ||RNA terminal phosphate cyclase-like 1 [Danio rerio] ||unnamed protein product [Mus musculus] ||RNA cyclase homolog [Homo sapiens] dbj|BAB14300.1| unnamed protein product [Homo sapiens] ||	AATCGTTGGCTTTCGTCCTGATGGCTTGTGAAAGTGGACGTAATGCTAGCCGTTTGGCTG	0.737892	3.8601	UP	DOWN	unique/representative
Q2_P37625	C918684.1	Sm_Orth_inOther_sp	SJCHGC00629 protein [Schistosoma japonicum] ||similar to NM_015701 hypothetical protein in Homo sapiens hypothetical protein in Homo sapiens [Schistosoma japonicum] ||unknown [Schistosoma japonicum] ||unknown [Schistosoma japonicum] ||PREDICTED: similar to XTP3-transactivated protein B [Strongylocentrotus purpuratus] ||	TGGTCGAGGTGATTTGTGTACAGAAACTAACAAACTTCGAGAAGTTGTGGTAAAGATAAA	0.558207	1.35474	UP	DOWN	unique/representative
Q2_P19301	C801997.1	Sm_Orth_inOther_sp	SJCHGC00830 protein [Schistosoma japonicum] ||PREDICTED: similar to CG11596-PA isoform A partial [Bos taurus] ||hypothetical protein LOC138199 [Homo sapiens] emb|CAI12577.1| chromosome 9 open reading frame 41 [Homo sapiens] gb|AAH34033.1| Chromosome 9 open reading frame 41 [Homo sapiens] sp|Q8N4J0|CI041_HUMAN Protein C9orf41 ||RIKEN cDNA 2410127L17 [Mus musculus] gb|AAH43335.1| RIKEN cDNA 2410127…	ATGCCAAGGAAATGAATGGAGCTTGTACATGCTTATTCCAGCTTATTTCATCCTAAACAC	0.425265	3.8601	UP	DOWN	unique/representative
Q2_P18453	C800661.1	Sm_Schisto_Orth_only	SJCHGC00863 protein [Schistosoma japonicum] ||SJCHGC04704 protein [Schistosoma japonicum] ||	GCCTGCCACTCAATTTGCCTTCTGGAAAGGAATTCAGACCGTATATGTGTTCCTCCATGG	0.296712	3.12151	UP	DOWN	unique/representative
Q2_P38843	JAP04349.S	Sm_newGenes_Orth_inOther_sp	SJCHGC00913 protein [Schistosoma japonicum] ||SJCHGC02035 protein [Schistosoma japonicum] ||p48 eggshell protein ||Putative eggshell protein gb|AAA29877.1| egg shell protein ||unknown [Schistosoma japonicum] ||	CGAGAAGTACGGCTATGATAAATATGGTTACGACAAATACGGATACGACAAATATGGTTA	1.49356	1.13755	DOWN	UP	unique/representative
Q2_P00638	C801652.1	Sm_Orth_inOther_sp	SJCHGC00937 protein [Schistosoma japonicum] ||novel protein (3300001P08Rik) (Luc7a) [Mus musculus] emb|CAI25944.1| novel protein (3300001P08Rik) (Luc7a) [Mus musculus] ||hypothetical protein [Pongo pygmaeus] ref|NP_057508.2| cisplatin resistance-associated overexpressed protein [Homo sapiens] ref|NP_006098.2| cisplatin resistance-associated overexpressed protein [Homo sapiens] gb|AAY26238.1| cAMP…	GCAGCCGTGGTAGGAGTGTAGAGCGAAATTCTCACCTACACTCCAATGCTTCCCGACATG	0.64099	2.58104	UP	DOWN	unique/representative
Q2_P25113	C809782.1	Sm_Schisto_Orth_only	SJCHGC01073 protein [Schistosoma japonicum] ||	CTTATTCGACTTTGGTTAAGTGAACTACAATCTAAAAATCCTTTCCTTGATGATGCTGCA	0.3524	2.21438	UP	DOWN	unique/representative
Q2_P17198	C918545.1	Sm_Schisto_Orth_only	SJCHGC01109 protein [Schistosoma japonicum] ||unknown [Schistosoma japonicum] ||	GATGCACATTCATGTAGCAGATCCAACGATACAAGATGGAGCATACGACCAAGTTGAGGA	0.657537	2.21438	UP	DOWN	unique/representative
Q2_P06023	C810802.1	Sm_Schisto_Orth_only	SJCHGC01135 protein [Schistosoma japonicum] ||	CATCAGTTCTTCAGATTGACGTACATGATGTATAATGCTGAACTAACTATTCACTGTGAA	0.613964	1.7847	UP	DOWN	unique/representative
Q2_P19806	C802614.1	Sm_Orth_inOther_sp	SJCHGC01141 protein [Schistosoma japonicum] ||hypothetical protein LOC419617 [Gallus gallus] emb|CAG32320.1| hypothetical protein [Gallus gallus] ||novel protein [Homo sapiens] ||sarcoma antigen NY-SAR-91 [Homo sapiens] ||OTTHUMP00000046232 [Homo sapiens] gb|AAH56406.1| C1orf149 protein [Homo sapiens] gb|AAH16328.1| C1orf149 protein [Homo sapiens] dbj|BAB13898.1| unnamed protein product [Homo sap…	GAATACCAGTATTTTAGAACTATATGGATTCCTCTGCTTTTTTGAGTACAGCTACACTCA	0.845774	1.13755	UP	DOWN	unique/representative
Q2_P25330	C810074.1	Sm_Orth_inOther_sp	SJCHGC01149 protein [Schistosoma japonicum] ||PREDICTED: hypothetical protein XP_693445 [Danio rerio] ||PREDICTED: similar to alcohol dehydrogenase PAN2 [Strongylocentrotus purpuratus] ||unnamed protein product [Tetraodon nigroviridis] ||LOC407663 protein [Danio rerio] ||	GCTGTACATCCTGGTGCAGTACGAACAGAAATATCAAATACAGGAGATCATCGATATCAG	1.35511	3.8601	DOWN	UP	unique/representative
Q2_P18441	C800648.1	Sm_Schisto_Orth_only	SJCHGC01159 protein [Schistosoma japonicum] ||	CGGCAATGGGTGGATACACTCAAGTCTTTATTAGATCTATGGGATAAATTGTTAAAATCT	0.694572	0.869742	UP	DOWN	unique/representative
Q2_P30905	C905938.1	Sm_Schisto_Orth_only	SJCHGC01207 protein [Schistosoma japonicum] ||unknown [Schistosoma japonicum] ||	GTGAATTTCAGGCGTGATGCGTTACTTGGCTGCGTTTCTACTCTGTCAGTTAGGTGGTAA	0.677028	2.58104	UP	DOWN	unique/representative
Q2_P17895	C800016.1	Sm_Schisto_Orth_only	SJCHGC01243 protein [Schistosoma japonicum] ||SJCHGC02100 protein [Schistosoma japonicum] ||	CTCCTAGTAAGTTTAGAACTATTCAGACGCCATCAAAAGAAGTTACGGGTAATAATCAAT	0.681878	0	UP	DOWN	unique/representative
Q2_P38455	JAP04460.C	Sm_newGenes_Orth_onlyJapon	SJCHGC01333 protein [Schistosoma japonicum] ||unknown [Schistosoma japonicum] ||	CTGTGACTAGAACAACATATCATGTTGGTGTTTTAACATGGCTTATGGCAGTGTTAATTT	0.742786	4.80545	UP	DOWN	unique/representative
Q2_P01909	C804054.1	Sm_Orth_inOther_sp	SJCHGC01353 protein [Schistosoma japonicum] ||similar to NM_020185 mitogen-activated protein kinase phosphatase x (H [Schistosoma japonicum] ||dual specificity phosphatase 22 [Xenopus tropicalis] gb|AAH84150.1| Hypothetical LOC496452 [Xenopus tropicalis] ||MGC82394 protein [Xenopus laevis] ||MGC79099 protein [Xenopus laevis] ||	AGCTGGTTAGAGCGGTTGTTGGTGCAAGACCATGCGCATGCCCGAATAGTGGGTTTTTGG	0.637158	4.80545	UP	DOWN	unique/representative
Q2_P07431	C812909.1	Sm_Orth_inOther_sp	SJCHGC01355 protein [Schistosoma japonicum] ||Pyruvate dehydrogenase E1 component alpha subunit type II mitochondrial precursor (PDHE1-A) gb|AAA29377.1| pyruvate dehydrogenase type II alpha subunit ||Hypothetical protein T05H10.6b [Caenorhabditis elegans] ref|NP_871953.1| T05H10.6b [Caenorhabditis elegans] ||Hypothetical protein T05H10.6a [Caenorhabditis elegans] ref|NP_495693.1| T05H10.6a [Caeno…	GTATTTCCTAAGGTACGAATAATCACAAATATTTGATCCTTTCATAACAGCCTGTGTACC	1.26215	1.13755	DOWN	UP	unique/representative
Q2_P22081	C805767.1	Sm_Orth_inOther_sp	SJCHGC01367 protein [Schistosoma japonicum] ||similar to GenBank Accession Number L08894 malate dehydrogenase in Echinococcus granulosus [Schistosoma japonicum] ||cytosolic malate dehydrogenase [Clonorchis sinensis] ||putative malate dehydrogenase [Echinococcus granulosus] ||malate dehydrogenase [Echinococcus granulosus] sp|Q04820|MDHC_ECHGR Malate dehydrogenase cytoplasmic pir||T09228 malate deh…	CTGCTAACACAAATGCACTCGCACTGATGAAGAACGCTCCTTCTATTCCTAAAGAAAACT	0.775514	3.8601	UP	DOWN	unique/representative
Q2_P16149	C916489.1	Sm_Schisto_Orth_only	SJCHGC01383 protein [Schistosoma japonicum] ||	ATCAATACAGCGTACCAATCGATTTGATCGACATTGCTTCAGGATCTGATCCCGTTAAGG	0.670388	0	UP	DOWN	unique/representative
Q2_P40382	JAP05504.S	Sm_newGenes_Orth_onlyJapon	SJCHGC01391 protein [Schistosoma japonicum] ||SJCHGC07381 protein [Schistosoma japonicum] ||	TTATGGGAGAAGACGACGATCACGTTCTCATTCACCGTCCAAGAGTCGACGTCGCCGTTC	0.704435	2.21438	UP	DOWN	unique/representative
Q2_P38703	JAP00451.S	Sm_newGenes_Orth_inOther_sp	SJCHGC01427 protein [Schistosoma japonicum] ||unknown [Schistosoma japonicum] ||PREDICTED: similar to CDO [Gallus gallus] ||PREDICTED: similar to RNA pseudouridylate synthase domain containing 4 [Strongylocentrotus purpuratus] ||unnamed protein product [Tetraodon nigroviridis] ||	CCTATACTTGGTGATCATAAATATTCTCATGCAGAATATTTAGCACCACAACGTTTACCA	0.734034	1.13755	UP	DOWN	unique/representative
Q2_P24786	C809332.1	Sm_Schisto_Orth_only	SJCHGC01429 protein [Schistosoma japonicum] ||	CAGTATGATGTTGTTAATTCGAAATTGGAGCCAAATTCCAAGATTAACAACTGATGTCGT	0.649316	2.21438	UP	DOWN	unique/representative
Q2_P06098	C810883.1	Sm_Orth_inOther_sp	SJCHGC01431 protein [Schistosoma japonicum] ||unknown protein [Schistosoma japonicum] ||Tat-interacting protein Tip30 [Danio rerio] gb|AAH97086.1| Htatip2 protein [Danio rerio] ref|NP_571756.1| HIV-1 Tat interactive protein 2 [Danio rerio] ||Unknown (protein for MGC:115485) [Xenopus laevis] ||HIV-1 Tat interactive protein 2 30kDa [Xenopus tropicalis] gb|AAH75366.1| HIV-1 Tat interactive protein 2…	ACATTCAAATTCACAAACTACTTTGCACGTGGTCACTACGATACAGTTGTTTTTACATTC	0.55797	1.7847	UP	DOWN	unique/representative
Q2_P31791	C907568.1	Sm_Schisto_Orth_only	SJCHGC01451 protein [Schistosoma japonicum] ||unknown [Schistosoma japonicum] ||	CTTACTTTTGAAGTGATTCTTTCTTGGCTGCGTGAAGTCAACAGTCTACTCATCTCAGAT	0.602849	1.7847	UP	DOWN	unique/representative
Q2_P25400	C810153.1	Sm_Orth_inOther_sp	SJCHGC01511 protein [Schistosoma japonicum] ||Unknown (protein for MGC:84954) [Xenopus laevis] ||MGC84169 protein [Xenopus laevis] ||PREDICTED: similar to protein disulfide-isomerase (EC 5.3.4.1) precursor - chicken [Gallus gallus] ||hypothetical protein LOC549781 [Xenopus tropicalis] ||	CTTGTTTTTGGAGTAGACTCAACAAAGTCTGTCAACTCTCCAAATCTCTTGTTCCCATTT	0.683319	3.8601	UP	DOWN	unique/representative
Q2_P27208	C813206.1	Sm_Schisto_Orth_only	SJCHGC01535 protein [Schistosoma japonicum] ||SJCHGC04945 protein [Schistosoma japonicum] ||	ATTATATGCAATACCTCAGATGCTACTGTCGTTGGCGAAAATCAGACAGTCAAGTGCCAA	0.603703	3.8601	UP	DOWN	unique/representative
Q2_P20741	C803908.1	Sm_Schisto_Orth_only	SJCHGC01561 protein [Schistosoma japonicum] ||unknown [Schistosoma japonicum] ||	TTTGTCTGAACCATCTCTGTAACTTTTAAGGAGTGGAGTCATCAACCTCGACAAGCCATG	0.337481	2.58104	UP	DOWN	unique/representative
Q2_P03666	C806974.1	Sm_Orth_inOther_sp	SJCHGC01604 protein [Schistosoma japonicum] ||unknown [Schistosoma japonicum] ||histone 2B [Drosophila yakuba] sp|Q8I1N0|H2B_DROYA Histone H2B ||unnamed protein product [Drosophila hydei] dbj|BAD02442.1| histone 2B [Drosophila sechellia] sp|Q76FD7|H2B_DROSE Histone H2B sp|P17271|H2B_DROHY Histone H2B ||CG33868-PA [Drosophila melanogaster] gb|AAZ66576.1| CG33870-PA [Drosophila melanogaster] gb|AAZ…	GCTGTTCGACTACTATTGCCTGGCGAACTTGCGAAACATGCTGTGTCTGAGGGTACAAAA	0.682195	0.540884	UP	DOWN	unique/representative
Q2_P06694	C811747.1	Sm_Schisto_Orth_only	SJCHGC01618 protein [Schistosoma japonicum] ||	TCGTACCGATCGAAACACATGTATGCCTTTCGTATCTAATTACGTTACTCTGTTTGACCA	0.478202	4.80545	UP	DOWN	unique/representative
Q2_P41186	JAP07458.C	Sm_newGenes_Orth_onlyJapon	SJCHGC01621 protein [Schistosoma japonicum] ||	CCTCCTCCTTTAGCTGGGCTTGGGAAAAGCATTAGCCCTAAAAGAGCTACAGGCGGAGTT	0.638498	3.12151	UP	DOWN	unique/representative
Q2_P07090	C812388.1	Sm_Schisto_Orth_only	SJCHGC01621 protein [Schistosoma japonicum] ||	TAAAACCGATTGAAGTAGTTGCTGGTTTGGATAAGGTTGACTTGAAATCTGTTAATGATG	1.29901	2.58104	DOWN	UP	unique/representative
Q2_P33476	C910856.1	Sm_Orth_inOther_sp	SJCHGC01683 protein [Schistosoma japonicum] ||ribosomal protein L6 [Mus musculus] emb|CAA57513.1| M-TAXREB107 [Mus musculus] prf||2111243A tax responsible element-binding protein ||Rpl6 protein [Mus musculus] dbj|BAE30040.1| unnamed protein product [Mus musculus] dbj|BAE22452.1| unnamed protein product [Mus musculus] dbj|BAE30666.1| unnamed protein product [Mus musculus] dbj|BAE29643.1| unnamed p…	TACGTCTACGAAAAACGAAGTGCTTCTCTCAGCATGTTCGGAAGATTCGTTCTAGTATAC	0.626019	0.668004	UP	DOWN	unique/representative
Q2_P20085	C802977.1	Sm_Orth_inOther_sp	SJCHGC01731 protein [Schistosoma japonicum] ||GA20298-PA [Drosophila pseudoobscura] ||CG7364-PA [Drosophila melanogaster] ref|NP_609669.1| CG7364-PA [Drosophila melanogaster] gb|AAL13504.1| GH02822p [Drosophila melanogaster] gb|AAF44810.1| symbol=BG:DS00797.1 cDNA=method: sim4 score: 1000.0 desc: LD32761 LD Drosophila melanogaster embryo pOT2 Drosophila melanogaster cDNA clone full length mRNA se…	ACATCTGGTGGAGCGGCAGTTTATCTGTTCGGATATTCGTTCTTCTACTTTTTGACAAAG	1.35983	2.58104	DOWN	UP	unique/representative
Q2_P05749	C810501.1	Sm_Schisto_Orth_only	SJCHGC01861 protein [Schistosoma japonicum] ||unknown [Schistosoma japonicum] ||SJCHGC02275 protein [Schistosoma japonicum] ||	AATGCATTACTTTTTAGAGCTACAATACTTCCACGCGGCACTCAAAAGAAACAAGAAGAT	0.593662	1.43759	UP	DOWN	unique/representative
Q2_P27549	C900232.1	Sm_Orth_inOther_sp	SJCHGC01871 protein [Schistosoma japonicum] ||SJCHGC02276 protein [Schistosoma japonicum] ||unnamed protein product [Tetraodon nigroviridis] ||PREDICTED: similar to Ectonucleoside triphosphate diphosphohydrolase 6 (NTPDase6) (CD39 antigen-like 2) [Danio rerio] ||PREDICTED: similar to Ectonucleoside triphosphate diphosphohydrolase 5 precursor (NTPDase5) (Nucleoside diphosphatase) (CD39 antigen-lik…	TAATTTTAAGAGCTACCGCTGGTCTTCGACTAATTTCTGCACATAAAGCGGAGAATATAT	0.60762	1.43759	UP	DOWN	unique/representative
Q2_P02488	C805036.1	Sm_Orth_inOther_sp	SJCHGC01887 protein [Schistosoma japonicum] ||unknown [Schistosoma japonicum] ||ribosomal protein S18 [Branchiostoma belcheri] sp|Q8ISP0|RS18_BRABE 40S ribosomal protein S18 ||ribosomal protein S18 [Argopecten irradians] sp|Q8IT98|RS18_AEQIR 40S ribosomal protein S18 ||ribosomal protein S18 [Ixodes scapularis] ||	TGAAGATCTTGAACGATTAAAGAGGATAAGATCCCATCGGGGTATACGTCACTATTGGGG	0.73695	2.58104	UP	DOWN	unique/representative
Q2_P06668	C811696.1	Sm_Orth_inOther_sp	SJCHGC01901 protein [Schistosoma japonicum] ||unknown [Schistosoma japonicum] ||vacuolar sorting protein VPS24 [Ixodes pacificus] ||hypothetical protein T27F7.1 - Caenorhabditis elegans ||T27F7.1 [Caenorhabditis elegans] gb|AAG01563.2| Hypothetical protein T27F7.1 [Caenorhabditis elegans] ||	TGCGTCATATGGCTTCGATGAATAAGCTGACCAGTGGTATGCAAAAGAGTACGACAGTCA	0.615029	2.21438	UP	DOWN	unique/representative
Q2_P12347	C908335.1	Sm_Schisto_Orth_only	SJCHGC01925 protein [Schistosoma japonicum] ||	CTGCTGCATGCAGTGAAGATCCTGATGAATTATTTAGGAAATTACATCCTGAATTGTAAA	0.524066	0.948671	UP	DOWN	unique/representative
Q2_P04056	C807600.1	Sm_Schisto_Orth_only	SJCHGC02097 protein [Schistosoma japonicum] ||	ACGTAGGTTCACCTAGCAAACGGAAAACACCAAAGAAGAACAGAACCTCGACGGTTAGTG	0.465287	4.80545	UP	DOWN	unique/representative
Q2_P01131	C802653.1	Sm_Orth_inOther_sp	SJCHGC02110 protein [Schistosoma japonicum] ||SJCHGC02111 protein [Schistosoma japonicum] ||PREDICTED: similar to thioredoxin-like 5 [Strongylocentrotus purpuratus] ||Unknown (protein for MGC:131361) [Xenopus laevis] ||PREDICTED: similar to thioredoxin-like 5 [Rattus norvegicus] ||	GACAAAGAAGTTGTACAACTTAATCTCGTCGAGCTCATGTTCGAAGATTAGTTACACGGA	0.621234	0.869742	UP	DOWN	unique/representative
Q2_P26699	C812340.1	Sm_Orth_inOther_sp	SJCHGC02141 protein [Schistosoma japonicum] ||SJCHGC02140 protein [Schistosoma japonicum] ||PREDICTED: similar to homolog of yeast ribosome biogenesis regulatory protein RRS1 [Bos taurus] ||PREDICTED: similar to mKIAA0112 protein [Rattus norvegicus] ||homolog of yeast ribosome biogenesis regulatory protein RRS1 [Homo sapiens] gb|AAH01811.1| Homolog of yeast ribosome biogenesis regulatory protein …	GAGCCAAAAACGAGCTCCAGCGTCTCCGTAATATTGCCCGAACTGTCAAAGCAGGACAAG	0.516782	1.7847	UP	DOWN	unique/representative
Q2_P38545	JAP06514.C	Sm_newGenes_Orth_inOther_sp	SJCHGC02197 protein [Schistosoma japonicum] ||similar to GenBank Accession Number AK015888 EG:22E5 [Schistosoma japonicum] ||ENSANGP00000021328 [Anopheles gambiae str. PEST] ref|XP_311347.2| ENSANGP00000021328 [Anopheles gambiae str. PEST] ||GA17883-PA [Drosophila pseudoobscura] ||PREDICTED: similar to CG4025-PA [Apis mellifera] ||	GGTGGTGGTTCAGCGTATGCACTTGTTGTTACATATATTACATATAAATATCTTCGACAT	2.37372	1.7847	DOWN	UP	unique/representative
Q2_P29035	C903046.1	Sm_Schisto_Orth_only	SJCHGC02213 protein [Schistosoma japonicum] ||	GATTCCGAATCAGAAAAGGGTGATGCACCTTCAGTCGACAAGGAGTCGAACGAAGAGGCC	0.799885	3.12151	UP	DOWN	unique/representative
Q2_P36958	C917500.1	Sm_Schisto_Orth_only	SJCHGC02215 protein [Schistosoma japonicum] ||SJCHGC01349 protein [Schistosoma japonicum] ||	GTCAACACAACAGATGATGATGGTGTTAATTCGACTCATGTCAATACAGTGAATATTACT	1.41595	2.58104	DOWN	UP	unique/representative
Q2_P41119	JAP04672.C	Sm_newGenes_Orth_inOther_sp	SJCHGC02231 protein [Schistosoma japonicum] ||similar to hypothetical RNA-binding protein KIAA0682 hypothetical protein with RRM domain similar to hypothetical RNA-binding protein KIAA0682 [Schistosoma japonicum] ||unknown [Schistosoma japonicum] ||SJCHGC02233 protein [Schistosoma japonicum] ||RBM19 protein [Homo sapiens] gb|AAH04289.1| RBM19 protein [Homo sapiens] sp|Q9Y4C8|RBM19_HUMAN Probable …	CGTTCCTTTTCCCATCTGACGCTGTTAAAGCCTACAAATCACTAGATAAAACAAAATTTA	0.525342	0.948671	UP	DOWN	unique/representative
Q2_P06196	C810994.1	Sm_Schisto_Orth_only	SJCHGC02235 protein [Schistosoma japonicum] ||SJCHGC09722 protein [Schistosoma japonicum] ||	GTCTTTCTCCTGCTCTCCGCTTACTGTTGTTGACTTTTGTACATTTGTATTTATTTCTAA	0.761836	2.58104	UP	DOWN	unique/representative
Q2_P01014	C802372.1	Sm_Schisto_Orth_only	SJCHGC02245 protein [Schistosoma japonicum] ||SJCHGC02244 protein [Schistosoma japonicum] ||SJCHGC02246 protein [Schistosoma japonicum] ||	CCGTACTGACTCAGATGTTAAAATACCTGTTCCTGAGATAATTGACAAAGAGAATGATTA	1.69977	0.948671	DOWN	UP	unique/representative
Q2_P38503	JAP05759.C	Sm_newGenes_Orth_inOther_sp	SJCHGC02247 protein [Schistosoma japonicum] ||novel protein [Danio rerio] ||PREDICTED: similar to solute carrier family 25 (mitochondrial carrier phosphate carrier) member 23 [Danio rerio] ||PREDICTED: similar to solute carrier family 25 member 24 isoform 2 isoform 2 [Bos taurus] ||PREDICTED: similar to solute carrier family 25 member 24 isoform 1 isoform 3 [Bos taurus] ||	CTAAACCTCTAAATAAACCTGGCACCCCTTCATGTTCCACAATATTTTTGACAATCTTTA	0.649224	1.7847	UP	DOWN	unique/representative
Q2_P35692	C915383.1	Sm_Schisto_Orth_only	SJCHGC02262 protein [Schistosoma japonicum] ||	CGTCGTTTCACTCTCACATTTAGGTTTAATTCAATACTCTTTATGGAATCAGGGTTTCTA	0.760788	2.21438	UP	DOWN	unique/representative
Q2_P24567	C809074.1	Sm_Schisto_Orth_only	SJCHGC02284 protein [Schistosoma japonicum] ||SJCHGC02283 protein [Schistosoma japonicum] ||	AGCAGCTGAGAACTGAATACTCTCCACGGATGCTTCCCTCTGATTATATATTGTATGCTG	0.528356	0	UP	DOWN	unique/representative
Q2_P03107	C806116.1	Sm_Schisto_Orth_only	SJCHGC02340 protein [Schistosoma japonicum] ||	GGTTGACTGAAGTGAGATTGTCAACCCGATTATCGTTTCTGACTGCGTATTACTACACCT	0.683159	3.12151	UP	DOWN	unique/representative
Q2_P09047	C902669.1	Sm_Schisto_Orth_only	SJCHGC02350 protein [Schistosoma japonicum] ||	TGTATTGCATTGTCTTGTAATAATACTGTCCTGGTCCTCAAGGCATGTTCGTTGTTTTTT	1.30489	2.21438	DOWN	UP	unique/representative
Q2_P00210	C800662.1	Sm_Orth_inOther_sp	SJCHGC02359 protein [Schistosoma japonicum] ||SJCHGC05938 protein [Schistosoma japonicum] ||PREDICTED: similar to CG9619-PA [Strongylocentrotus purpuratus] ||unnamed protein product [Tetraodon nigroviridis] ||CG9619-PA [Drosophila melanogaster] ref|NP_649104.1| CG9619-PA [Drosophila melanogaster] ||	GATCGGAAGTGAGATATTTATGGTGATCAACTGCCTTTGAATCCTATGTATTACGATAAT	1.37123	3.8601	DOWN	UP	unique/representative
Q2_P21802	C805392.1	Sm_Schisto_Orth_only	SJCHGC02364 protein [Schistosoma japonicum] ||	ACATCGACACAGCGCATCTAAACGATCAACTTCACACCTCTCCCGACAACACAAATCCCA	0.490337	3.8601	UP	DOWN	unique/representative
Q2_P10399	C904627.1	Sm_Schisto_Orth_only	SJCHGC02370 protein [Schistosoma japonicum] ||	GACGAGAAAGATTTAGAAATATTGGGAGAAATTGGAAGTGGATCATATGGTAGAGCTATA	0.414437	0.540884	UP	DOWN	unique/representative
Q2_P03823	C807224.1	Sm_Orth_inOther_sp	SJCHGC02371 protein [Schistosoma japonicum] ||peter pan homolog [Homo sapiens] gb|AAH33202.1| Peter pan homolog [Homo sapiens] gb|AAH09833.1| Peter pan homolog [Homo sapiens] emb|CAB99252.1| suppressor of sterile four 1 [Homo sapiens] sp|Q9NQ55|SSF1_HUMAN Suppressor of SWI4 1 homolog (Ssf-1) (Peter Pan homolog) ||PPAN protein [Homo sapiens] ||SSF1/P2Y11 chimeric protein [Homo sapiens] ||hypotheti…	GAACGTGAGGCACATCGTGCTATTTGCCTTGAAGGTATGAAACGTGCCAGGGTTGATGAA	0.502646	0.926243	UP	DOWN	unique/representative
Q2_P08815	C902324.1	Sm_Schisto_Orth_only	SJCHGC02392 protein [Schistosoma japonicum] ||	TGTATTCTTCTTCGTATTCCGGGAGGTATGGAGATGTTAAACGAGTCACACCAAGCTTAC	0.687459	0.869742	UP	DOWN	unique/representative
Q2_P19127	C801770.1	Sm_Schisto_Orth_only	SJCHGC02399 protein [Schistosoma japonicum] ||	GTATATTAGTACAATCACCGGGATGTTAAACGTATCTTTGTTCTTCGTCATTTCGAAAAG	1.63193	0	DOWN	UP	unique/representative
Q2_P20152	C803067.1	Sm_Orth_inOther_sp	SJCHGC02414 protein [Schistosoma japonicum] ||LOC443615 protein [Xenopus laevis] ||DPH2-like 1 (S. cerevisiae) [Mus musculus] ||Dph1 protein [Mus musculus] ||DPH2-like 1 (S. cerevisiae) [Mus musculus] ||	CACCAAACCACAGGTTAAATAAATTGAGTGCACCAAAACCCGTTAACTAAAAAGATACAT	0.710485	0.869742	UP	DOWN	unique/representative
Q2_P32873	C909743.1	Sm_Orth_inOther_sp	SJCHGC02418 protein [Schistosoma japonicum] ||unknown [Schistosoma japonicum] ||PREDICTED: hypothetical protein XP_783518 [Strongylocentrotus purpuratus] ||PREDICTED: hypothetical protein XP_422421 [Gallus gallus] ||PREDICTED: hypothetical protein XP_532607 [Canis familiaris] ||	AGAGTTTTTGGAGCATGGTGGTGTATTGTGTTTACAGGAAGTATGCATTTCATCAAGTGC	1.73993	3.8601	DOWN	UP	unique/representative
Q2_P35980	C915749.1	Sm_Schisto_Orth_only	SJCHGC02426 protein [Schistosoma japonicum] ||	AGATTCCCATCCACTGGCTGCCTACAATTTAGCATGTCTTATTCTGGATTCTGAAGAGCC	0.64094	0	UP	DOWN	unique/representative
Q2_P02876	C805691.1	Sm_Orth_inOther_sp	SJCHGC02438 protein [Schistosoma japonicum] ||KIAA1160 protein [Homo sapiens] gb|AAH04442.1| KIAA1160 protein [Homo sapiens] ref|NP_065752.1| hypothetical protein LOC57461 [Homo sapiens] gb|AAX36438.1| KIAA1160 protein [synthetic construct] ||Hypothetical protein LOC57905 [Mus musculus] ref|NP_598695.1| hypothetical protein LOC57905 [Mus musculus] gb|AAH20103.1| RIKEN cDNA 5830446M03 [Mus musculu…	GTAACTGTGACGAAGATGATGGTGTAATTATACCTCAAGAAGCTGTTTATGAACAAGAAG	0.311628	2.58104	UP	DOWN	unique/representative
Q2_P03911	C807364.1	Sm_Schisto_Orth_only	SJCHGC02447 protein [Schistosoma japonicum] ||	ATTTGTTCCCTCCTAAGACTGTTGCTGCTGCAGCACTGTATGTTGCTAACAAGAAGCAGG	1.67447	0.926243	DOWN	UP	unique/representative
Q2_P19518	C802257.1	Sm_Orth_inOther_sp	SJCHGC02466 protein [Schistosoma japonicum] ||PREDICTED: similar to Max interacting protein 1 [Strongylocentrotus purpuratus] ||Mxi1 protein [Danio rerio] ||PREDICTED: similar to Mxi1 protein isoform 4 [Danio rerio] ||zMxi1 [Danio rerio] sp|P50541|MXI1_BRARE MAX interacting protein 1 (MXI1 protein) ||	CAGCTGTTCTATTGTAAACAAAGTTTATTTCCTAAAGGCAATCTGCCATGTTAATACCCT	1.36869	0	DOWN	UP	unique/representative
Q2_P01427	C803223.1	Sm_Orth_inOther_sp	SJCHGC02479 protein [Schistosoma japonicum] ||SJCHGC02478 protein [Schistosoma japonicum] ||CG10083-PA [Drosophila melanogaster] ref|NP_648657.1| CG10083-PA [Drosophila melanogaster] gb|AAX33537.1| LD21091p [Drosophila melanogaster] ||Hypothetical protein LOC431748 [Danio rerio] ref|NP_001002201.1| hypothetical protein LOC431748 [Danio rerio] ||Hypothetical protein LOC553729 [Danio rerio] ref|NP_…	ATTTGGCAGTCACAACAGGAAAAGCAAAACGATTCATCAAAATTAAGATCTCCTGTCAAG	0.701619	2.58104	UP	DOWN	unique/representative
Q2_P27348	C813415.1	Sm_Schisto_Orth_only	SJCHGC02483 protein [Schistosoma japonicum] ||SJCHGC02482 protein [Schistosoma japonicum] ||	GGGCTCAATTGTTATGCTTCGAGCCATAGAACTTGAGAAACAATTAAAATTTACTGAAAG	0.613104	1.35474	UP	DOWN	unique/representative
Q2_P05192	C809538.1	Sm_Orth_inOther_sp	SJCHGC02498 protein [Schistosoma japonicum] ||PREDICTED: similar to ENSANGP00000001072 [Apis mellifera] ||PREDICTED: similar to ENSANGP00000001072 [Apis mellifera] ||PREDICTED: similar to Striatin-3 (Cell-cycle autoantigen SG2NA) (S/G2 antigen) [Strongylocentrotus purpuratus] ||striatin [Homo sapiens] sp|O43815|STRN_HUMAN Striatin ||	GGTTGATATATTTTTCCCCCCATCTACTGTGTATGTATATCTTTTCATCCCAATGTTTCT	1.70769	0	DOWN	UP	unique/representative
Q2_P05706	C810454.1	Sm_Schisto_Orth_only	SJCHGC02515 protein [Schistosoma japonicum] ||	CTAAGCATTTAGTACTTGTTGTTTTGTTATCTAGTTTGTCGTTTATCATTTGTCCCGCTG	1.37471	0.668004	DOWN	UP	unique/representative
Q2_P25088	C809750.1	Sm_Orth_inOther_sp	SJCHGC02533 protein [Schistosoma japonicum] ||Receptor Mediated Endocytosis family member (rme-1) [Caenorhabditis elegans] gb|AAO25981.1| Receptor mediated endocytosis protein 1 isoform f [Caenorhabditis elegans] ||Receptor Mediated Endocytosis family member (rme-1) [Caenorhabditis elegans] gb|AAL65796.1| Receptor mediated endocytosis protein 1 isoform e [Caenorhabditis elegans] ||Receptor Mediat…	GGACTAATCAGTATTTGACTTGGTAGTTTCGTTACTTGTTCTCATGCTTTACATTGGTTT	1.7218	2.21438	DOWN	UP	unique/representative
Q2_P11606	C906932.1	Sm_Schisto_Orth_only	SJCHGC02560 protein [Schistosoma japonicum] ||	TTGATGAATAACAGTGCGGCTGCTGCAGCCAGCCTTGCCGCACTTACAGCGAACAACCCT	0.541218	4.80545	UP	DOWN	unique/representative
Q2_P26890	C812627.1	Sm_Schisto_Orth_only	SJCHGC02582 protein [Schistosoma japonicum] ||	ATTGCTTTATTATCTTTGGTTGTGCAAAATGCCGCTGTTGTCCTTGTGACTCGATATTCT	0.678974	2.21438	UP	DOWN	unique/representative
Q2_P33628	C911163.1	Sm_Orth_inOther_sp	SJCHGC02592 protein [Schistosoma japonicum] ||unknown [Schistosoma japonicum] ||RNA polymerase II seventh subunit [Homo sapiens] ref|NP_002687.1| DNA directed RNA polymerase II polypeptide G [Homo sapiens] ref|XP_533260.1| PREDICTED: similar to polymerase (RNA) II (DNA directed) polypeptide G [Canis familiaris] gb|AAH60550.1| Polymerase (RNA) II (DNA directed) polypeptide G [Rattus norvegicus] gb…	CCTTCCAATATTAAATTTGAAGGTGCTGAGACAACCACCGATGGCCTCAACGATGAAGAT	0.642787	3.12151	UP	DOWN	unique/representative
Q2_P05303	C809785.1	Sm_Orth_inOther_sp	SJCHGC02618 protein [Schistosoma japonicum] ||Glutamate transporter family protein 1 isoform b [Caenorhabditis elegans] ref|NP_001024394.1| GLutamate Transporter family member (glt-1) [Caenorhabditis elegans] ||Glutamate transporter family protein 1 isoform a [Caenorhabditis elegans] ref|NP_001024393.1| GLutamate Transporter family member (glt-1) [Caenorhabditis elegans] sp|Q10901|EAA1_CAEEL Exci…	CGTCTAGTTTAAATCGTCATCATAAAAAACGTATGAGTTTAGCTGCTGCTATACGTTTAC	1.57866	2.58104	DOWN	UP	unique/representative
Q2_P18524	C800752.1	Sm_Orth_inOther_sp	SJCHGC02650 protein [Schistosoma japonicum] ||hypothetical protein UM05713.1 [Ustilago maydis 521] gb|EAK85968.1| hypothetical protein UM05713.1 [Ustilago maydis 521] ||	AGATATTGACTGGTTCTGGCTTGTTTCAGCTCCTACTTTATTCCATTTCATACGTGAGGT	0.757167	3.8601	UP	DOWN	unique/representative
Q2_P22549	C806390.1	Sm_Schisto_Orth_only	SJCHGC02676 protein [Schistosoma japonicum] ||	GTCAAGTGTGTATATTTTCTTTATCAAATGGAATTCTATCTTCCGGGGTTTCAGTAGAAG	1.3639	1.13755	DOWN	UP	unique/representative
Q2_P18172	C800325.1	Sm_Orth_inOther_sp	SJCHGC02680 protein [Schistosoma japonicum] ||Zinc finger protein 259 [Danio rerio] ref|NP_998273.1| zinc finger protein 259 [Danio rerio] ||zinc finger protein 259 [Mus musculus] gb|AAH21397.1| Zinc finger protein 259 [Mus musculus] sp|Q62384|ZPR1_MOUSE Zinc-finger protein ZPR1 (Zinc finger protein 259) gb|AAC52662.1| zinc finger protein ||unnamed protein product [Mus musculus] ||unnamed protein…	AAAATTACTTAGCTCCAAATGACGACCCACAAATTGAGATTGAAACATATGTACGTACTC	0.689673	1.35474	UP	DOWN	unique/representative
Q2_P41476	JAP04271.S	Sm_newGenes_Orth_onlyJapon	SJCHGC02700 protein [Schistosoma japonicum] ||	GTCATCTGCCTTTTTATTTACGCATTCAAGAATATCCTCTTTTTTGAAGAAGCCTTCGGA	0.410669	2.21438	UP	DOWN	unique/representative
Q2_P01317	C803028.1	Sm_Schisto_Orth_only	SJCHGC02706 protein [Schistosoma japonicum] ||SJCHGC08792 protein [Schistosoma japonicum] ||SJCHGC02705 protein [Schistosoma japonicum] ||	AGATCACATTGCTACCGTAGAACAATTCAAATTATCTAAATGTTTCGCTTCTTTCCCTTC	1.75613	4.80545	DOWN	UP	unique/representative
Q2_P24962	C809574.1	Sm_Schisto_Orth_only	SJCHGC02739 protein [Schistosoma japonicum] ||SJCHGC02738 protein [Schistosoma japonicum] ||	GCGATGGATTTTTCGATTTGTTCAGTGAACAAGAGTTCCATCCAATAAATCATAAGAGTT	0.541481	2.21438	UP	DOWN	unique/representative
Q2_P22143	C805842.1	Sm_Orth_inOther_sp	SJCHGC02781 protein [Schistosoma japonicum] ||unknown [Schistosoma japonicum] ||Hypothetical protein LOC563660 [Danio rerio] ref|NP_001020701.1| hypothetical protein LOC563660 [Danio rerio] ||GA18410-PA [Drosophila pseudoobscura] ||hypothetical protein [Pongo pygmaeus] ||	GAGTAGTAGCAATACTAGTACTGCTACTGGTAGTGATGCTAATATTGTCCAATTATTATG	0.729599	1.35474	UP	DOWN	unique/representative
Q2_P09150	C902831.1	Sm_Schisto_Orth_only	SJCHGC02817 protein [Schistosoma japonicum] ||	TATGAGTCATTTAACCTACTAATAAGTGCAGGAGCAGAAACAGATTATCGGTGTATGGAT	1.37404	0.869742	DOWN	UP	unique/representative
Q2_P05830	C810590.1	Sm_Orth_inOther_sp	SJCHGC02837 protein [Schistosoma japonicum] ||Hypothetical protein CBG02385 [Caenorhabditis briggsae] ||BRAP2 [Squalus acanthias] ||EEED8.16 [Caenorhabditis elegans] gb|AAK93844.1| Hypothetical protein EEED8.16 [Caenorhabditis elegans] sp|Q95QN6|YQOE_CAEEL Hypothetical RING finger protein EEED8.16 in chromosome II ||LOC403394 protein [Xenopus laevis] ||	CACAAAAAATAAATCGAAGACGACGTAAACGCTAAAATCCTTTCTACAGAGATGTCTACT	0.351584	3.8601	UP	DOWN	unique/representative
Q2_P19642	C802402.1	Sm_Schisto_Orth_only	SJCHGC02872 protein [Schistosoma japonicum] ||SJCHGC02871 protein [Schistosoma japonicum] ||	CTGTGGTTGGTGAACCCAATATACTATGTGTTAGAATTGTTTCCAAGAGCTATATCATAT	0.616199	3.12151	UP	DOWN	unique/representative
Q2_P23917	C808223.1	Sm_Schisto_Orth_only	SJCHGC02950 protein [Schistosoma japonicum] ||	ATATTTGTATGTAGCGTTGCTCACGTGACTTTCTCAAACTCCGACCAATGCAGCGCCGCT	0.655853	1.43759	UP	DOWN	unique/representative
Q2_P40618	JAP00403.C	Sm_newGenes_Orth_onlyJapon	SJCHGC03027 protein [Schistosoma japonicum] ||	AGATCGCTAACCCAAAACCCAACCGAAATCCTTTATCCGTTCTTGTGACCGGCAGTATCC	0.535795	0.926243	UP	DOWN	unique/representative
Q2_P12507	C908665.1	Sm_Schisto_Orth_only	SJCHGC03042 protein [Schistosoma japonicum] ||	GATCACATAAGAACTTTTCATGTCGTCGATCATTGAGTGCTGATGTTATGAATCGTAAAT	0.64699	0	UP	DOWN	unique/representative
Q2_P05257	C809690.1	Sm_Schisto_Orth_only	SJCHGC03172 protein [Schistosoma japonicum] ||	CTGTTCATATTGTATCATACATCGTGGTATGTCCTGTGATCCTGTATGGTTATGTAATAA	1.4961	2.58104	DOWN	UP	unique/representative
Q2_P34146	C912066.1	Sm_Schisto_Orth_only	SJCHGC03202 protein [Schistosoma japonicum] ||	CTTATGATCTATTAGCTCGTCTATTAGAACCATGCCCACAAAAACGTATTACTGCTCAAG	0.524883	2.58104	UP	DOWN	unique/representative
Q2_P34173	C912117.1	Sm_Schisto_Orth_only	SJCHGC03220 protein [Schistosoma japonicum] ||	ATCAAAAATATTGGAAATATCATTTCGCCGTGTCTCCCATGCCCCAATTGTACAAAGCTC	0.746071	3.8601	UP	DOWN	unique/representative
Q2_P04867	C808899.1	Sm_Schisto_Orth_only	SJCHGC03231 protein [Schistosoma japonicum] ||	CGGGTGAATCATAATAAATACATGGTAACCGATAAAACAGCCTACATAGGTAAGCATTTT	0.346488	1.43759	UP	DOWN	unique/representative
Q2_P32273	C908606.1	Sm_Orth_inOther_sp	SJCHGC03251 protein [Schistosoma japonicum] ||unnamed protein product [Tetraodon nigroviridis] ||	ATGCGCACTATGGGTTTCTGCAATTTCGGTACCACGAAAGGAAAACATGTTATCGGTAAC	0.724132	1.13755	UP	DOWN	unique/representative
Q2_P35944	C915700.1	Sm_Schisto_Orth_only	SJCHGC03259 protein [Schistosoma japonicum] ||	CTGTAATCAACGGAACTCCCGAAATTTTCACATTTCATGACCCAAAATGTATTTCAGAAA	1.3931	4.80545	DOWN	UP	unique/representative
Q2_P19437	C802157.1	Sm_Orth_inOther_sp	SJCHGC03286 protein [Schistosoma japonicum] ||ENSANGP00000015948 [Anopheles gambiae str. PEST] ref|XP_318369.2| ENSANGP00000015948 [Anopheles gambiae str. PEST] ||PREDICTED: similar to CG11412-PA isoform A [Danio rerio] ||PREDICTED: similar to CG11412-PA isoform A [Strongylocentrotus purpuratus] ||PREDICTED: hypothetical protein LOC70646 [Mus musculus] ||	GAATCAGATTTAAATAGCATTATCAATCTCATTGCTAACGATCTCTCCGAACCTTATTCC	0.724903	0.540884	UP	DOWN	unique/representative
Q2_P04189	C807854.1	Sm_Orth_inOther_sp	SJCHGC03307 protein [Schistosoma japonicum] ||hect domain and RLD 4 [Mus musculus] gb|AAH43082.1| Hect domain and RLD 4 [Mus musculus] dbj|BAE28095.1| unnamed protein product [Mus musculus] ||Herc4 protein [Mus musculus] ||unnamed protein product [Mus musculus] ||unnamed protein product [Mus musculus] ||	TATAGTTGCAGGTGGTTGGCATAGTTTTGTTCTAACTGTCAGTGGTTCACTTTATGCTTG	2.14835	0.926243	DOWN	UP	unique/representative
Q2_P25085	C809746.1	Sm_Schisto_Orth_only	SJCHGC03311 protein [Schistosoma japonicum] ||	ATGTCACTTAGTGTATTAATGGTTCAATTGCCTATCCTCGGCAAAGCATCTCTAATGACA	1.73527	4.80545	DOWN	UP	unique/representative
Q2_P22896	C806844.1	Sm_Schisto_Orth_only	SJCHGC03312 protein [Schistosoma japonicum] ||	CGGCGTCATTCAAATAGAGATGATGATCGAGATATTTATTCAATGCTTGGTGTTTGAATA	1.68287	0.402658	DOWN	UP	unique/representative
Q2_P28938	C902913.1	Sm_Orth_inOther_sp	SJCHGC03344 protein [Schistosoma japonicum] ||5 -AMP-activated protein kinase gamma-2 non-catalytic subunit transcript variant 2 [Gallus gallus] ||5 -AMP-activated protein kinase gamma-2 non-catalytic subunit transcript variant 1 [Gallus gallus] ||5 -AMP-activated protein kinase gamma-2 non-catalytic subunit transcript variant 3 [Gallus gallus] ref|NP_001026136.1| hypothetical protein LOC420435 […	TGTTACTCAAGCATAAAGTACATCGTCTCCCTGTAATTGATCCAATCAGTGGGAATCCAT	0.644346	4.80545	UP	DOWN	unique/representative
Q2_P27413	C900059.1	Sm_Orth_inOther_sp	SJCHGC03357 protein [Schistosoma japonicum] ||Timm50 protein [Danio rerio] ||translocase of inner mitochondrial membrane 50-like protein [Danio rerio] gb|AAH57522.1| Translocase of inner mitochondrial membrane 50 homolog [Danio rerio] ref|NP_956959.1| translocase of inner mitochondrial membrane 50 homolog [Danio rerio] ||PREDICTED: similar to Timm50 protein [Danio rerio] ||unnamed protein product…	GCTATCTCCTCACTATGAGGTTGTTGTCTATACAAATGAATCAGTAATGGTAAGCTTAAA	0.689078	3.8601	UP	DOWN	unique/representative
Q2_P07366	C812841.1	Sm_Orth_inOther_sp	SJCHGC03376 protein [Schistosoma japonicum] ||MGC83218 protein [Xenopus laevis] ||Ribose 5-phosphate isomerase A (ribose 5-phosphate epimerase) [Danio rerio] ref|NP_001007290.1| ribose 5-phosphate isomerase A (ribose 5-phosphate epimerase) [Danio rerio] ||Rpia protein [Danio rerio] ||ribose 5-phosphate isomerase A [Mus musculus] gb|AAH53526.1| Ribose 5-phosphate isomerase A [Mus musculus] sp|P479…	CAAGAATACAAAAACTATTTGGTGGACAAGCGATTCTACGAGAGGCTGTTTCAAAGATGG	0.755069	1.13755	UP	DOWN	unique/representative
Q2_P19338	C802040.1	Sm_Orth_inOther_sp	SJCHGC03405 protein [Schistosoma japonicum] ||alpha-2-macroglobulin [Limulus sp.] ||PREDICTED: similar to Alpha-2-macroglobulin precursor (Alpha-2-M) [Canis familiaris] ||alpha-macroglobulin precursor - guinea pig dbj|BAA12316.1| alpha-macroglobulin [Cavia porcellus] ||hypothetical protein [Pongo pygmaeus] ||	CGTTTACCAACTGGTTGTGGTGAACAAAATATGGTATTAGTAGCACCAAATGTCTATATA	0.827659	3.8601	UP	DOWN	unique/representative
Q2_P22764	C806670.1	Sm_Orth_inOther_sp	SJCHGC03461 protein [Schistosoma japonicum] ||B52-prov protein [Xenopus laevis] ||MGC52985 protein [Xenopus laevis] ||	AAAGGTGGTGGTGGTGCTTCTGCAAATAATGAATCTCTTTATTCAGATAAAGATGATACA	2.02743	0.402658	DOWN	UP	unique/representative
Q2_P18502	C800724.1	Sm_Orth_inOther_sp	SJCHGC03471 protein [Schistosoma japonicum] ||GA17439-PA [Drosophila pseudoobscura] ||CG3420-PA [Drosophila melanogaster] ref|NP_610234.3| CG3420-PA [Drosophila melanogaster] gb|AAL48998.1| RE40412p [Drosophila melanogaster] ||ENSANGP00000013261 [Anopheles gambiae str. PEST] ref|XP_314297.2| ENSANGP00000013261 [Anopheles gambiae str. PEST] ||PREDICTED: similar to ENSANGP00000013261 [Mus musculus]…	TAAATATCGACTCATACTTAGTTAAGTGGAGTTGGCTCACACGCCTTCTCCATTGCGCGT	0.677556	0	UP	DOWN	unique/representative
Q2_P17999	C800132.1	Sm_Orth_inOther_sp	SJCHGC03473 protein [Schistosoma japonicum] ||ENSANGP00000011118 [Anopheles gambiae str. PEST] ref|XP_309629.2| ENSANGP00000011118 [Anopheles gambiae str. PEST] ||PREDICTED: similar to DNA topoisomerase I isoform 2 [Strongylocentrotus purpuratus] ||Hypothetical protein CBG20349 [Caenorhabditis briggsae] ||Hypothetical protein M01E5.5a [Caenorhabditis elegans] ref|NP_493337.1| TOPoisomerase family…	GGGATCTATGTACGTATAATTTAATGTGAAGCCACATTATCTTTGCTCGATCATTTGTGT	1.33944	0	DOWN	UP	unique/representative
Q2_P22299	C806047.1	Sm_Schisto_Orth_only	SJCHGC03487 protein [Schistosoma japonicum] ||	AGATCTATCCTTGAAAGAAGTGCTGATATATCAGTTAATTGGGGTGAGCATGGTGAACAG	1.4481	0.869742	DOWN	UP	unique/representative
Q2_P09510	C903353.1	Sm_Orth_inOther_sp	SJCHGC03524 protein [Schistosoma japonicum] ||PREDICTED: similar to multidomain presynaptic cytomatrix protein Piccolo [Canis familiaris] ||aczonin [Gallus gallus] sp|Q9PU36|PCLO_CHICK Piccolo protein (Aczonin) ||PREDICTED: similar to piccolo (presynaptic cytomatrix protein) [Bos taurus] ||rab3 effector-like 35% Similarity to AF007836 (PID:g2317778) [Homo sapiens] ||	GTACCTAAAAAGTCAGTATCTTCATCGAAAACTTCATCTGACAGTTCAAGACAAGCCAAG	1.54586	4.80545	DOWN	UP	unique/representative
Q2_P02279	C804676.1	Sm_Schisto_Orth_only	SJCHGC03570 protein [Schistosoma japonicum] ||SJCHGC02040 protein [Schistosoma japonicum] ||egg protein CP391S [Schistosoma japonicum] ||SJCHGC09062 protein [Schistosoma japonicum] ||egg protein CP391B [Schistosoma japonicum] ||	CGAAACCGTCGGATATAGCATGTATTTGGTGTGAAAGAATTAACATATGCATAGATAGTA	1.21327	3.12151	DOWN	UP	unique/representative
Q2_P24792	C809340.1	Sm_Orth_inOther_sp	SJCHGC03605 protein [Schistosoma japonicum] ||GA10087-PA [Drosophila pseudoobscura] ||Mod1 protein [Mus musculus] gb|AAH11081.1| Mod1 protein [Mus musculus] gb|AAH94028.1| Mod1 protein [Mus musculus] ||Mod1 protein [Mus musculus] ||unnamed protein product [Mus musculus] dbj|BAB23716.1| unnamed protein product [Mus musculus] ||	GTATTCATACCTTTCTTCTGTAAGACTATTTTTCTGTCAAACGGTTTGTACGATCTGTGA	1.34038	4.80545	DOWN	UP	unique/representative
Q2_P06206	C811005.1	Sm_Schisto_Orth_only	SJCHGC03617 protein [Schistosoma japonicum] ||	GTTTTATATCGTGGTTTCTGGGAAAAATCAATGTCTATCGCATTCACAACAAATCGTGAT	1.23536	3.12151	DOWN	UP	unique/representative
Q2_P16101	C916395.1	Sm_Schisto_Orth_only	SJCHGC03660 protein [Schistosoma japonicum] ||	ATTTTAAATTTGCGGAAGGAGCGAGTACGTTTGGAAGGTATTCACGCTCTCCACGTTGAC	0.72386	3.12151	UP	DOWN	unique/representative
Q2_P39103	JAP00849.C	Sm_newGenes_Orth_onlyJapon	SJCHGC03693 protein [Schistosoma japonicum] ||	GGGTTTACGTTTCCAAGTGTTTGTTTCAGCATTTGATATGATCGAATATGTTGAGGATTT	1.33124	3.8601	DOWN	UP	unique/representative
Q2_P40629	JAP01551.C	Sm_newGenes_Orth_onlyJapon	SJCHGC03716 protein [Schistosoma japonicum] ||	CATTGATTCCAGTCAGTACCAAGACAGATGTATCACTAACTACTCAACAATTATCTATTC	1.32034	1.13755	DOWN	UP	unique/representative
Q2_P40019	JAP10327.C	Sm_newGenes_Orth_inOther_sp	SJCHGC03724 protein [Schistosoma japonicum] ||RAE1 (RNA export 1 S.pombe) homolog [Gallus gallus] emb|CAG32185.1| hypothetical protein [Gallus gallus] ||RAE1 RNA export 1 homolog [Xenopus tropicalis] ref|NP_001015826.1| MGC97718 protein [Xenopus tropicalis] gb|AAH90109.1| MGC97718 protein [Xenopus tropicalis] ||Rae1/Gle2 protein [Xenopus laevis] gb|AAP12530.1| Rae1/Gle2 [Xenopus laevis] ||RAE1 RN…	TACCATTCCAAAAGCTGAACAGATGCATCAAGGGCCTGTTTTTGGGGCTTGCTGGAGCAC	0.754207	2.58104	UP	DOWN	unique/representative
Q2_P14820	C913211.1	Sm_Schisto_Orth_only	SJCHGC03727 protein [Schistosoma japonicum] ||	CTGTTGCAGCTTGACCCACGTATGGAGAGATCACGTACTCACCTGTACGATCCTGTTTTC	0.541392	0	UP	DOWN	unique/representative
Q2_P39550	JAP04303.C	Sm_newGenes_Orth_inOther_sp	SJCHGC03784 protein [Schistosoma japonicum] ||ENSANGP00000016461 [Anopheles gambiae str. PEST] ref|XP_320537.2| ENSANGP00000016461 [Anopheles gambiae str. PEST] ||ORF FPV114 HAL3 domain [Fowlpox virus] emb|CAE52655.1| hypothetical protein [Fowlpox virus (isolate HP-438[Munich])] gb|AAF44458.1| ORF FPV114 HAL3 domain [Fowlpox virus] ||CNPV141 HAL3-like domain protein [Canarypox virus] gb|AAR83487.…	GAAGACATTGATTTGTGGAGAGACTGGTATTGGAGCGATGGCAGAAGTCAGTGATATTGT	0.629587	2.21438	UP	DOWN	unique/representative
Q2_P18063	C800208.1	Sm_Orth_inOther_sp	SJCHGC03817 protein [Schistosoma japonicum] ||hypothetical protein DDB0219651 [Dictyostelium discoideum] gb|EAL61877.1| hypothetical protein DDB0219651 [Dictyostelium discoideum] ||Hypothetical protein CBG02855 [Caenorhabditis briggsae] ||Hypothetical protein F54D5.1 [Caenorhabditis elegans] ref|NP_496475.3| PhytoChelatin Synthase family member (pcs-1) [Caenorhabditis elegans] gb|AAK62992.1| phyt…	ACCATTACCTCGTCATTGCATTCCTTTTAGTTCTCCTGAAGGAAAACACATATTTCGCGA	0.660257	4.80545	UP	DOWN	unique/representative
Q2_P03708	C807036.1	Sm_Schisto_Orth_only	SJCHGC03835 protein [Schistosoma japonicum] ||	AGTGGAGTTACACAACCTCCACCGCCCCCACCTCCTCCTGGTCTTGTAATGCTTTCCAGT	0.582843	0.540884	UP	DOWN	unique/representative
Q2_P38582	JAP07229.C	Sm_newGenes_Orth_onlyJapon	SJCHGC03870 protein [Schistosoma japonicum] ||	ACCAACTAATAAACAATTCACACCTCGACCTTCAGATACAGTTGAAAATGCCATGGGAAC	0.578129	3.12151	UP	DOWN	unique/representative
Q2_P19807	C802615.1	Sm_Schisto_Orth_only	SJCHGC03900 protein [Schistosoma japonicum] ||	GGATGGTGATGATGGACCGTTTACAAAATCAAGCACAATCAGTTCGTGGTTCACAAATGG	1.26678	2.58104	DOWN	UP	unique/representative
Q2_P40095	JAP10997.C	Sm_newGenes_Orth_onlyJapon	SJCHGC03926 protein [Schistosoma japonicum] ||	ATTCACCCTCACGATCGCTGTCAATGTTAGAGGTCGTATCGATCCACCTACTGAGAAGGT	1.25116	4.80545	DOWN	UP	unique/representative
Q2_P18325	C800503.1	Sm_Schisto_Orth_only	SJCHGC03965 protein [Schistosoma japonicum] ||	AACCCACCCTAATCTCGGGCAAGATAAAGATAAGTAAAACGTAAATATTCCTACGTTTAG	0.51256	3.12151	UP	DOWN	unique/representative
Q2_P18240	C800409.1	Sm_Schisto_Orth_only	SJCHGC03988 protein [Schistosoma japonicum] ||	CGATCTTATTGATAATTTAGATCCTGTTCCACTTCAACATGCTTTAGAACCATTACCTAC	0.509624	0.926243	UP	DOWN	unique/representative
Q2_P41088	JAP04037.C	Sm_newGenes_Orth_onlyJapon	SJCHGC04010 protein [Schistosoma japonicum] ||	ATCCCCATATGACAGACAATAATTGCATCCATAAACATAGTTTACCCTTGTGATAACCTT	0.774809	4.80545	UP	DOWN	unique/representative
Q2_P28712	C902591.1	Sm_Orth_inOther_sp	SJCHGC04118 protein [Schistosoma japonicum] ||phosphoacetylglucosamine mutase [Aedes aegypti] ||PREDICTED: similar to Phosphoacetylglucosamine mutase (PAGM) (Acetylglucosamine phosphomutase) (N-acetylglucosamine-phosphate mutase) (Phosphoglucomutase 3) isoform 1 [Canis familiaris] ||PREDICTED: similar to Phosphoacetylglucosamine mutase (PAGM) (Acetylglucosamine phosphomutase) (N-acetylglucosamine…	AAATGCACCAAAGTTAACTCCACCGAATGAACAGTCTATCATGTATCCAGATAGATGGGC	0.300035	1.7847	UP	DOWN	unique/representative
Q2_P06413	C811315.1	Sm_Schisto_Orth_only	SJCHGC04187 protein [Schistosoma japonicum] ||	GGCTACGGAAAGGTTTTTCTAGTTCAGAAGGTTGATGGCATTGATCAAGGAAAACTGTAT	0.180405	2.58104	UP	DOWN	unique/representative
Q2_P02597	C805229.1	Sm_Schisto_Orth_only	SJCHGC04192 protein [Schistosoma japonicum] ||	ACTCTCGCAATGGTGATTCGAGCAGTTCTGGTTCACAATCAGATGAAAGGCGAAGTGCGC	0.502541	0	UP	DOWN	unique/representative
Q2_P06037	C810816.1	Sm_Schisto_Orth_only	SJCHGC04194 protein [Schistosoma japonicum] ||	CGACACCCCACACAGTTCTGTTGTAAAACACAAAATAATGATTAAATCCTGATGATTTCT	0.820445	4.80545	UP	DOWN	unique/representative
Q2_P26109	C811479.1	Sm_Orth_inOther_sp	SJCHGC04201 protein [Schistosoma japonicum] ||Zfr protein [Xenopus laevis] ||Zinc finger RNA binding protein [Xenopus tropicalis] ref|NP_001011177.1| zinc finger RNA binding protein [Xenopus tropicalis] ||Zinc finger RNA binding protein [Danio rerio] ref|NP_955852.1| zinc finger RNA binding protein [Danio rerio] ||PREDICTED: similar to zinc finger RNA binding protein isoform 2 [Canis familiaris] …	GATCATCTCTTATCTTTAGAGTACAATATGATGAGAAATATGCTTTCTGTACCAAGCGAC	1.65637	0.402658	DOWN	UP	unique/representative
Q2_P05485	C810211.1	Sm_Schisto_Orth_only	SJCHGC04218 protein [Schistosoma japonicum] ||	ATAGCTGACTGTGATCCCAGTAAACGAGATTGTTTTCTCGTGTCAAGTTTATCGGTAACT	0.679301	0	UP	DOWN	unique/representative
Q2_P23295	C807398.1	Sm_Schisto_Orth_only	SJCHGC04230 protein [Schistosoma japonicum] ||	TGTTACTACTGTAAATTTCGATGAATTAGATCCTCAGGATGAAAACTGGACTACTCCAAC	0.804997	3.8601	UP	DOWN	unique/representative
Q2_P16818	C917820.1	Sm_Orth_inOther_sp	SJCHGC04233 protein [Schistosoma japonicum] ||PREDICTED: similar to 8-oxoguanine DNA glycosylase isoform 1b [Strongylocentrotus purpuratus] ||Unknown (protein for IMAGE:6631801) [Xenopus laevis] ||8-oxoguanine DNA glycosylase isoform 2e [Homo sapiens] ||8-oxoguanine DNA glycosylase isoform 2d [Homo sapiens] ||	CTGCCAACTGGCTTTTGAAAAATGGAGGTCGATCTCGTCTACTTGAACTTCGTTCCGTGT	0.48148	0	UP	DOWN	unique/representative
Q2_P41175	JAP07034.C	Sm_newGenes_Orth_onlyJapon	SJCHGC04276 protein [Schistosoma japonicum] ||	TATCCTGACTCTTTTCGTATTTGCGTGCAGCTTTAATAGGTGTTGCATAATCCGACTTTT	0.656705	3.8601	UP	DOWN	unique/representative
Q2_P12829	C909368.1	Sm_Schisto_Orth_only	SJCHGC04356 protein [Schistosoma japonicum] ||	AGTCAACCTGAATGTTTAGTTGAGACAGATCGACCCCGAATTGAAGCATATCAATTACTT	0.820066	3.8601	UP	DOWN	unique/representative
Q2_P26214	C811640.1	Sm_Orth_inOther_sp	SJCHGC04372 protein [Schistosoma japonicum] ||Zgc:92587 [Danio rerio] ref|NP_001002725.1| hypothetical protein LOC436998 [Danio rerio] ||PREDICTED: similar to zinc finger DHHC domain containing 3 isoform 5 [Bos taurus] ref|XP_876638.1| PREDICTED: similar to zinc finger DHHC domain containing 3 isoform 3 [Bos taurus] ||PREDICTED: similar to Zinc finger DHHC domain containing 3 [Rattus norvegicus] …	GTACACCTTAAAATTATTGGAGTCTTCGTGGTGTTACTTGTTTGTTGATAGGGTTATGTA	1.61262	2.21438	DOWN	UP	unique/representative
Q2_P25207	C809916.1	Sm_Orth_inOther_sp	SJCHGC04412 protein [Schistosoma japonicum] ||unnamed protein product [Tetraodon nigroviridis] ||ENSANGP00000016567 [Anopheles gambiae str. PEST] ref|XP_319827.2| ENSANGP00000016567 [Anopheles gambiae str. PEST] ||PREDICTED: similar to mitochondrial ribosomal protein S14 [Danio rerio] ||PREDICTED: similar to mitochondrial ribosomal protein S14 mitochondrial 28S ribosomal protein S14 [Gallus gallu…	AAACCTCTGTCTCTGAATATGTACGCCGATATCACAAAAATTTGGCTGATGTATAAAACA	0.804671	3.8601	UP	DOWN	unique/representative
Q2_P05106	C809356.1	Sm_Orth_inOther_sp	SJCHGC04422 protein [Schistosoma japonicum] ||PREDICTED: similar to CG8386-PA [Apis mellifera] ||Zgc:100800 [Danio rerio] ref|NP_001003650.1| hypothetical protein LOC445256 [Danio rerio] ||ENSANGP00000010523 [Anopheles gambiae str. PEST] ref|XP_317357.2| ENSANGP00000010523 [Anopheles gambiae str. PEST] ||PREDICTED: similar to Ufm1-conjugating enzyme 1 (Ubiquitin-fold modifier conjugating enzyme 1…	GTTTGGGTCCTTGGTTGGCCGTAGAAATACCTGATTTGATATCAAAAGGGATTGTTAAAC	0.67257	0	UP	DOWN	unique/representative
Q2_P39857	JAP08614.C	Sm_newGenes_Orth_onlyJapon	SJCHGC04516 protein [Schistosoma japonicum] ||	CACCGAAATGGTTTGTAGACAATGAGGAGGTTAGAAACATTAGTATAAATTTGTTGAACG	0.723965	1.13755	UP	DOWN	unique/representative
Q2_P16061	C916327.1	Sm_Schisto_Orth_only	SJCHGC04572 protein [Schistosoma japonicum] ||	GGATGGTCTAGAAAATGGGAGTGTGGATAGAGGATTAATACCGGATTTATTATTTTATAC	1.57175	0.668004	DOWN	UP	unique/representative
Q2_P39983	JAP09912.C	Sm_newGenes_Orth_onlyJapon	SJCHGC04576 protein [Schistosoma japonicum] ||	CGTTTAACTAGAGTTAAAGGTATTCAGCTGTGGCATGCCCATACGGGATCATTAGTTCAC	0.678599	3.8601	UP	DOWN	unique/representative
Q2_P24136	C808516.1	Sm_Schisto_Orth_only	SJCHGC04610 protein [Schistosoma japonicum] ||	TCTCACGTTGGAGAATTTGTTGAAGGTCTTGGTCCAGGACAATTAGTTGGACGACAAGTA	1.27743	4.80545	DOWN	UP	unique/representative
Q2_P01294	C802976.1	Sm_Orth_inOther_sp	SJCHGC04626 protein [Schistosoma japonicum] ||PREDICTED: similar to Exportin-4 (Exp4) [Canis familiaris] ||	CGGTCAATTTAGAAGCATCATTTTCATCTGCACTACTCAATTTAATTCATTTAAGTCCGG	1.48018	1.35474	DOWN	UP	unique/representative
Q2_P22056	C805734.1	Sm_Orth_inOther_sp	SJCHGC04651 protein [Schistosoma japonicum] ||PREDICTED: similar to RIKEN cDNA 1810054G18 [Rattus norvegicus] ||PREDICTED: similar to CG15119-PA [Canis familiaris] ||hypothetical protein LOC55957 [Homo sapiens] gb|AAH09071.1| Protein F25965 [Homo sapiens] ||antolefinine [Mus musculus] dbj|BAB25310.1| unnamed protein product [Mus musculus] ref|NP_083653.1| hypothetical protein LOC75660 [Mus muscul…	AATGTCTCCTGAAGGATTACTGGAACAGCACATTGTCCGTTGGAGAGAAATTCGGAGAAA	0.743979	3.12151	UP	DOWN	unique/representative
Q2_P26758	C812433.1	Sm_Orth_inOther_sp	SJCHGC04659 protein [Schistosoma japonicum] ||unnamed protein product [Tetraodon nigroviridis] ||GA18175-PA [Drosophila pseudoobscura] ||ENSANGP00000004609 [Anopheles gambiae str. PEST] ref|XP_318635.2| ENSANGP00000004609 [Anopheles gambiae str. PEST] ||CG4426-PA [Drosophila melanogaster] ref|NP_523451.2| CG4426-PA [Drosophila melanogaster] ||	GTGGTGGTGCTGCATGTTATTTTATATGGTGTACAATTCTTAATAAAACAGGACCGTTTT	2.2568	0.948671	DOWN	UP	unique/representative
Q2_P07082	C812373.1	Sm_Orth_inOther_sp	SJCHGC04689 protein [Schistosoma japonicum] ||SJCHGC03705 protein [Schistosoma japonicum] ||MGC82133 protein [Xenopus laevis] ||Wu:ft31b04 protein [Danio rerio] ||PREDICTED: similar to MGC82133 protein [Danio rerio] ||	CAGTAACCGATAATAATTTAGTATGCATTTGGAAATTTTCGGGTTAACCATTATCCCCCC	2.30775	1.35474	DOWN	UP	unique/representative
Q2_P40720	JAP00853.S	Sm_newGenes_Orth_onlyJapon	SJCHGC04750 protein [Schistosoma japonicum] ||	GGAAAACTGTAAAAACAGCAAAAATAAAGGTAAGTATAAAACACACGAACGTCGAGTTCG	1.57793	2.58104	DOWN	UP	unique/representative
Q2_P26661	C812284.1	Sm_Orth_inOther_sp	SJCHGC04757 protein [Schistosoma japonicum] ||GA20704-PA [Drosophila pseudoobscura] ||CG7939-PC isoform C [Drosophila melanogaster] gb|AAR99100.1| RE59709p [Drosophila melanogaster] ref|NP_733339.1| CG7939-PC isoform C [Drosophila melanogaster] ||Ribosomal protein L32 [Plutella xylostella] ||ribosomal protein 49 [Athalia rosae] ||	ACGCCAACGCTGGCTTGAGATCCACTGAGAATGAGTGATCAATAAATACAGGTTGGTATA	0.676704	0.926243	UP	DOWN	unique/representative
Q2_P02342	C804772.1	Sm_Orth_inOther_sp	SJCHGC04772 protein [Schistosoma japonicum] ||PREDICTED: similar to Exosome complex exonuclease RRP42 (Ribosomal RNA processing protein 42) (Exosome component 7) (p8) [Gallus gallus] ||ENSANGP00000023686 [Anopheles gambiae str. PEST] ref|XP_311461.2| ENSANGP00000023686 [Anopheles gambiae str. PEST] ||PREDICTED: similar to Exosc7 protein [Rattus norvegicus] ||Exosc7_predicted protein [Rattus norve…	TGCTGGAAACTTACTTGATGCTTCCTCCTTGGTAGTCAAAGCTGCTCTACTAAACGCTAC	0.69008	0	UP	DOWN	unique/representative
Q2_P35805	C915538.1	Sm_Orth_inOther_sp	SJCHGC04775 protein [Schistosoma japonicum] ||ENSANGP00000016933 [Anopheles gambiae str. PEST] ref|XP_314551.2| ENSANGP00000016933 [Anopheles gambiae str. PEST] ||GA20918-PA [Drosophila pseudoobscura] ||CG8235-PA [Drosophila melanogaster] ref|NP_610426.2| CG8235-PA [Drosophila melanogaster] ||multisynthetase complex auxiliary component p43 [Cricetulus griseus] sp|O54873|MCA1_CRIGR Multisynthetase…	TGATTGTCGAGGGCCCAGATATACAGTTAGGTGATTCAGTTGTGGTTCCTGGAACTAGAC	0.638543	0	UP	DOWN	unique/representative
Q2_P05184	C809522.1	Sm_Schisto_Orth_only	SJCHGC04833 protein [Schistosoma japonicum] ||	GTCAATCAACAAATGTCGGATTTATTGAATACCGGTCAAAATGAACTCAGTCTGTTAGAT	0.687871	2.21438	UP	DOWN	unique/representative
Q2_P23932	C808247.1	Sm_Orth_inOther_sp	SJCHGC04851 protein [Schistosoma japonicum] ||unknown [Schistosoma mansoni] ||ENSANGP00000019801 [Anopheles gambiae str. PEST] ref|XP_309944.2| ENSANGP00000019801 [Anopheles gambiae str. PEST] ||PREDICTED: similar to yippee-like 2 [Strongylocentrotus purpuratus] ||PREDICTED: similar to Yippee-like protein 1 (DiGeorge syndrome-related protein FKSG3) [Apis mellifera] ||	CTCTACACCGCCACCATCACCAACTTCATCATCATTTGAATACATCTCCTTCGTCCTCAA	0.519931	1.13755	UP	DOWN	unique/representative
Q2_P03840	C807254.1	Sm_Schisto_Orth_only	SJCHGC04854 protein [Schistosoma japonicum] ||hypothetical protein [Schistosoma japonicum] ||	GATCGTGAATTAACTCCCCCTCCTGGTCGAACTTACTTAACTAGATTACCATTCACACCC	0.672444	3.12151	UP	DOWN	unique/representative
Q2_P07157	C812498.1	Sm_Orth_inOther_sp	SJCHGC04873 protein [Schistosoma japonicum] ||SJCHGC06137 protein [Schistosoma japonicum] ||Hypothetical protein MGC66110 [Danio rerio] ref|NP_956854.1| hypothetical protein LOC393532 [Danio rerio] ||Zgc:66110 protein [Danio rerio] ||hypothetical protein [Gallus gallus] ref|NP_001026358.1| similar to Pyruvate dehydrogenase protein X component mitochondrial precursor (Dihydrolipoamide dehydrogenas…	CATCTGTAAAAGCAACTCCCATTGAAAAAACTAGGCTACTAATAATTTTGGCTGTTCACT	1.42493	0.869742	DOWN	UP	unique/representative
Q2_P06246	C811047.1	Sm_Schisto_Orth_only	SJCHGC04929 protein [Schistosoma japonicum] ||	CACGCGAATCCTAAATTTCATACAGGAATCTGGATCTGTGGTATTAATTATGACAACAAT	1.59105	0.926243	DOWN	UP	unique/representative
Q2_P17662	C920225.1	Sm_Orth_inOther_sp	SJCHGC04934 protein [Schistosoma japonicum] ||Zgc:92830 [Danio rerio] ref|NP_001002506.1| hypothetical protein LOC436779 [Danio rerio] ||	ATCAACACCGCCACCACCATCATCATCATCTTCGTCTAGTGAAAGTTTTACAACAACAAA	0.522807	0	UP	DOWN	unique/representative
Q2_P24978	C809596.1	Sm_Orth_inOther_sp	SJCHGC04967 protein [Schistosoma japonicum] ||PREDICTED: hypothetical protein XP_696557 [Danio rerio] ||hypothetical protein LOC503745 [Danio rerio] gb|AAH90784.1| Zgc:110828 [Danio rerio] ||tryptophanyl-tRNA synthetase [Candida albicans SC5314] ref|XP_720606.1| tryptophanyl-tRNA synthetase [Candida albicans SC5314] gb|EAL01905.1| hypothetical protein CaO19.11775 [Candida albicans SC5314] gb|EAL0…	TCAATTGGCCACAAAACGTTTAGATCTAATTTATTCTGCCATTGGTTGTAAGATACCAGT	0.683381	2.21438	UP	DOWN	unique/representative
Q2_P06146	C810937.1	Sm_Orth_inOther_sp	SJCHGC04969 protein [Schistosoma japonicum] ||kappa B-ras 1 [Homo sapiens] ref|XP_516327.1| PREDICTED: similar to kappa B-ras 1 I-kappa-B-interacting Ras-like protein 1 NFKB inhibitor interacting Ras-like protein 1 [Pan troglodytes] gb|AAH12145.1| Kappa B-ras 1 [Homo sapiens] gb|AAH66940.1| Kappa B-ras 1 [Homo sapiens] gb|AAF34998.1| kappa B-ras 1 [Homo sapiens] ||unnamed protein product [Homo sa…	CGCCAATCACTCATGAATCTATTCACGTGGACTGTTTCCCGTATCACTCAGTCTCAAAGT	0.759591	0	UP	DOWN	unique/representative
Q2_P18199	C800357.1	Sm_Schisto_Orth_only	SJCHGC04988 protein [Schistosoma japonicum] ||	CACCTTCATTAAGTGATCATTCGGAAGCTTCATCAATTGTATCACGTGTATTCAATGATA	0.740839	1.35474	UP	DOWN	unique/representative
Q2_P05545	C810279.1	Sm_Schisto_Orth_only	SJCHGC05008 protein [Schistosoma japonicum] ||	CGAGAAAATGAGTTCACATTTGAGAAATGGGTATGGAGAAAATCGTGAATAAGAAAACTG	1.90703	0.668004	DOWN	UP	unique/representative
Q2_P33448	C910777.1	Sm_Schisto_Orth_only	SJCHGC05013 protein [Schistosoma japonicum] ||	CATCCGCCTTCAAATGATTCAGATCTATGGCTTGTAGAAAATCCTGAAAGTTCAGAAATT	1.78285	0.402658	DOWN	UP	unique/representative
Q2_P41484	JAP04620.S	Sm_newGenes_Orth_onlyJapon	SJCHGC05063 protein [Schistosoma japonicum] ||	TTTATCCCTACTGGATATCAGGAAAACTATGATTGTGAACTATCACAGAGCACGGTTGCT	0.490084	2.21438	UP	DOWN	unique/representative
Q2_P06123	C810911.1	Sm_Orth_inOther_sp	SJCHGC05075 protein [Schistosoma japonicum] ||PREDICTED: similar to chromosome 14 open reading frame 10 partial [Apis mellifera] ||PREDICTED: similar to chromosome 14 open reading frame 10 [Strongylocentrotus purpuratus] ||PREDICTED: similar to putative phosphatase subunit [Gallus gallus] ||unnamed protein product [Tetraodon nigroviridis] ||	GATTATTCACTGATATCCAACATTGCGATCAGTGTTAATTTGCTCAATGCATTGTTACTG	0.626495	0.926243	UP	DOWN	unique/representative
Q2_P06061	C810841.1	Sm_Schisto_Orth_only	SJCHGC05100 protein [Schistosoma japonicum] ||SJCHGC05157 protein [Schistosoma japonicum] ||hypothetical protein [Schistosoma japonicum] ||SJCHGC03164 protein [Schistosoma japonicum] ||	TGTTGATCCCATGGATTTATCAATATAATGCAGTGACGTGGGCAATCGGTCCGCTTGTTT	0.6109	0	UP	DOWN	unique/representative
Q2_P02195	C804547.1	Sm_Orth_inOther_sp	SJCHGC05137 protein [Schistosoma japonicum] ||PREDICTED: similar to ENSANGP00000019107 [Apis mellifera] ||talin 1 [Homo sapiens] ||Talin 1 [Homo sapiens] ||KIAA1027 protein [Homo sapiens] ||	GATAAATTACACGCCCAACTGAAACATATTCATCAAGATCAATATAGATCACACGTACAG	2.00186	3.8601	DOWN	UP	unique/representative
Q2_P10671	C905023.1	Sm_Orth_inOther_sp	SJCHGC05144 protein [Schistosoma japonicum] ||unknown protein [Oryza sativa (japonica cultivar-group)] ||PREDICTED: similar to Protein C14orf111 (CGI-35) [Gallus gallus] ||PREDICTED: similar to Protein C14orf111 isoform 1 [Bos taurus] ref|NP_057046.1| hypothetical protein LOC51077 [Homo sapiens] emb|CAJ18322.1| hypothetical protein [Homo sapiens] emb|CAH89407.1| hypothetical protein [Pongo pygmae…	TGATGATTGTTTAGTTGAGCGCTGCAAATCCCGTTGTTACATCGTTGCTACTTGTGATCG	0.810364	3.8601	UP	DOWN	unique/representative
Q2_P20163	C803081.1	Sm_Orth_inOther_sp	SJCHGC05150 protein [Schistosoma japonicum] ||PREDICTED: similar to alpha-1 3-mannosyltransferase ALG2 isoform 1 [Strongylocentrotus purpuratus] ||unnamed protein product [Tetraodon nigroviridis] ||FLJ14511 protein [Danio rerio] ||Alg2-prov protein [Xenopus tropicalis] ref|NP_001025660.1| alg2-prov protein [Xenopus tropicalis] ||	ATATTGAGCAGTTGTCAACTGGAATGGCCGATATTGTTCTTGTTAACAGTAAATTCACAT	0.591517	1.43759	UP	DOWN	unique/representative
Q2_P24621	C809138.1	Sm_Orth_inOther_sp	SJCHGC05198 protein [Schistosoma japonicum] ||WD repeat domain 39 [Danio rerio] ref|NP_956441.2| WD repeat domain 39 [Danio rerio] ||Wdr39 protein [Danio rerio] ||WD repeat domain 39 [Homo sapiens] emb|CAG33083.1| CIAO1 [Homo sapiens] gb|AAC23493.1| Unknown gene product [Homo sapiens] gb|AAH32812.1| WD repeat domain 39 [Homo sapiens] sp|O76071|WDR39_HUMAN WD-repeat protein 39 (Ciao 1 protein) gb|…	TGGTGATATTTTGGCAAGCTGTAGTGATGATCGATGCATTAAACTTTGGGGATGGGAAGG	0.747496	3.8601	UP	DOWN	unique/representative
Q2_P19170	C801824.1	Sm_Orth_inOther_sp	SJCHGC05200 protein [Schistosoma japonicum] ||Coq3 protein [Rattus norvegicus] ||coenzyme Q3 homolog methyltransferase [Rattus norvegicus] pir||I53714 3 4-dihydroxy-5-hexaprenylbenzoate methyltransferase (EC 2.1.1.-) - rat gb|AAC37643.1| dihydroxypolyprenylbenzoate methyltransferase prf||2006285A dihydroxypolyprenylbenzoate methyltransferase ||Coq3 protein [Rattus norvegicus] ||Hexaprenyldihydrox…	TGGGAGCAGAAGTTTTGGGCATAGACCTAATAGAAGAAGGTATAAAAATCGCACAAGAAC	0.62158	1.43759	UP	DOWN	unique/representative
Q2_P26327	C811804.1	Sm_Orth_inOther_sp	SJCHGC05220 protein [Schistosoma japonicum] ||SJCHGC04414 protein [Schistosoma japonicum] ||PREDICTED: similar to dead eye [Strongylocentrotus purpuratus] ||hypothetical protein [Gallus gallus] ref|NP_001012544.1| nucleoporin 93kDa [Gallus gallus] ||Nucleoporin 93kDa [Xenopus tropicalis] ref|NP_998879.1| nucleoporin 93kDa [Xenopus tropicalis] ||	AGCAAGATTTCGTCAGACATGCAAACAAGTGATCAAGTCTACTCGTGATCCATATAAACG	1.30679	1.43759	DOWN	UP	unique/representative
Q2_P02782	C805531.1	Sm_Orth_inOther_sp	SJCHGC05276 protein [Schistosoma japonicum] ||ASCC3L1 protein [Homo sapiens] ||ASCC3L1 protein [Homo sapiens] ||activating signal cointegrator 1 complex subunit 3-like 1 [Homo sapiens] sp|O75643|U520_HUMAN U5 small nuclear ribonucleoprotein 200 kDa helicase (U5 snRNP-specific 200 kDa protein) (U5-200KD) (Activating signal cointegrator 1 complex subunit 3-like 1) ||putative RNA helicase [Homo sapi…	CAAGCTGTATGGCATAAAGATTCTTATTTACGTCAAATACCACATTTTACAGCTGAACGT	2.25723	0	DOWN	UP	unique/representative
Q2_P26810	C812510.1	Sm_Schisto_Orth_only	SJCHGC05332 protein [Schistosoma japonicum] ||	CCTTTCGAATAGTCATGTTTTCTTGAGATTTATCCACAAGTTGAATAAAAACAATCCCCC	1.22371	4.80545	DOWN	UP	unique/representative
Q2_P24811	C809368.1	Sm_Orth_inOther_sp	SJCHGC05342 protein [Schistosoma japonicum] ||ubiquitin-like protein [Antheraea yamamai] ||ENSANGP00000012221 [Anopheles gambiae str. PEST] ref|XP_321390.2| ENSANGP00000012221 [Anopheles gambiae str. PEST] ||CG4494-PA [Drosophila melanogaster] ref|NP_477411.1| CG4494-PA [Drosophila melanogaster] gb|AAL28638.1| LD07775p [Drosophila melanogaster] gb|AAF31702.1| Smt3 [Drosophila melanogaster] gb|AAD…	CTATGTGACATCCATAGATGATGGCTTGTCAAATCTTCAGCTACGCATTTTCTTTAATAT	0.687033	1.7847	UP	DOWN	unique/representative
Q2_P24642	C809163.1	Sm_Orth_inOther_sp	SJCHGC05345 protein [Schistosoma japonicum] ||PREDICTED: hypothetical protein XP_623903 [Apis mellifera] ||OTU domain containing 6B [Gallus gallus] emb|CAG32397.1| hypothetical protein [Gallus gallus] ||SD17927p [Drosophila melanogaster] ||CG7857-PA [Drosophila melanogaster] ref|NP_648769.2| CG7857-PA [Drosophila melanogaster] ||	CTCGGTGAACACTACAATTCCTGTCTAAAGAAACAAGGATTTCAATGATTCCTAAAAGAA	0.77656	1.43759	UP	DOWN	unique/representative
Q2_P15671	C915386.1	Sm_Orth_inOther_sp	SJCHGC05352 protein [Schistosoma japonicum] ||unnamed protein product [Mus musculus] ||PREDICTED: Est1p-like protein B [Mus musculus] ||mKIAA1089 protein [Mus musculus] ||LPTS interacting protein [Homo sapiens] ||	ATCTGTAAACAAAAACTCCTTGCTTAAACAAGCTACCAGTTCAGATGAACAGGAGATCAA	1.69047	3.8601	DOWN	UP	unique/representative
Q2_P40707	JAP11260.C	Sm_newGenes_Orth_onlyJapon	SJCHGC05366 protein [Schistosoma japonicum] ||	AATTTATCACCTGATCTATCCCGAGTTAAACGACGTCCAGTTGATTCACGCAACAATGCG	0.702229	3.12151	UP	DOWN	unique/representative
Q2_P35978	C915744.1	Sm_Schisto_Orth_only	SJCHGC05377 protein [Schistosoma japonicum] ||	TATGGTCTGTCGGCTAAAGCCTCTCAAGGGAATCATTCACTACCAGAGAGCTATTCTTGA	0.704832	0.869742	UP	DOWN	unique/representative
Q2_P26596	C812192.1	Sm_Orth_inOther_sp	SJCHGC05384 protein [Schistosoma japonicum] ||PREDICTED: similar to family with sequence similarity 76 member A isoform 6 [Bos taurus] ||unnamed protein product [Tetraodon nigroviridis] ||PREDICTED: similar to RIKEN cDNA 2810485I05 [Gallus gallus] ||FAM76B protein [Homo sapiens] ||	GGAAAGTATGACAGTTCTGTTTGTTTTATTCAGTTTAGGAGGGAGTTAAATTTAACTCCC	1.31057	0.869742	DOWN	UP	unique/representative
Q2_P41044	JAP03268.C	Sm_newGenes_Orth_inOther_sp	SJCHGC05407 protein [Schistosoma japonicum] ||hypothetical protein LOC549411 [Xenopus tropicalis] ||hypothetical protein LOC553556 [Danio rerio] gb|AAH95079.1| Hypothetical protein LOC553556 [Danio rerio] ||PREDICTED: similar to Bcl-2 inhibitor of transcription isoform a [Strongylocentrotus purpuratus] ||Bcl-2 inhibitor of transcription [Bos taurus] ref|NP_001029691.1| Bcl-2 inhibitor of transcri…	AGCATCGTGTATAATTGAATTAACAAGACCCAATGACTCAGCTTTGTCGGATAGTTTAAG	0.490773	3.8601	UP	DOWN	unique/representative
Q2_P36123	C915930.1	Sm_Schisto_Orth_only	SJCHGC05420 protein [Schistosoma japonicum] ||	TGAAGACGATGAGGAAGACACAAGTGAACGTCATAAGGGTGTTAGTCATTTAATTGAAGT	0.477223	0.948671	UP	DOWN	unique/representative
Q2_P06738	C811823.1	Sm_Schisto_Orth_only	SJCHGC05426 protein [Schistosoma japonicum] ||	ATAAGGGACAGGCATTTTACGTTGGCGGTTCAGAGACTGGAGGTGGTGGTCAACAAGTCC	1.76797	3.12151	DOWN	UP	unique/representative
Q2_P05199	C809552.1	Sm_Schisto_Orth_only	SJCHGC05429 protein [Schistosoma japonicum] ||	GCAACTCCTTCAAATATTCCGTCTAATCAAGCTAACAAGAACATTCCATCTAACTATTCA	0.6487	3.8601	UP	DOWN	unique/representative
Q2_P30160	C904604.1	Sm_Schisto_Orth_only	SJCHGC05434 protein [Schistosoma japonicum] ||	CAGTGGGTGAATAACAAAGGTGCTAGTCAAGAAAACAGCAAAGAAATTTCAACAAAAAGA	1.80772	2.58104	DOWN	UP	unique/representative
Q2_P25179	C809885.1	Sm_Orth_inOther_sp	SJCHGC05437 protein [Schistosoma japonicum] ||PREDICTED: similar to basic FGF-repressed Zic binding protein isoform a isoform 2 [Canis familiaris] ||2410003P15Rik protein [Mus musculus] gb|AAH50884.1| 2410003P15Rik protein [Mus musculus] dbj|BAE24034.1| unnamed protein product [Mus musculus] dbj|BAE41159.1| unnamed protein product [Mus musculus] dbj|BAB26894.1| unnamed protein product [Mus muscul…	CAAGATGAATTAGATGCTTCCCTTGCTAAACAACGTTTGAGATATTGTTTAACTTTTCCC	0.779988	2.21438	UP	DOWN	unique/representative
Q2_P04010	C807526.1	Sm_Orth_inOther_sp	SJCHGC05467 protein [Schistosoma japonicum] ||dual-specificity tyrosine-(Y)-phosphorylation regulated kinase 1B isoform a [Homo sapiens] emb|CAA76991.1| Dyrk1B protein kinase [Homo sapiens] gb|AAH25291.1| Dual-specificity tyrosine-(Y)-phosphorylation regulated kinase 1B isoform a [Homo sapiens] gb|AAF15893.1| protein kinase MIRK [Homo sapiens] sp|Q9Y463|DYR1B_HUMAN Dual specificity tyrosine-phosp…	CAGGAGTTTGGCGTTAAATTCCAAAACAAAAAACAAAGGGTAACAGTAATAGGTTTGCTA	1.56396	1.43759	DOWN	UP	unique/representative
Q2_P20092	C802985.1	Sm_Orth_inOther_sp	SJCHGC05478 protein [Schistosoma japonicum] ||Ribosomal protein L35 [Plutella xylostella] ||ribosomal protein L35 [Branchiostoma belcheri] gb|AAO31777.1| ribosomal protein L35 [Branchiostoma belcheri tsingtaunese] ||ribosomal protein L35 [Ophiophagus hannah] sp|Q69CJ9|RL35_OPHHA 60S ribosomal protein L35 ||ribosomal protein L35e [Cicindela campestris] ||	TACCAAAAAAGAACAGTCAATTCATTCTGCGCGTTCGATGCGCAAGGCACGTTCCTTCCC	0.667089	2.58104	UP	DOWN	unique/representative
Q2_P35650	C915335.1	Sm_Schisto_Orth_only	SJCHGC05490 protein [Schistosoma japonicum] ||	CAAAAGGTATCCCCGAATCCCCCCTTTATGTCAGTGCATAGAAATTTCCCTTTATTTTTT	1.41496	2.58104	DOWN	UP	unique/representative
Q2_P21116	C804402.1	Sm_Orth_inOther_sp	SJCHGC05517 protein [Schistosoma japonicum] ||SJCHGC04649 protein [Schistosoma japonicum] ||MGC79674 protein [Xenopus tropicalis] ref|NP_001007510.1| MGC79674 protein [Xenopus tropicalis] ||Unknown (protein for MGC:115671) [Xenopus laevis] ||PREDICTED: similar to Williams-Beuren syndrome chromosome region 16 homolog [Rattus norvegicus] ||	GTCCAACATTGATTCCACCTGGTTTATTTATGCCAGCTATTGTAAATAGTGAATCTTGTA	0.276199	1.43759	UP	DOWN	unique/representative
Q2_P21741	C805304.1	Sm_Orth_inOther_sp	SJCHGC05519 protein [Schistosoma japonicum] ||PREDICTED: similar to Z-protein (S1R protein) [Canis familiaris] ||hypothetical protein [Pongo pygmaeus] ||MDS013 [Homo sapiens] ||Hypothetical protein LOC513242 [Bos taurus] ref|NP_001014914.1| hypothetical protein LOC513242 [Bos taurus] gb|AAX46353.1| CGI-119 protein [Bos taurus] ||	CCGTACTAACTCGTGTGTGTATGTGCATATTCCAATATTTTTTGCTTATCCTTTTTTCTG	1.31713	2.58104	DOWN	UP	unique/representative
Q2_P18120	C800268.1	Sm_Orth_inOther_sp	SJCHGC05537 protein [Schistosoma japonicum] ||G protein beta subunit [Pinctada fucata] ||GTP-binding protein beta subunit [Loligo forbesi] pir||RGOOBE GTP-binding regulatory protein beta chain - northern European squid sp|P23232|GBB_LOLFO Guanine nucleotide-binding protein beta subunit prf||1705183A GTP binding protein ||visual G-protein beta subunit [Loligo pealei] ||Hypothetical protein F13D12.…	CCCCCGTTTATACATATGCATAAAATGCCCTTTGGATTATAATATGCCTTCATGTTTCAA	1.3591	2.58104	DOWN	UP	unique/representative
Q2_P41145	JAP06072.C	Sm_newGenes_Orth_onlyJapon	SJCHGC05628 protein [Schistosoma japonicum] ||	TCAAGAAAAGTGAAGAAAACTCAGTCTCTTCCGAACAGTCAGTCGACTCAACTTCAAATC	0.633638	2.58104	UP	DOWN	unique/representative
Q2_P24587	C809100.1	Sm_Orth_inOther_sp	SJCHGC05629 protein [Schistosoma japonicum] ||PREDICTED: similar to dedicator of cytokinesis 3 dedicator of cyto-kinesis 3 presenilin-binding protein modifier of cell adhesion [Pan troglodytes] ||ARMET protein [Homo sapiens] gb|AAP35774.1| arginine-rich mutated in early stage tumors [Homo sapiens] ||unnamed protein product [Mus musculus] dbj|BAE20927.1| unnamed protein product [Mus musculus] ref|…	ATGCACAAGCATGATCCTGAAGCAGCAGCTTATCTTCAAGCAAGGGGGGAGCTTTGAATT	0.805988	4.80545	UP	DOWN	unique/representative
Q2_P05114	C809373.1	Sm_Schisto_Orth_only	SJCHGC05637 protein [Schistosoma japonicum] ||	GATTGACATTCAGGGAGATTTTTGTAGTGGTCAGTAGTTGTTTTTAAAAATCGCCGATTA	1.34193	3.8601	DOWN	UP	unique/representative
Q2_P05119	C809388.1	Sm_Orth_inOther_sp	SJCHGC05641 protein [Schistosoma japonicum] ||SJCHGC03479 protein [Schistosoma japonicum] ||CG5315-PC isoform C [Drosophila melanogaster] gb|AAF56016.2| CG5315-PA isoform A [Drosophila melanogaster] ref|NP_732758.1| CG5315-PC isoform C [Drosophila melanogaster] ref|NP_651061.1| CG5315-PA isoform A [Drosophila melanogaster] sp|Q9VCY8|ADRL_DROME ADIPOR-like receptor CG5315 gb|AAN71242.1| LD23846p […	GACTCTACTACAATGGCAAGATAAGCTTGTATTTTCTACATTCTTTTTCGGTGCTATTGT	0.352954	2.58104	UP	DOWN	unique/representative
Q2_P25256	C809984.1	Sm_Orth_inOther_sp	SJCHGC05667 protein [Schistosoma japonicum] ||SJCHGC02093 protein [Schistosoma japonicum] ||tetratricopeptide repeat protein [Ixodes scapularis] ||hypothetical protein [Yarrowia lipolytica] emb|CAG82803.1| unnamed protein product [Yarrowia lipolytica CLIB99] ||unnamed protein product [Tetraodon nigroviridis] ||	GTTCACAACATAGCCATTAGGTTCTGTTGGTCAGGTCAGTTATATTTACTTTTTCCTTAT	0.780774	1.35474	UP	DOWN	unique/representative
Q2_P41477	JAP04280.S	Sm_newGenes_Orth_onlyJapon	SJCHGC05668 protein [Schistosoma japonicum] ||SJCHGC03008 protein [Schistosoma japonicum] ||Sm29 [Schistosoma mansoni] ||	TTCTGATATTGATACGCTTGTTACTATCGGACAATAATCACAGACGTAGCAACGCACTGA	0.455292	3.12151	UP	DOWN	unique/representative
Q2_P35849	C915585.1	Sm_Orth_inOther_sp	SJCHGC05670 protein [Schistosoma japonicum] ||ENSANGP00000019838 [Anopheles gambiae str. PEST] ref|XP_311062.2| ENSANGP00000019838 [Anopheles gambiae str. PEST] ||PREDICTED: similar to Adenylate cyclase type IX (ATP pyrophosphate-lyase 9) (Adenylyl cyclase 9) (Adenylyl cyclase type 10) (ACTP10) [Strongylocentrotus purpuratus] ||ENSANGP00000026355 [Anopheles gambiae str. PEST] ref|XP_566330.1| ENS…	CATAACAATTTGGTCAGTTATAACGCCTTCGTTTCTGGTCACTTGATCAATAGAACAATT	1.92564	2.58104	DOWN	UP	unique/representative
Q2_P41037	JAP03123.C	Sm_newGenes_Orth_onlyJapon	SJCHGC05677 protein [Schistosoma japonicum] ||	ATAGTTGTTGCTTCTTTCCCTGGGAATACTCCATCTATCACACAACCAGGTGGAGTTTTA	0.606038	4.80545	UP	DOWN	unique/representative
Q2_P24857	C809424.1	Sm_Orth_inOther_sp	SJCHGC05723 protein [Schistosoma japonicum] ||Serum/glucocorticoid regulated kinase [Danio rerio] gb|AAH67618.1| Serum/glucocorticoid regulated kinase [Danio rerio] ref|NP_954682.1| serum/glucocorticoid regulated kinase [Danio rerio] ||MGC107956 protein [Xenopus tropicalis] ref|NP_001025593.1| MGC107956 protein [Xenopus tropicalis] ||Sgk protein [Xenopus laevis] ||unknown [Xenopus laevis] ||	GAGGATAAACATTGATGAACTCATAGCTGCTGCTTGATTCCGTTTATGTATAATGCTAAT	0.678266	1.13755	UP	DOWN	unique/representative
Q2_P25206	C809915.1	Sm_Orth_inOther_sp	SJCHGC05726 protein [Schistosoma japonicum] ||PREDICTED: similar to U2 small nuclear ribonucleoprotein B [Gallus gallus] ||MGC80122 protein [Xenopus laevis] ||hypothetical protein LOC496533 [Xenopus tropicalis] gb|AAH84519.1| Hypothetical LOC496533 [Xenopus tropicalis] ||U2 small nuclear ribonucleoprotein B [Mus musculus] dbj|BAB29026.1| unnamed protein product [Mus musculus] dbj|BAB27510.1| unna…	CTGACACCGACTCATGCTATGCAAATCACATTTGCTAAGAAATAAATATCACTTCTCTTT	0.840555	4.80545	UP	DOWN	unique/representative
Q2_P20966	C804195.1	Sm_Orth_inOther_sp	SJCHGC05729 protein [Schistosoma japonicum] ||ribosomal protein L11e [Scarabaeus laticollis] ||ribosomal protein L11 [Ixodes scapularis] ||ribosomal protein L11e [Curculio glandium] ||PREDICTED: similar to ribosomal protein L11 [Apis mellifera] ||	TCTACGTCATTTTGGGCAGACCTGGGATGCGCGTGAGATACCGACGTCGTTGTCAAAGCC	0.76108	1.35474	UP	DOWN	unique/representative
Q2_P23541	C807724.1	Sm_Schisto_Orth_only	SJCHGC05763 protein [Schistosoma japonicum] ||	TGATTGTAGGTCGTCGATGTGGTCTGATTGAATTGTGGGATGATCGTTTTCCTAATAAAC	0.379003	3.8601	UP	DOWN	unique/representative
Q2_P39626	JAP05467.C	Sm_newGenes_Orth_onlyJapon	SJCHGC05767 protein [Schistosoma japonicum] ||	TGGTGTCCGTACAAAGCCCAGCTCAGACAATTTCGGTGGAATAAAACACAGTACACCAAA	0.684089	1.7847	UP	DOWN	unique/representative
Q2_P18510	C800735.1	Sm_Orth_inOther_sp	SJCHGC05776 protein [Schistosoma japonicum] ||ENSANGP00000010808 [Anopheles gambiae str. PEST] ref|XP_312237.2| ENSANGP00000010808 [Anopheles gambiae str. PEST] ||GA15892-PA [Drosophila pseudoobscura] ||LP06206p [Drosophila melanogaster] ||CG3051-PC isoform C [Drosophila melanogaster] gb|AAN09043.1| CG3051-PB isoform B [Drosophila melanogaster] gb|AAF45614.1| CG3051-PA isoform A [Drosophila melan…	GTATGCATTACTATGTGGTACACTTCCATTTGATGATGAACACATACCTACACTTTTCAA	1.25808	2.58104	DOWN	UP	unique/representative
Q2_P26732	C812392.1	Sm_Orth_inOther_sp	SJCHGC05804 protein [Schistosoma japonicum] ||PREDICTED: similar to replication factor C 2 (40kD) isoform 1 [Bos taurus] ||replication factor C 2 (40kD) [Rattus norvegicus] gb|AAH82110.1| Replication factor C 2 (40kD) [Rattus norvegicus] ||replication factor C (activator 1) 2 40kDa [Gallus gallus] sp|P53033|RFC2_CHICK Activator 1 40 kDa subunit (Replication factor C 40 kDa subunit) (A1 40 kDa sub…	CTGCTCACAAGATCTTGCGTCATTTATGGACTTTGGGGTATTCAGCTGAAGATATTATCA	0.7479	4.80545	UP	DOWN	unique/representative
Q2_P16219	C916629.1	Sm_Schisto_Orth_only	SJCHGC05805 protein [Schistosoma japonicum] ||	TTTAAAAACAAGAAGTGAAATCTCTGGCAAAAATGAAGAACGCGCAATACAACCAGATAG	0.674735	3.12151	UP	DOWN	unique/representative
Q2_P02101	C804359.1	Sm_Schisto_Orth_only	SJCHGC05807 protein [Schistosoma japonicum] ||	TCTTAGCTACAGCGAACATGTCGCCCAGAGGATGTCAAACCAAAGCGATTCTATTTCAAC	0.776241	0.948671	UP	DOWN	unique/representative
Q2_P21117	C804403.1	Sm_Orth_inOther_sp	SJCHGC05833 protein [Schistosoma japonicum] ||MGC80748 protein [Xenopus laevis] ||unnamed protein product [Tetraodon nigroviridis] ||ENSANGP00000020589 [Anopheles gambiae str. PEST] ref|XP_313220.2| ENSANGP00000020589 [Anopheles gambiae str. PEST] ||ENSANGP00000000365 [Anopheles gambiae str. PEST] ref|XP_313219.1| ENSANGP00000000365 [Anopheles gambiae str. PEST] ||	GCGATTTTCGCGTTTCCGTATTTATCCAGGTGTAAGAACATGTTTTCAAGTAATCTATAT	0.700152	3.12151	UP	DOWN	unique/representative
Q2_P22044	C805721.1	Sm_Orth_inOther_sp	SJCHGC05847 protein [Schistosoma japonicum] ||PREDICTED: similar to ankyrin repeat domain 13 family member D isoform 1 [Canis familiaris] ||PREDICTED: similar to ankyrin repeat domain 13 family member D isoform 2 [Canis familiaris] ||PREDICTED: similar to RIKEN cDNA 0710001P18 [Rattus norvegicus] ||LOC494736 protein [Xenopus laevis] ||	TCTAATGATAATGAACATGGTGGTGCAGGTGGTGGTGTTTGTGGTGATGACATAGTATTT	1.61889	3.8601	DOWN	UP	unique/representative
Q2_P26257	C811704.1	Sm_Schisto_Orth_only	SJCHGC05856 protein [Schistosoma japonicum] ||	GGTCAAGGTGTAATTTTATTTGTATTATTTGGTCTGGATGCAGATTTGTTTATTGCACCG	2.00168	3.12151	DOWN	UP	unique/representative
Q2_P05372	C809936.1	Sm_Orth_inOther_sp	SJCHGC05859 protein [Schistosoma japonicum] ||PREDICTED: similar to longevity assurance homolog 6 [Strongylocentrotus purpuratus] ||HrPET-2 [Halocynthia roretzi] ||LOC495501 protein [Xenopus laevis] ||TRH4 protein [Xenopus laevis] gb|AAL89720.1| TRH4 [Xenopus laevis] ||	CAGAAATTCATTGGTATTATATGGTACAACTTGGATACTACACAGCTTCTTTACTATGGG	0.623931	0.926243	UP	DOWN	unique/representative
Q2_P21344	C804700.1	Sm_Orth_inOther_sp	SJCHGC05876 protein [Schistosoma japonicum] ||hypothetical protein LOC537938 [Bos taurus] gb|AAX46524.1| hypothetical protein FLJ11151 [Bos taurus] ||PREDICTED: similar to Hypothetical protein FLJ11151 [Pan troglodytes] ||hypothetical protein [Pongo pygmaeus] ||CSTP1 [Homo sapiens] gb|AAH06289.1| Hypothetical protein FLJ11151 [Homo sapiens] ||	CTATCTTCGGCCAATGAATTCCGTCAATGGTTCAATGAACAACTCTCTATAAAAAATGAA	0.603319	1.13755	UP	DOWN	unique/representative
Q2_P03548	C806797.1	Sm_Orth_inOther_sp	SJCHGC05901 protein [Schistosoma japonicum] ||PREDICTED: hypothetical protein XP_697454 [Danio rerio] ||hypothetical protein LOC548930 [Xenopus tropicalis] ||hypothetical protein [Gallus gallus] ref|NP_001026025.1| hypothetical protein LOC419197 [Gallus gallus] ||Unknown (protein for MGC:63845) [Danio rerio] ref|NP_997755.1| hypothetical protein LOC321577 [Danio rerio] ||	GGAATCCTGCAGAATGGTCAACAAACGACATATTTCGTGCTAATGTACTTGTTATTGAAG	0.576525	3.8601	UP	DOWN	unique/representative
Q2_P40514	JAP08652.S	Sm_newGenes_Orth_inOther_sp	SJCHGC05908 protein [Schistosoma japonicum] ||PREDICTED: similar to Calpain-7 (PalB homolog) (PalBH) [Strongylocentrotus purpuratus] ||Calpain 7 [Homo sapiens] ||PREDICTED: similar to calpain 7 isoform 1 [Canis familiaris] ||calpain 7 [Homo sapiens] sp|Q9Y6W3|CAN7_HUMAN Calpain-7 (PalB homolog) (PalBH) dbj|BAA78730.1| PalBH [Homo sapiens] ||	CAACATTGGACTTCCACTATGCAAGCTAAACTGAATTTTGATAGATCATCTGCACAATTA	1.31163	4.80545	DOWN	UP	unique/representative
Q2_P07453	C812932.1	Sm_Schisto_Orth_only	SJCHGC05920 protein [Schistosoma japonicum] ||	CAAAGACAGTGTGGGAACTCAACGACCTTACTGACTTAAATGTTCAAAAATTTTGATTAC	0.747206	1.7847	UP	DOWN	unique/representative
Q2_P05552	C810286.1	Sm_Schisto_Orth_only	SJCHGC05947 protein [Schistosoma japonicum] ||	GCACGTGCTTTAACTAGAACTTTGTGTGATCACTTGAATTAGCTGTGATATTTTTCAAGA	0.747261	1.35474	UP	DOWN	unique/representative
Q2_P36052	C915847.1	Sm_Orth_inOther_sp	SJCHGC05967 protein [Schistosoma japonicum] ||ENSANGP00000020189 [Anopheles gambiae str. PEST] ref|XP_321174.2| ENSANGP00000020189 [Anopheles gambiae str. PEST] ||Hypothetical protein CBG09273 [Caenorhabditis briggsae] ||alpha 1 6 fucosyltransferase [Caenorhabditis briggsae] ||N-acetyl-beta-D-glucosaminidealpha-1 6-fucosyltransferase [Sus scrofa] sp|P79282|FUT8_PIG Alpha-(1 6)-fucosyltransferase …	GTCATTGATGTCATTGCACTTTCAATGACGGATTTCCTGGTGTGTACATTTTCATCGAAT	0.384899	0.540884	UP	DOWN	unique/representative
Q2_P10349	C904551.1	Sm_Orth_inOther_sp	SJCHGC05977 protein [Schistosoma japonicum] ||PREDICTED: similar to ubiquitin-specific protease 12-like 1 [Canis familiaris] ||PREDICTED: similar to Ubiquitin carboxyl-terminal hydrolase 12 (Ubiquitin thiolesterase 12) (Ubiquitin-specific processing protease 12) (Deubiquitinating enzyme 12) (Ubiquitin hydrolyzing enzyme 1) [Danio rerio] ||MGC89462 protein [Xenopus tropicalis] ref|NP_001008122.1| …	TTGTCCACTCAGGCTCTGGACCAAATCGTGGACATTATGTAACACTTGTGAAGTCTCATG	0.599138	1.7847	UP	DOWN	unique/representative
Q2_P18622	C800877.1	Sm_Schisto_Orth_only	SJCHGC05983 protein [Schistosoma japonicum] ||	CGTCATTTTGGACAATATGTTTCATGGTTTACTGTTGTATCGATGTCTGAGCATATTTTG	0.729942	2.21438	UP	DOWN	unique/representative
Q2_P18585	C800830.1	Sm_Orth_inOther_sp	SJCHGC05994 protein [Schistosoma japonicum] ||Sui1 [Bombyx mori] ||protein translation factor SUI1-like [Ixodes scapularis] ||ENSANGP00000014056 [Anopheles gambiae str. PEST] ref|XP_316499.2| ENSANGP00000014056 [Anopheles gambiae str. PEST] sp|P42678|SUI1_ANOGA Protein translation factor SUI1 homolog gb|AAA18901.1| translation initiation factor ||PREDICTED: similar to translation factor SUI1-like…	CTCATTTCGTTTGCTCATGAGTAACTCCTGCTATCTCTGAATATTTAAAGATGATAAAGC	0.761452	0.668004	UP	DOWN	unique/representative
Q2_P06203	C811002.1	Sm_Schisto_Orth_only	SJCHGC06017 protein [Schistosoma japonicum] ||	ATGTGACAAGTTTTGGAAGGAGGCTGCGAGGGGCCGTTAGCAAAAAGAAACCATTACGTA	0.648262	1.7847	UP	DOWN	unique/representative
Q2_P05333	C809843.1	Sm_Orth_inOther_sp	SJCHGC06023 protein [Schistosoma japonicum] ||PREDICTED: hypothetical protein XP_625177 [Apis mellifera] ||CG17996-PA [Drosophila melanogaster] ref|NP_609803.1| CG17996-PA [Drosophila melanogaster] ||	TATCTGAAGATGCGTTCGAACTACAGGAGGACGGGGCTGGAGCAACGCGTTGTACGAACC	0.76075	3.8601	UP	DOWN	unique/representative
Q2_P26876	C812604.1	Sm_Schisto_Orth_only	SJCHGC06026 protein [Schistosoma japonicum] ||	TTCTACTCTTCCTCCACCTCTACAATGGCCTGGAGAATGCGTCCAAAACTCCAGTCTCGA	0.701846	0.869742	UP	DOWN	unique/representative
Q2_P04689	C808625.1	Sm_Orth_inOther_sp	SJCHGC06047 protein [Schistosoma japonicum] ||PREDICTED: similar to calumenin isoform 2 isoform 2 [Bos taurus] ||skeletal muscle calumenin [Oryctolagus cuniculus] ||unnamed protein product [Mus musculus] ||PREDICTED: similar to calumenin isoform 2 isoform 3 [Canis familiaris] ||	CGTTTGACTAACCATACCACTCACGGGAACAATGTTAAGATAGTTGAATAAATTAGACAT	0.760572	1.43759	UP	DOWN	unique/representative
Q2_P17444	C919394.1	Sm_Schisto_Orth_only	SJCHGC06049 protein [Schistosoma japonicum] ||	GCTGTAATACATTCTCCTTTGCTACTCGATTATCATTCTGTTCGGATGAATCAGATATAA	1.28523	0.668004	DOWN	UP	unique/representative
Q2_P25808	C811090.1	Sm_Orth_inOther_sp	SJCHGC06097 protein [Schistosoma japonicum] ||PREDICTED: similar to ATP binding protein associated with cell differentiation isoform 2 [Danio rerio] ref|XP_682702.1| PREDICTED: similar to ATP binding protein associated with cell differentiation isoform 1 [Danio rerio] gb|AAH67598.2| ATP binding protein associated with cell differentiation [Danio rerio] gb|AAH45369.1| ATP binding protein associate…	CTAGCTGTAACTTTCTCATTGTCTATGTAACAATCTAGTTTTACGTGGCATGTTCTTTAG	0.60662	0	UP	DOWN	unique/representative
Q2_P23799	C808068.1	Sm_Orth_inOther_sp	SJCHGC06137 protein [Schistosoma japonicum] ||Zgc:66110 protein [Danio rerio] ||Hypothetical protein MGC66110 [Danio rerio] ref|NP_956854.1| hypothetical protein LOC393532 [Danio rerio] ||MGC86218 protein [Xenopus laevis] ||PREDICTED: similar to Pyruvate dehydrogenase protein X component mitochondrial precursor (Dihydrolipoamide dehydrogenase-binding protein of pyruvate dehydrogenase complex) (Li…	TGTGTTAGCCACTCCAGACGAGCATTGGCAAGAGGTGGCTGCTTCTGCCGCATCACTATC	0.365051	3.8601	UP	DOWN	unique/representative
Q2_P07731	C813307.1	Sm_Schisto_Orth_only	SJCHGC06142 protein [Schistosoma japonicum] ||hypothetical protein [Schistosoma japonicum] ||	GTTATGTCTGAGAAGTTGATCGCTGATACTCAAGCTTTATTGGACACATATCATAATTTG	0.652762	0	UP	DOWN	unique/representative
Q2_P23571	C807760.1	Sm_Schisto_Orth_only	SJCHGC06170 protein [Schistosoma japonicum] ||	ATGCTGAATAGAGAACGTACAGCTCAAATGCATCGTATGTCACAACTTGAAACAGAAAGA	1.35036	2.21438	DOWN	UP	unique/representative
Q2_P12381	C908416.1	Sm_Orth_inOther_sp	SJCHGC06172 protein [Schistosoma japonicum] ||hypothetical protein LOC549444 [Xenopus tropicalis] ||Unknown (protein for MGC:64263) [Xenopus laevis] ||RPL18A protein [Xenopus laevis] ||similar to Drosophila melanogaster RpL18A [Drosophila yakuba] ||	TGCGCGAGCAGAATCTATACAAGTGATTAAAGTAGAGTCATTACCAGCATCTAAGTGTCG	0.813162	1.43759	UP	DOWN	unique/representative
Q2_P40957	JAP02396.C	Sm_newGenes_Orth_onlyJapon	SJCHGC06174 protein [Schistosoma japonicum] ||	CAGAGGATAGAAAGATATCTGATATGGAAGATCCTGCTGCTGATAGATGATTAACATTTA	0.581771	3.8601	UP	DOWN	unique/representative
Q2_P18444	C800651.1	Sm_Orth_inOther_sp	SJCHGC06250 protein [Schistosoma japonicum] ||similar to NM_069913 protein disulphide isomerase-related protein like in Caenorhabditis elegans [Schistosoma japonicum] ||FAD-dependent sulfhydryl oxidase [Rattus norvegicus] ||MGC86371 protein [Xenopus laevis] ||quiescin Q6 [Rattus norvegicus] gb|AAG53892.1| FAD-dependent sulfhydryl oxidase-2 [Rattus norvegicus] dbj|BAB21937.1| sulfhydryl oxidase [R…	GTGTATGTAGTCGTGGTTTTTTCCAACAACTCCAATTGATCAATCATTTGTTCTATCTCA	1.37938	1.35474	DOWN	UP	unique/representative
Q2_P02506	C805066.1	Sm_Schisto_Orth_only	SJCHGC06260 protein [Schistosoma japonicum] ||	AGGTGACGCACGCGTATTTATAATGATGTTAGGATTTTCCCAAACATTTCTCACCTTATA	1.44439	1.35474	DOWN	UP	unique/representative
Q2_P22216	C805941.1	Sm_Orth_inOther_sp	SJCHGC06277 protein [Schistosoma japonicum] ||hypothetical protein [Gallus gallus] ref|NP_001012558.1| hypothetical protein LOC418227 [Gallus gallus] ||unnamed protein product [Mus musculus] ||hypothetical protein LOC223723 [Mus musculus] gb|AAH55368.1| Hypothetical protein D430005B17 [Mus musculus] ||PREDICTED: similar to Hypothetical protein D430005B17 [Rattus norvegicus] ||	GTGAAGTGAATTTTTCACCAGATTGTGAAAGAGCATGTCTTTATCATCCGAACTTTTTCA	0.645469	1.35474	UP	DOWN	unique/representative
Q2_P06006	C810785.1	Sm_Schisto_Orth_only	SJCHGC06286 protein [Schistosoma japonicum] ||	GTGTAATTTCCGTGTAATAGTGAAGTTTTATCGAATAATGTGTATGCAACACCTACGCAT	1.42985	0.926243	DOWN	UP	unique/representative
Q2_P23575	C807764.1	Sm_Orth_inOther_sp	SJCHGC06288 protein [Schistosoma japonicum] ||JF-2 ||Vil2-prov protein [Xenopus tropicalis] ref|NP_001025629.1| vil2-prov protein [Xenopus tropicalis] ||MGC82058 protein [Xenopus laevis] ||moesin sp|P52962|MOES_LYTVA Moesin ||	GACGGACCTATGGCTTGGTATTGATGCTTTAGGTTTGAATATTTATGAATACGACAACCA	0.513392	4.80545	UP	DOWN	unique/representative
Q2_P20993	C804235.1	Sm_Orth_inOther_sp	SJCHGC06296 protein [Schistosoma japonicum] ||similar to NM_003344 ubiquitin-conjugating enzyme E2H (similar to yeast UBC8) in Mus musculus [Schistosoma japonicum] ||Ube2h-prov protein [Xenopus laevis] ref|NP_001004909.1| MGC89025 protein [Xenopus tropicalis] gb|AAH75340.1| MGC89025 protein [Xenopus tropicalis] ||ubiquitin-conjugating enzyme E2H [Mus musculus] ref|XP_870355.1| PREDICTED: similar …	ACTAAGATTGGTCTATGCTCGCTACCGCTCTGCTTTCATGCCACAAAATATAATTTCAAA	0.620464	2.58104	UP	DOWN	unique/representative
Q2_P00121	C800369.1	Sm_Orth_inOther_sp	SJCHGC06326 protein [Schistosoma japonicum] ||PREDICTED: similar to maleless protein [Apis mellifera] ||nuclear DNA helicase II [Bos taurus] sp|Q28141|DHX9_BOVIN ATP-dependent RNA helicase A (Nuclear DNA helicase II) (NDH II) (DEAH-box protein 9) emb|CAA58036.1| nuclear DNA helicase II [Bos taurus] ||PREDICTED: hypothetical protein XP_514044 [Pan troglodytes] ||DEAH (Asp-Glu-Ala-His) box polypept…	GGGATGTCCGTTACTAATTTTCAGTCGTATAACTTTCACAAAGTGGTTCTAATTGTATCT	1.38513	2.58104	DOWN	UP	unique/representative
Q2_P05588	C810325.1	Sm_Schisto_Orth_only	SJCHGC06327 protein [Schistosoma japonicum] ||	GCCTTAGAAAGCTACTTGCCCATCAAATTGAAACAAAATCAACAAACTATTCAATGTGTC	1.44715	0	DOWN	UP	unique/representative
Q2_P14061	C911711.1	Sm_Schisto_Orth_only	SJCHGC06333 protein [Schistosoma japonicum] ||	CTCATCAGAAACTTTATGTAGTTGGACAGTTTGTAGATATAAGTACACCAGAGGAAGAGG	1.67685	0.869742	DOWN	UP	unique/representative
Q2_P24840	C809403.1	Sm_Orth_inOther_sp	SJCHGC06337 protein [Schistosoma japonicum] ||SJCHGC01525 protein [Schistosoma japonicum] ||unknown [Schistosoma japonicum] ||17-beta hydroxysteroid dehydrogenase [Ciona intestinalis] ||CG1444-PA [Drosophila melanogaster] ref|NP_572420.1| CG1444-PA [Drosophila melanogaster] gb|AAM52035.1| RH59310p [Drosophila melanogaster] ||	GTGGAAGAATTCACAACAGGTTGTTTTGCTCATGCACTACAAAGTTACGTATTAACTTCA	0.690334	3.8601	UP	DOWN	unique/representative
Q2_P22159	C805862.1	Sm_Orth_inOther_sp	SJCHGC06349 protein [Schistosoma japonicum] ||PREDICTED: similar to spermatogenesis apoptosis-related protein [Strongylocentrotus purpuratus] ||PREDICTED: similar to testis spermatogenesis apoptosis-related protein 6 isoform 1 [Canis familiaris] ||testis spermatogenesis apoptosis-related protein 1 [Rattus norvegicus] gb|AAH98002.1| Testis spermatogenesis apoptosis-related protein 1 [Rattus norveg…	ATGAAGGCACTCGTATCACATTCCCCAAGGAAGGTGATCAAGGTCCAAATACAATTCCAG	0.596147	1.43759	UP	DOWN	unique/representative
Q2_P24684	C809209.1	Sm_Orth_inOther_sp	SJCHGC06361 protein [Schistosoma japonicum] ||PREDICTED: similar to CG11546-PA isoform A [Apis mellifera] ||CG11546-PD isoform D [Drosophila melanogaster] gb|AAF59122.1| CG11546-PC isoform C [Drosophila melanogaster] gb|AAG22301.1| CG11546-PB isoform B [Drosophila melanogaster] gb|AAF59123.1| CG11546-PA isoform A [Drosophila melanogaster] ref|NP_724651.1| CG11546-PD isoform D [Drosophila melanoga…	CTTATTCTTATATCACGGGTACTCTTCTGCACGCGCGTTCTTTCTCTCTCCATCTCTCTC	0.776398	3.12151	UP	DOWN	unique/representative
Q2_P06131	C810920.1	Sm_Orth_inOther_sp	SJCHGC06374 protein [Schistosoma japonicum] ||SJCHGC04420 protein [Schistosoma japonicum] ||alpha 1-3 fucosyltransferase [Schistosoma mansoni] ||SJCHGC04427 protein [Schistosoma japonicum] ||PREDICTED: similar to ENSANGP00000014791 [Apis mellifera] ||	GGTTGTGTTGGTCGGAAAATACGCTGGAATTTTATCCATTAGCAAATTTTTAGAGTTTTG	0.679861	2.58104	UP	DOWN	unique/representative
Q2_P32744	C909541.1	Sm_Schisto_Orth_only	SJCHGC06390 protein [Schistosoma japonicum] ||	GGACGTTCAAAACCACAAGCGAAATTATTGAATTTTGATGGTGTTGATATAACAGATGAC	1.67254	4.80545	DOWN	UP	unique/representative
Q2_P03056	C806042.1	Sm_Schisto_Orth_only	SJCHGC06413 protein [Schistosoma japonicum] ||	CGATTGATCAAGAAGGAGTGAATTTCACTACATCTGAAAAACTTGTTTCAATCATTCCTG	0.565726	0.948671	UP	DOWN	unique/representative
Q2_P22776	C806686.1	Sm_Schisto_Orth_only	SJCHGC06436 protein [Schistosoma japonicum] ||	CAAGAAAGTGTGTAATGAATCACCTCATATTTTCCAAAGCGAATGGTCTAATTTCTCTGT	0.43866	3.12151	UP	DOWN	unique/representative
Q2_P41338	JAP10937.C	Sm_newGenes_Orth_onlyJapon	SJCHGC06445 protein [Schistosoma japonicum] ||	GTGAACTGTTCCCGTTTTGACAGTAATGATGCGTTAGATTATAGGAATTCAGTTTTCATT	0.626839	1.7847	UP	DOWN	unique/representative
Q2_P23130	C807174.1	Sm_Orth_inOther_sp	SJCHGC06470 protein [Schistosoma japonicum] ||SJCHGC03777 protein [Schistosoma japonicum] ||Klhl20 protein [Mus musculus] ||PREDICTED: similar to kelch-like 20 partial [Bos taurus] ||R12E2.1 [Caenorhabditis elegans] gb|AAC17022.1| Hypothetical protein R12E2.1 [Caenorhabditis elegans] ||	CACATACAAATCAATGGTCATCAGATATTGCTTCAACTAGTACGTGTCGTACAAGTGTTG	1.25294	1.43759	DOWN	UP	unique/representative
Q2_P05726	C810476.1	Sm_Schisto_Orth_only	SJCHGC06490 protein [Schistosoma japonicum] ||	CTCATCCCACAACTCAGGCCATTTTTCCGATTTTATATTCATGAAAGTTTTCTCTGTAAT	1.46225	1.7847	DOWN	UP	unique/representative
Q2_P25097	C809763.1	Sm_Schisto_Orth_only	SJCHGC06543 protein [Schistosoma japonicum] ||	CAGTAAGTGAAATATGGTTATAACACTTCAGGATATATCCCTCCATGCATAAATATCACC	1.71858	0	DOWN	UP	unique/representative
Q2_P35779	C915496.1	Sm_Orth_inOther_sp	SJCHGC06587 protein [Schistosoma japonicum] ||PREDICTED: similar to RIKEN cDNA 2810002D13 [Gallus gallus] ||unnamed protein product [Tetraodon nigroviridis] ||hypothetical protein LOC508699 [Bos taurus] gb|AAX46573.1| hypothetical protein FLJ36812 [Bos taurus] ||Hypothetical protein LOC436900 [Danio rerio] ref|NP_001002627.1| hypothetical protein LOC436900 [Danio rerio] ||	GATCGAAAACGCCGAGAAAACTGGTGTGTTACAAGTCAGTAGCTTAAAATTAAAAAAGGT	0.611887	3.8601	UP	DOWN	unique/representative
Q2_P19588	C802337.1	Sm_Orth_inOther_sp	SJCHGC06602 protein [Schistosoma japonicum] ||hypothetical protein LOC541342 [Danio rerio] gb|AAH91463.1| Zgc:110364 [Danio rerio] sp|Q5BJI9|SPCS2_BRARE Probable signal peptidase complex subunit 2 (Microsomal signal peptidase 25 kDa subunit) (SPase 25 kDa subunit) ||signal peptidase 25 kDA subunit [Gasterosteus aculeatus] ||unnamed protein product [Tetraodon nigroviridis] ||PREDICTED: hypothetica…	ATCATTTAAGCTTAACGGTGTGTGACGGTATTACCAAAAAAGTCAGGACGCTTTCCGTTG	0.777902	1.35474	UP	DOWN	unique/representative
Q2_P05003	C809101.1	Sm_Schisto_Orth_only	SJCHGC06603 protein [Schistosoma japonicum] ||	CTCCTTCTGGTATTCCTCGACTATTCTCTTTGAATGATTCGATTACTAACAGATTGAATA	0.621907	3.12151	UP	DOWN	unique/representative
Q2_P26504	C812054.1	Sm_Schisto_Orth_only	SJCHGC06629 protein [Schistosoma japonicum] ||	CCACCAACTTTATGGCCTGATCATTATAAACCCATAGTTAATTCAAATGGTTTACCTGAT	1.60327	4.80545	DOWN	UP	unique/representative
Q2_P19742	C802540.1	Sm_Schisto_Orth_only	SJCHGC06635 protein [Schistosoma japonicum] ||	TTTTCGGAGAAGAAGAATATAATCCACCTAAAGACAGTGATTTCACTGAGAGATTATGGA	0.602526	1.43759	UP	DOWN	unique/representative
Q2_P22050	C805727.1	Sm_Orth_inOther_sp	SJCHGC06649 protein [Schistosoma japonicum] ||PREDICTED: similar to ENSANGP00000010608 [Apis mellifera] ||PREDICTED: similar to proteasome 26S non-ATPase subunit 8 [Danio rerio] ||Hypothetical protein LOC415221 [Danio rerio] ref|NP_001002131.1| hypothetical protein LOC415221 [Danio rerio] ||unnamed protein product [Tetraodon nigroviridis] ||	TTTTGTATTTCGAGTGGCCACTTGTAGGAATTCTCGTGAATATACTCAATTTCTTCATGA	0.74652	0	UP	DOWN	unique/representative
Q2_P18486	C800704.1	Sm_Orth_inOther_sp	SJCHGC06657 protein [Schistosoma japonicum] ||PREDICTED: similar to RAB2 member RAS oncogene family [Strongylocentrotus purpuratus] ||Uncoordinated protein 108 [Caenorhabditis elegans] ref|NP_491233.1| UNCoordinated family member (unc-108) [Caenorhabditis elegans] ||RAB2 member RAS oncogene family [Mus musculus] emb|CAA64684.1| GTP-binding protein [Mus musculus] dbj|BAE22525.1| unnamed protein pr…	CCCTCCTCTAAATAAACAAATATCTTACTAGGAAATTCAGTAGGCGGAAATTAATTGTCG	1.4497	1.43759	DOWN	UP	unique/representative
Q2_P07538	C813025.1	Sm_Schisto_Orth_only	SJCHGC06681 protein [Schistosoma japonicum] ||	GTCTTAGAACTTATATGTTCTAAGCTACCGCCACGCAATTTAACTGATAAATTCAAACAG	0.675864	1.43759	UP	DOWN	unique/representative
Q2_P40578	JAP10361.S	Sm_newGenes_Orth_inOther_sp	SJCHGC06700 protein [Schistosoma japonicum] ||PREDICTED: similar to 1D-myo-inositol-trisphosphate 3-kinase B [Danio rerio] ||proliferation-inducing protein 37 [Homo sapiens] pir||S17682 1D-myo-inositol-trisphosphate 3-kinase (EC 2.7.1.127) B - human emb|CAA40491.1| 1D-myo-inositol-trisphosphate 3-kinase [Homo sapiens] ||1D-myo-inositol-trisphosphate 3-kinase B [Homo sapiens] pir||JC7810 inositol …	GATATACTGAGATCATTTGTCCCCAAGTATCAAGGCGAGAAGCTGCTCGATGGTGAACGT	0.584953	0	UP	DOWN	unique/representative
Q2_P36840	C917289.1	Sm_Schisto_Orth_only	SJCHGC06705 protein [Schistosoma japonicum] ||	GTGTTGATTCATTAAATAAACCCGAACCAAGTCCTGAAACTTTGGAAGCAATTCAACGTC	0.660233	0	UP	DOWN	unique/representative
Q2_P23251	C807335.1	Sm_Schisto_Orth_only	SJCHGC06730 protein [Schistosoma japonicum] ||	CATCATCATCTACGCCACTCCCTCCTGCAGTTCCACCATTAGCATTGTCTCCACAAAATA	0.457673	2.21438	UP	DOWN	unique/representative
Q2_P05194	C809542.1	Sm_Orth_inOther_sp	SJCHGC06751 protein [Schistosoma japonicum] ||N-ethylmaleimide sensitive fusion protein-2 ||Vesicular-fusion protein Nsf2 (N-ethylmaleimide-sensitive fusion protein 2) (NEM-sensitive fusion protein 2) (dNsf-2) gb|AAA75044.1| Drosophila N-ethylmaleimide-sensitive fusion protein 2 ||GA17281-PA [Drosophila pseudoobscura] ||CG33101-PA [Drosophila melanogaster] gb|AAZ41793.1| LD09622p [Drosophila mela…	CACTCATTCCCTTTAACACAAAATCATAATGAGCCAGTTTAGAACAGACATATCGTGATA	1.61939	0	DOWN	UP	unique/representative
Q2_P41233	JAP08488.C	Sm_newGenes_Orth_onlyJapon	SJCHGC06787 protein [Schistosoma japonicum] ||similar to Down syndrome critical region protein 5 beta - human [Schistosoma japonicum] ||	CCCTATATTCATCCAAATCGTGAGCATTTAGATGAAAGGGCAATTTATGGCTTCATTATA	0.501998	0.668004	UP	DOWN	unique/representative
Q2_P40638	JAP02403.C	Sm_newGenes_Orth_onlyJapon	SJCHGC06810 protein [Schistosoma japonicum] ||SJCHGC06809 protein [Schistosoma japonicum] ||SJCHGC06811 protein [Schistosoma japonicum] ||	GTCTGTTTAAATGTTCTATCAATGATTCTGATGAATCAGAATCAAGCAAATGGGAACAGG	3.73705	2.21438	DOWN	UP	unique/representative
Q2_P17108	C918369.1	Sm_Orth_inOther_sp	SJCHGC06827 protein [Schistosoma japonicum] ||similar to Drosophila melanogaster RpL14 [Drosophila yakuba] gb|AAR09904.1| similar to Drosophila melanogaster RpL14 [Drosophila yakuba] ||RH72463p [Drosophila melanogaster] ||Rpl14 [Drosophila yakuba] gb|AAV91280.1| Rpl14 [Drosophila santomea] ||CG6253-PA [Drosophila melanogaster] emb|CAA71121.1| ribosomal protein L14 [Drosophila melanogaster] emb|CA…	CATGGGCACGAAAGCTTCATCGCAAATCCTTGCGTGCGGCTATGACCGACTTCGACAGGT	0.692175	4.80545	UP	DOWN	unique/representative
Q2_P40655	JAP04021.C	Sm_newGenes_Orth_inOther_sp	SJCHGC06840 protein [Schistosoma japonicum] ||SJCHGC06839 protein [Schistosoma japonicum] ||RH19667p [Drosophila melanogaster] ||CG2974-PA [Drosophila melanogaster] gb|AAF46554.1| CG2974-PA [Drosophila melanogaster] ||	TACAACTTGAAACTACCCACATATCCTGGTCATGAGTTATGTGTACTACTCAATTCCTCC	0.688119	4.80545	UP	DOWN	unique/representative
Q2_P23672	C807900.1	Sm_Orth_inOther_sp	SJCHGC06874 protein [Schistosoma japonicum] ||SJCHGC06875 protein [Schistosoma japonicum] ||PREDICTED: similar to talin 1 isoform 9 [Canis familiaris] ||unnamed protein product [Mus musculus] dbj|BAE41923.1| unnamed protein product [Mus musculus] ||talin 1 [Mus musculus] emb|CAA39588.1| talin [Mus musculus] sp|P26039|TLN1_MOUSE Talin-1 ||	CCTTTGTTTTTATGATGCTTACTTGTTTTGTTTTGGCGCCGTCATTTTAAAGCCTTATTC	1.32001	0.869742	DOWN	UP	unique/representative
Q2_P02476	C805016.1	Sm_Schisto_Orth_only	SJCHGC06904 protein [Schistosoma japonicum] ||SJCHGC06905 protein [Schistosoma japonicum] ||	TCCATCTATCCAATTTTATCTATTAGATAATTACTGTGTAGGCACACAACGCAGTCACAT	1.34329	1.7847	DOWN	UP	unique/representative
Q2_P12500	C908648.1	Sm_Orth_inOther_sp	SJCHGC06950 protein [Schistosoma japonicum] ||1-acylglycerol-3-phosphate O-acyltransferase 2 [Mus musculus] gb|AAL62337.1| 1-acylglycerol-3-phosphate O-acyltransferase 2 [Mus musculus] sp|Q8K3K7|PLCB_MOUSE 1-acyl-sn-glycerol-3-phosphate acyltransferase beta (1-AGP acyltransferase 2) (1-AGPAT 2) (Lysophosphatidic acid acyltransferase-beta) (LPAAT-beta) (1-acylglycerol-3-phosphate O-acyltransferase…	GATGCTGTTAATCTTCTGCCCTTTAAAAAGGGCGCATTCCACATGGCCATCGAGTGTCAA	0.737743	1.13755	UP	DOWN	unique/representative
Q2_P05720	C810468.1	Sm_Orth_inOther_sp	SJCHGC06952 protein [Schistosoma japonicum] ||GA15916-PA [Drosophila pseudoobscura] ||CG3086-PD isoform D [Drosophila melanogaster] gb|AAN09152.1| CG3086-PC isoform C [Drosophila melanogaster] gb|AAG22408.1| CG3086-PB isoform B [Drosophila melanogaster] ref|NP_788861.1| CG3086-PD isoform D [Drosophila melanogaster] ref|NP_727032.1| CG3086-PC isoform C [Drosophila melanogaster] ref|NP_524769.1| CG…	CCAATGTTCCTACTTTGATGACTTTAGATGCCTCCAAAAATCCCTTGTTAATTAAACGTA	0.689176	0.926243	UP	DOWN	unique/representative
Q2_P22508	C806339.1	Sm_Schisto_Orth_only	SJCHGC06958 protein [Schistosoma japonicum] ||	TCTCACCATCACAATCGGTTTCTTCAAATAAATTTCAGCACACAGAGAGTTCAGATCTTT	0.515742	3.12151	UP	DOWN	unique/representative
Q2_P37919	C919437.1	Sm_Schisto_Orth_only	SJCHGC06978 protein [Schistosoma japonicum] ||	GGTGATCCATGGTGTGACTTCATGTTTGTGGTTCGGACTGTTTTATTCACTGGCTTGCAC	0.750325	1.35474	UP	DOWN	unique/representative
Q2_P27142	C813115.1	Sm_Orth_inOther_sp	SJCHGC07023 protein [Schistosoma japonicum] ||PREDICTED: similar to hypothetical protein FLJ12750 [Gallus gallus] ||PREDICTED: hypothetical protein XP_682826 [Danio rerio] ||ENSANGP00000016351 [Anopheles gambiae str. PEST] gb|EAA05988.3| ENSANGP00000015860 [Anopheles gambiae str. PEST] ref|XP_310262.2| ENSANGP00000015860 [Anopheles gambiae str. PEST] ref|XP_307633.2| ENSANGP00000016351 [Anopheles…	CGACTATACAATTAGTCACAATTTATATTCAGCGGCGATGTGTTGAGATTGAACTCTTTA	0.42186	0.948671	UP	DOWN	unique/representative
Q2_P19062	C801684.1	Sm_Orth_inOther_sp	SJCHGC07033 protein [Schistosoma japonicum] ||similar to NM_079585 tetraspanin 86D in Drosophila melanogaster [Schistosoma japonicum] ||PREDICTED: similar to transmembrane 4 superfamily member 9 [Danio rerio] ||PREDICTED: similar to transmembrane 4 superfamily member 9 [Danio rerio] ||GA18282-PA [Drosophila pseudoobscura] ||	ATATCTTGATTGGACAGCTAGTCGATTCTTTTCATGTGATAAGTCTAATATAAGCCCTGA	0.637037	1.43759	UP	DOWN	unique/representative
Q2_P27313	C813361.1	Sm_Schisto_Orth_only	SJCHGC07061 protein [Schistosoma japonicum] ||hypothetical protein [Schistosoma japonicum] ||	CGTATTCCATTGCCTTATCTTGTATGGATGTTACGTTTGGCAAATACAGTTTTATTTCAC	0.718474	3.8601	UP	DOWN	unique/representative
Q2_P38480	JAP05418.C	Sm_newGenes_Orth_inOther_sp	SJCHGC07075 protein [Schistosoma japonicum] ||ENSANGP00000018599 [Anopheles gambiae str. PEST] ref|XP_311435.2| ENSANGP00000018599 [Anopheles gambiae str. PEST] ||postsynaptic protein Cript [Mus musculus] gb|AAH23013.1| Postsynaptic protein Cript [Mus musculus] dbj|BAC26438.1| unnamed protein product [Mus musculus] dbj|BAB25719.1| unnamed protein product [Mus musculus] ref|NP_063972.1| postsynapt…	TGTTCCGTGCACCAGCTTTCCAGGGGTCAGGAGTTATTACTTTGCCCAATTTTTTCTCGC	0.668752	2.21438	UP	DOWN	unique/representative
Q2_P16849	C917858.1	Sm_Schisto_Orth_only	SJCHGC07137 protein [Schistosoma japonicum] ||	TTTGTACGACTAAAAGAAGCTCTGGAGGAATTTCTCACAAAGAAGAGAGACAAAAACCAC	0.647526	2.58104	UP	DOWN	unique/representative
Q2_P39241	JAP01818.C	Sm_newGenes_Orth_inOther_sp	SJCHGC07200 protein [Schistosoma japonicum] ||PREDICTED: similar to AT rich interactive domain 3C (BRIGHT- like) [Bos taurus] ||deadringer-like protein [Strongylocentrotus purpuratus] ref|NP_999799.1| deadringer-like [Strongylocentrotus purpuratus] ||AT rich interactive domain 3C (BRIGHT- like) [Homo sapiens] ||PREDICTED: similar to AT rich interactive domain 3C (BRIGHT- like) [Canis familiaris] …	CAACTAGTTGTTGCACGTGGTGGTTTAGTTGAAGTGATTAATAAAAAATTATGGCGTGAA	1.74054	3.12151	DOWN	UP	unique/representative
Q2_P22515	C806349.1	Sm_Schisto_Orth_only	SJCHGC07231 protein [Schistosoma japonicum] ||	AAGTTCAAGAGTCCTTAATTCGATTCTTGGGTCTGTTCAGCCTGTCCAATACTTATTTCC	0.701447	0.926243	UP	DOWN	unique/representative
Q2_P23516	C807693.1	Sm_Orth_inOther_sp	SJCHGC07249 protein [Schistosoma japonicum] ||PREDICTED: similar to budding uninhibited by benzimidazoles 3 homolog isoform 1 [Strongylocentrotus purpuratus] ||PREDICTED: similar to budding uninhibited by benzimidazoles 3 homolog isoform 3 [Strongylocentrotus purpuratus] ||hypothetical protein [Gallus gallus] ref|NP_001006506.1| BUB3 budding uninhibited by benzimidazoles 3 homolog [Gallus gallus]…	AAGATGGCAATTTACTAGCTATTGCTTCTTCATACATGTATGAACGTGGTCCAATTGAAA	0.702367	3.8601	UP	DOWN	unique/representative
Q2_P18126	C800274.1	Sm_Orth_inOther_sp	SJCHGC07265 protein [Schistosoma japonicum] ||LRRGT00039 [Rattus norvegicus] ||SWIRM domain containing protein [Dictyostelium discoideum] gb|EAL67266.1| myb domain-containing protein [Dictyostelium discoideum] ||hypothetical protein DDB0191483 [Dictyostelium discoideum] gb|EAL64735.1| hypothetical protein DDB0191483 [Dictyostelium discoideum] ||hypothetical protein DDB0203368 [Dictyostelium disco…	CAAGACAATGAATGGTCCTTTCTCACTAATTGAACGTACTACTACCATACCACTTAATAA	0.631237	1.43759	UP	DOWN	unique/representative
Q2_P03627	C806914.1	Sm_Schisto_Orth_only	SJCHGC07294 protein [Schistosoma japonicum] ||	AAAAGCTGGATGTATTCATTCAAAAGCCATCTGGATATGTCTCCAGTTACTACAGGCTCT	1.29363	0.948671	DOWN	UP	unique/representative
Q2_P19977	C802836.1	Sm_Orth_inOther_sp	SJCHGC07313 protein [Schistosoma japonicum] ||alkaline phosphatase precursor [Homo sapiens] ||Placental alkaline phosphatase precursor [Homo sapiens] gb|AAH94743.1| Placental alkaline phosphatase precursor [Homo sapiens] gb|AAY24087.1| unknown [Homo sapiens] sp|P05187|PPB1_HUMAN Alkaline phosphatase placental type precursor (PLAP-1) (Regan isozyme) gb|AAA51710.1| placental alkaline phosphatase-1 …	CGTACATTCAACTCAGATAGACTCACAACAGATTCAGGTTCTGCAGCGACTGCCTTTATG	0.684029	3.12151	UP	DOWN	unique/representative
Q2_P08548	C901957.1	Sm_Schisto_Orth_only	SJCHGC07330 protein [Schistosoma japonicum] ||	ACAATATATACTTGATATACTTCCTGGGCCGATTCTTGCGCGACCCTATTCACTGGCGTC	1.50729	1.13755	DOWN	UP	unique/representative
Q2_P20235	C803177.1	Sm_Orth_inOther_sp	SJCHGC07440 protein [Schistosoma japonicum] ||PREDICTED: similar to pericentrin 1 [Strongylocentrotus purpuratus] ||PREDICTED: similar to pericentrin 1 isoform 3 [Bos taurus] gb|AAI02704.1| Unknown (protein for MGC:127809) [Bos taurus] ||PREDICTED: similar to pericentrin 1 isoform 1 [Bos taurus] ||PREDICTED: similar to pericentrin 1 isoform 4 [Bos taurus] ||	CCTGTAGACAGCTCTTCATTAGTTGAATTTTTTCTTCTTGGTTATATCGAATCATTGGCT	0.684429	1.7847	UP	DOWN	unique/representative
Q2_P21258	C804587.1	Sm_Schisto_Orth_only	SJCHGC07491 protein [Schistosoma japonicum] ||	ACAGTCTTGTCTAGTCAGTTCTACCAATTCACCACTTAAGACTTTCCTCATTAATGGTTA	1.42599	1.7847	DOWN	UP	unique/representative
Q2_P35839	C915575.1	Sm_Schisto_Orth_only	SJCHGC07549 protein [Schistosoma japonicum] ||	GTGGCAATAATAACCGTCCAGCATGATCTTGTTCCATATGCGGAAATTATAGAACAACGT	0.454139	1.7847	UP	DOWN	unique/representative
Q2_P39168	JAP01336.C	Sm_newGenes_Orth_inOther_sp	SJCHGC07627 protein [Schistosoma japonicum] ||C19orf29 protein [Homo sapiens] ||R31449_3 [Homo sapiens] ||PREDICTED: similar to CG1676-PA [Canis familiaris] ||unnamed protein product [Mus musculus] ||	CGCTGGACCACCATATGAAGATATTGCATTTAAAATTGTTAATCGTGAATGGGAATATTC	1.40184	4.80545	DOWN	UP	unique/representative
Q2_P02282	C804679.1	Sm_Schisto_Orth_only	SJCHGC07726 protein [Schistosoma japonicum] ||	CAACTAGAAGCATTACAAATTCAATCAAATTCTACAGAAAGCACACGAGGGAATTCAGTA	0.780551	1.43759	UP	DOWN	unique/representative
Q2_P21478	C804907.1	Sm_Orth_inOther_sp	SJCHGC07800 protein [Schistosoma japonicum] ||Onecut1l protein [Danio rerio] ||PREDICTED: similar to hepatocyte nuclear factor 6 [Apis mellifera] ||SJCHGC07952 protein [Schistosoma japonicum] ||onecut-1 isoform a [Danio rerio] ||	CCCAGAAGGTGCAATATTTTCTTTTCACGGTCATAGTATTGATCATGACTTCTTTTCATT	1.36594	2.21438	DOWN	UP	unique/representative
Q2_P05967	C810742.1	Sm_Schisto_Orth_only	SJCHGC07833 protein [Schistosoma japonicum] ||	CTGAATCTATTTTTTCTACTTGCTCTGTTGTAACTTGGTATGTATGTGTGAATGACCAGA	1.40351	1.7847	DOWN	UP	unique/representative
Q2_P27374	C900003.1	Sm_Orth_inOther_sp	SJCHGC07874 protein [Schistosoma japonicum] ||CG15803-PA [Drosophila melanogaster] ref|NP_650713.1| CG15803-PA [Drosophila melanogaster] ||GA13962-PA [Drosophila pseudoobscura] ||PREDICTED: similar to GA11344-PA partial [Apis mellifera] ||GA11344-PA [Drosophila pseudoobscura] ||	AGTTATGGACCAGATCAAGTGGCTACAGTTCTACGCCAAACTATATCAAATTGTCTATCT	0.676468	3.12151	UP	DOWN	unique/representative
Q2_P03170	C806214.1	Sm_Schisto_Orth_only	SJCHGC07892 protein [Schistosoma japonicum] ||	GCCATTCACTGATATGTTTCTTTGTTTTACTGGAGTTGTGATGGGCATATAATTTGAACT	1.31791	1.7847	DOWN	UP	unique/representative
Q2_P24737	C809273.1	Sm_Schisto_Orth_only	SJCHGC07898 protein [Schistosoma japonicum] ||	GGTTTCACCACCAAGTGTAACTTGATTTGTACCCACTTTATTGTGCATTAAAATCTTACA	0.572	1.7847	UP	DOWN	unique/representative
Q2_P22035	C805712.1	Sm_Schisto_Orth_only	SJCHGC07955 protein [Schistosoma japonicum] ||	TCATTTCCTACTACTGATAATAGTGTGAAACAGTGCAGTGTTGTCGCTGAAGATATTAAA	0.712433	2.21438	UP	DOWN	unique/representative
Q2_P27369	C813447.1	Sm_Schisto_Orth_only	SJCHGC08025 protein [Schistosoma japonicum] ||	GCGGTGATTGGACAAAATTAAAACGATGCGTCAGTCTACCTTTAAAACAAATACATTATG	1.47036	2.58104	DOWN	UP	unique/representative
Q2_P10322	C904510.1	Sm_Schisto_Orth_only	SJCHGC08084 protein [Schistosoma japonicum] ||	CCAAAGTTCATCCAATCATAACCAGTATCCTTCTAACCATGTAAAACTTGAATGTGCTTA	1.46565	1.35474	DOWN	UP	unique/representative
Q2_P39986	JAP09936.C	Sm_newGenes_Orth_onlyJapon	SJCHGC08085 protein [Schistosoma japonicum] ||	CCAGTCAGCTGTAGCTAATTGTTCAGGTGTCGGTCCAGAGTGGGTTGTAACAAGATGAGC	2.85155	3.12151	DOWN	UP	unique/representative
Q2_P41262	JAP09009.C	Sm_newGenes_Orth_onlyJapon	SJCHGC08100 protein [Schistosoma japonicum] ||	TGTTAATGTCTTTCGTAGTTTGTTCAAGTCAAAAAGTGGTCCTTCTTCCTCTTGTTCATT	0.525814	1.43759	UP	DOWN	unique/representative
Q2_P18615	C800870.1	Sm_Orth_inOther_sp	SJCHGC08194 protein [Schistosoma japonicum] ||ENSANGP00000016641 [Anopheles gambiae str. PEST] ref|XP_319944.2| ENSANGP00000016641 [Anopheles gambiae str. PEST] ||	CCTCCTCGAAATAGTAGATCAACTCAGCGAAATACGCATTCGGAACAGTTTAGCAATCAG	1.32385	1.35474	DOWN	UP	unique/representative
Q2_P01552	C803437.1	Sm_Schisto_Orth_only	SJCHGC08241 protein [Schistosoma japonicum] ||	TTTGAAACATGACCTAACAGCAATAAAAGCTCCGTCTTCTTCATCAACATCATCGTCATC	0.382019	2.58104	UP	DOWN	unique/representative
Q2_P41078	JAP03850.C	Sm_newGenes_Orth_inOther_sp	SJCHGC08251 protein [Schistosoma japonicum] ||KIAA1919 [Homo sapiens] ||KIAA1919 protein [Homo sapiens] gb|AAH36115.1| KIAA1919 protein [Homo sapiens] ||PREDICTED: similar to KIAA1919 protein [Pan troglodytes] ||PREDICTED: similar to KIAA1919 protein [Strongylocentrotus purpuratus] ||	CTTTACTTTTATTGTAGATGGTAATCCACTACTTGCTTCAGTTTGGGAAGAAAAAGCAGC	0.562951	4.80545	UP	DOWN	unique/representative
Q2_P03906	C807357.1	Sm_Schisto_Orth_only	SJCHGC08260 protein [Schistosoma japonicum] ||	GCTCTAATGCCGCGGTTTCCACAACACTAGTTTCTTCAGCAGTACCCGCTGGTCCTCGTA	1.47702	2.21438	DOWN	UP	unique/representative
Q2_P26858	C812580.1	Sm_Orth_inOther_sp	SJCHGC08273 protein [Schistosoma japonicum] ||IMP4 U3 small nucleolar ribonucleoprotein homolog [Danio rerio] ref|NP_001002719.1| IMP4 U3 small nucleolar ribonucleoprotein homolog [Danio rerio] ||hypothetical protein LOC549383 [Xenopus tropicalis] ||PREDICTED: similar to IMP4 U3 small nucleolar ribonucleoprotein homolog [Strongylocentrotus purpuratus] ||MGC83136 protein [Xenopus laevis] ||	TCACACATATAAATATGTGGATAAAAAATTGGAACTAACCGAGCATGGGCCCTCATTCGA	0.591988	0	UP	DOWN	unique/representative
Q2_P39781	JAP07794.C	Sm_newGenes_Orth_onlyJapon	SJCHGC08333 protein [Schistosoma japonicum] ||	GGATTTAGAAACGGAACAGTGGGAGTGGCTTTTAAACGTTCTATCTGATCCAAATTTATC	0.299229	1.43759	UP	DOWN	unique/representative
Q2_P06979	C812210.1	Sm_Orth_inOther_sp	SJCHGC08395 protein [Schistosoma japonicum] ||PREDICTED: similar to amylo-1 6-glucosidase 4-alpha-glucanotransferase isoform 1 glycogen debranching enzyme amylo-1 6-glucosidase 4-alpha-glucanotransferase (glycogen debranching enzyme glycogen storage disease type III) Amylo-1 6-glucosidase 4-alpha-... [Gallus gallus] ||PREDICTED: similar to Amylo-1 6-glucosidase 4-alpha-glucanotransferase 4-alphis…	CACACAGAACAAATGAGGTACCCTATACTCTAGAACCACATTAGTTATCTTACTATGATT	2.01732	0	DOWN	UP	unique/representative
Q2_P24898	C809481.1	Sm_Schisto_Orth_only	SJCHGC08414 protein [Schistosoma japonicum] ||	CATCGTCAACGTCATCATCATTATCAAGATTCGTTAAATATTCCACGGACTATGATGAAA	0.604934	2.58104	UP	DOWN	unique/representative
Q2_P40993	JAP02650.C	Sm_newGenes_Orth_onlyJapon	SJCHGC08479 protein [Schistosoma japonicum] ||	TGCGTGGGTGAAGTTTGCCGCAATGGCCTCTGCATACATCTTCAAAAATGTTGGCGAATC	0.640322	2.58104	UP	DOWN	unique/representative
Q2_P07616	C813129.1	Sm_Schisto_Orth_only	SJCHGC08496 protein [Schistosoma japonicum] ||	GCCGTAGTTCTAACAGATATAAACAACATTCAAAGCATTCTAAACGTACATGAAAGTGGA	1.4044	3.12151	DOWN	UP	unique/representative
Q2_P12886	C909480.1	Sm_Orth_inOther_sp	SJCHGC08549 protein [Schistosoma japonicum] ||frizzled-5 [Xenopus laevis] sp|P58421|FZD5_XENLA Frizzled 5 precursor (Frizzled-5) (Fz-5) (Xfz5) ||frizzled 5 [Rattus norvegicus] dbj|BAC53980.1| Frizzled 5 [Rattus norvegicus] ||frizzled 5 [Mus musculus] ||unnamed protein product [Mus musculus] ||	GGTGTAGCATCAAATCCTGGTTCTGTTCCGCTGTTAACACGTACAATACAATCATCTCAC	1.33246	0.869742	DOWN	UP	unique/representative
Q2_P25057	C809706.1	Sm_Orth_inOther_sp	SJCHGC08591 protein [Schistosoma japonicum] ||Mak3p-like protein [Crassostrea gigas] ||PREDICTED: similar to Mak3 homolog [Pan troglodytes] ||PREDICTED: similar to Mak3p homolog [Rattus norvegicus] ||Mak3 homolog [Danio rerio] ref|NP_001003623.1| Mak3 homolog [Danio rerio] ||	TAGTGATTACTACCGCCGTATTCATCCCCAAACTGCCTACGTGCTCGAAAGGTCCTTATC	0.662576	0	UP	DOWN	unique/representative
Q2_P05859	C810621.1	Sm_Schisto_Orth_only	SJCHGC08595 protein [Schistosoma japonicum] ||	CTGTTTGTATAATTGGTAAAGCTCATCTACCATTTATACCATCACGAATGGAGTTCTTTG	0.331858	0.869742	UP	DOWN	unique/representative
Q2_P26777	C812461.1	Sm_Schisto_Orth_only	SJCHGC08616 protein [Schistosoma japonicum] ||	CCTAGTCGAATTGGTGAATATGTGGAAATTCAAGATGGACGTCATCTTAATATAAAAGGT	1.90802	2.58104	DOWN	UP	unique/representative
Q2_P36563	C916848.1	Sm_Orth_inOther_sp	SJCHGC08680 protein [Schistosoma japonicum] ||PREDICTED: similar to Sodium/potassium/calcium exchanger 3 precursor (Na(+)/K(+)/Ca(2+)-exchange protein 3) [Danio rerio] ||unnamed protein product [Tetraodon nigroviridis] ||PREDICTED: similar to formin 2 [Strongylocentrotus purpuratus] ||solute carrier family 24 member 4 isoform 3 [Homo sapiens] gb|AAM76072.1| K-dependent Na/Ca exchanger NCKX4 [Homo…	CAATCTGTCATGAACCATCAAATATTAAGACAGGCTATAAACGTTTTGAAGGAGATGAAG	1.22263	4.80545	DOWN	UP	unique/representative
Q2_P06323	C811161.1	Sm_Schisto_Orth_only	SJCHGC08687 protein [Schistosoma japonicum] ||	CCAATTATTCTGCCTCCACCGCTTCCTCCACGCTCTAAACGTCATTCTTTTTACTTAGAA	0.625694	0.948671	UP	DOWN	unique/representative
Q2_P40913	JAP02032.C	Sm_newGenes_Orth_onlyJapon	SJCHGC08691 protein [Schistosoma japonicum] ||	CAATCTTACAGAAAGGCTAAGTCCGTATGACAATACAGTTTTTGTCAGTTCAACAATCAA	1.47319	0.402658	DOWN	UP	unique/representative
Q2_P26389	C811887.1	Sm_Orth_inOther_sp	SJCHGC08733 protein [Schistosoma japonicum] ||hypothetical protein [Gallus gallus] ref|NP_001012607.1| SEC10-like 1 [Gallus gallus] ||PREDICTED: similar to Exocyst complex component Sec10 (hSec10) [Bos taurus] ||PREDICTED: similar to Exocyst complex component Sec10 (hSec10) [Canis familiaris] ||Brain secretory protein SEC10P [Homo sapiens] ||	TGCAAGTGAAATCTCTGTCAAACGTAACGAATTGAAACAAGATTTGGAAGGTAAATTCTG	1.50207	3.8601	DOWN	UP	unique/representative
Q2_P18050	C800192.1	Sm_Schisto_Orth_only	SJCHGC08734 protein [Schistosoma japonicum] ||	AACATATCTATGATACTGTACCATTTTCATCGTCATCTTCTCGATCGTCATCATCATCAT	0.728355	3.8601	UP	DOWN	unique/representative
Q2_P12374	C908404.1	Sm_Schisto_Orth_only	SJCHGC08775 protein [Schistosoma japonicum] ||	TTAATGGCCAAAAGTTTACCGTTCTTTTGGCTGTGGTCGATTTGTTAGTTAGTAAGGATG	0.688327	3.8601	UP	DOWN	unique/representative
Q2_P39932	JAP09391.C	Sm_newGenes_Orth_onlyJapon	SJCHGC08819 protein [Schistosoma japonicum] ||	ATCAGAAGAAGATGCTGTGAATGCCATAAAATGTAGACATGGTTGCTTATTGAGAGGTAG	0.565841	0.926243	UP	DOWN	unique/representative
Q2_P39359	JAP02458.C	Sm_newGenes_Orth_onlyJapon	SJCHGC08840 protein [Schistosoma japonicum] ||	GAACGTGATCAATTCGAAGTTGTAAAATTCTTGGTCGAACATGATGCTGATATTAATGAG	1.21039	3.8601	DOWN	UP	unique/representative
Q2_P15998	C916189.1	Sm_Orth_inOther_sp	SJCHGC08875 protein [Schistosoma japonicum] ||PREDICTED: similar to Gastric triacylglycerol lipase precursor (Gastric lipase) (GL) (Lingual lipase) [Strongylocentrotus purpuratus] ||Hypothetical protein CBG09504 [Caenorhabditis briggsae] ||ENSANGP00000022153 [Anopheles gambiae str. PEST] ref|XP_321444.2| ENSANGP00000022153 [Anopheles gambiae str. PEST] ||carboxylic ester hydrolase [Dictyostelium …	CTTCTGGAGTACAAATGCTGTAGACCTAATTTACTCATCGTTACTTAGATTAATGGAGAA	0.622285	1.7847	UP	DOWN	unique/representative
Q2_P35935	C915688.1	Sm_Orth_inOther_sp	SJCHGC08891 protein [Schistosoma japonicum] ||PREDICTED: similar to beta-tubulin cofactor C [Strongylocentrotus purpuratus] ||PREDICTED: similar to beta-tubulin cofactor C [Bos taurus] gb|AAI02902.1| Unknown (protein for MGC:128389) [Bos taurus] ||Tbccl protein [Danio rerio] ||PREDICTED: similar to Tubulin-specific chaperone c [Rattus norvegicus] ||	ACATCTAATTGTCGACTTGGATTACATATGGCTAGTCGACCAATTATTGAACAATGTACA	0.75259	2.21438	UP	DOWN	unique/representative
Q2_P39215	JAP01656.C	Sm_newGenes_Orth_inOther_sp	SJCHGC08912 protein [Schistosoma japonicum] ||ENSANGP00000012293 [Anopheles gambiae str. PEST] ref|XP_320073.2| ENSANGP00000012293 [Anopheles gambiae str. PEST] ||PREDICTED: similar to phosphorylase kinase beta partial [Strongylocentrotus purpuratus] ||CG8475-PA isoform A [Drosophila melanogaster] gb|AAF52613.2| CG8475-PA isoform A [Drosophila melanogaster] sp|Q9VLS1|KPBB_DROME Probable phosphory…	TTGAACATGTACCATAAGCTGGCCAACATAGTGCAGGAATAAGTGAAGCATCAGTACCCT	0.73521	1.43759	UP	DOWN	unique/representative
Q2_P39955	JAP09556.C	Sm_newGenes_Orth_onlyJapon	SJCHGC08921 protein [Schistosoma japonicum] ||	GCTACTCGTGAAGAATTACTTCAAATACCTCAGTGTACGGATTACAAATTGAATTGTTTC	1.57019	2.58104	DOWN	UP	unique/representative
Q2_P39459	JAP03259.C	Sm_newGenes_Orth_inOther_sp	SJCHGC08939 protein [Schistosoma japonicum] ||hypothetical protein CNBH1180 [Cryptococcus neoformans var. neoformans B-3501A] ||protein kinase putative [Cryptococcus neoformans var. neoformans JEC21] ref|XP_572689.1| protein kinase [Cryptococcus neoformans var. neoformans JEC21] ||PREDICTED: similar to dual-specificity tyrosine-(Y)-phosphorylation regulated kinase 4 partial [Bos taurus] ||ENSANGP…	GGGATCCTGATGAAAGAATTACACCAAATGAAGCATTAAATCATGAATGGATTATACGTG	2.05	4.80545	DOWN	UP	unique/representative
Q2_P36055	C915851.1	Sm_Schisto_Orth_only	SJCHGC08972 protein [Schistosoma japonicum] ||	CGTGATGAGTCAATCAGTCGGGATCCATTCAATGTCTTTCAGGATGCTGTACAGATCATA	0.639542	1.43759	UP	DOWN	unique/representative
Q2_P05255	C809683.1	Sm_Schisto_Orth_only	SJCHGC08979 protein [Schistosoma japonicum] ||	GAATACACACAGAGGTGCATGTAAATTGATCATTTACCCAACCATTAATAATTGTGTACG	0.476986	3.8601	UP	DOWN	unique/representative
Q2_P39429	JAP03023.C	Sm_newGenes_Orth_inOther_sp	SJCHGC08987 protein [Schistosoma japonicum] ||PREDICTED: similar to CG8675-PA [Canis familiaris] ||CG8675-PA [Drosophila melanogaster] gb|AAF48716.1| CG8675-PA [Drosophila melanogaster] ||PREDICTED: similar to CG8675-PA [Bos taurus] ||PREDICTED: similar to CG8675-PA [Bos taurus] ||	GTTCATTTGCTTTGAAAATCTGCTCTAAGTGTGGAAAATCAGATGGACCGATTACCTTTG	0.522356	0.926243	UP	DOWN	unique/representative
Q2_P32683	C909424.1	Sm_Schisto_Orth_only	SJCHGC09015 protein [Schistosoma japonicum] ||	CTAAAGAATATGAACCTCCAGATGGTGAACAAATTGATACGACAGTTCGATTAACTTATG	0.746249	4.80545	UP	DOWN	unique/representative
Q2_P25975	C811316.1	Sm_Schisto_Orth_only	SJCHGC09030 protein [Schistosoma japonicum] ||	GCATTTTCTGATAGTTTTACCGATTCTATCACATTTCCCGTTTCTTCTTTTCAACTTGGG	0.561448	3.12151	UP	DOWN	unique/representative
Q2_P33475	C910852.1	Sm_Schisto_Orth_only	SJCHGC09032 protein [Schistosoma japonicum] ||	TCGTCGTCCTCGTCATTATCAATGAAGCAAGATAAATTGACTCGTTTATTTGGACAAGCT	1.82657	1.43759	DOWN	UP	unique/representative
Q2_P17588	C919999.1	Sm_Schisto_Orth_only	SJCHGC09080 protein [Schistosoma japonicum] ||	GATGTAAAGCCTGTCGTCCACGTCAACTTTGGTTTCAAGAGTCCAGGGTCGTAGTAGGTT	0.643354	0.869742	UP	DOWN	unique/representative
Q2_P04040	C807576.1	Sm_Orth_inOther_sp	SJCHGC09108 protein [Schistosoma japonicum] ||Peptidyl-prolyl isomerase G (cyclophilin G) [Xenopus tropicalis] ref|NP_001001234.1| peptidyl-prolyl isomerase G (cyclophilin G) [Xenopus tropicalis] ||PREDICTED: hypothetical protein XP_579532 [Rattus norvegicus] ||matrin cyclophilin [Rattus norvegicus] ref|NP_113981.1| peptidylprolyl isomerase G [Rattus norvegicus] ||peptidyl-prolyl isomerase G (cyc…	CCACTGGCGCCAAGCAAGTTCTCATACTCAGAGATTAGACCAAGATGAATGGAAACAATG	1.47824	3.12151	DOWN	UP	unique/representative
Q2_P20963	C804192.1	Sm_Orth_inOther_sp	SJCHGC09116 protein [Schistosoma japonicum] ||TBP-binding protein-like [Oryza sativa (japonica cultivar-group)] dbj|BAC22428.1| TBP-binding protein-like [Oryza sativa (japonica cultivar-group)] ||PREDICTED: similar to activator of basal transcription [Strongylocentrotus purpuratus] ||hypothetical protein LOC553568 [Danio rerio] gb|AAH95115.1| Hypothetical protein LOC553568 [Danio rerio] ||At3g565…	GCTGTTTCGAATCCCGAATTTATGGGCAGTCTTTTTGCCGGTGGTCTGTAACTATTTTTT	0.783683	2.58104	UP	DOWN	unique/representative
Q2_P18372	C800557.1	Sm_Schisto_Orth_only	SJCHGC09165 protein [Schistosoma japonicum] ||	GATCGTATCAATTGTCGATGTCTAGGCATTGCTGATGTTGAACGTTATGGATATAGCAAA	0.486155	1.13755	UP	DOWN	unique/representative
Q2_P11005	C905636.1	Sm_Schisto_Orth_only	SJCHGC09189 protein [Schistosoma japonicum] ||	CCCTCAACAGTCAGTGAATTCTAATAATTCCATTCCTCAAAAGTTATGTCATCATTTCAC	1.49133	0	DOWN	UP	unique/representative
Q2_P12232	C908084.1	Sm_Schisto_Orth_only	SJCHGC09203 protein [Schistosoma japonicum] ||	CCTTATCCACTATTTCCGTCAGGATCTAAGAGGGTTTTTCGATCAAAGGCCCATTCGCGC	0.360417	2.58104	UP	DOWN	unique/representative
Q2_P02114	C804399.1	Sm_Schisto_Orth_only	SJCHGC09237 protein [Schistosoma japonicum] ||	TAAATTATAGTAATGGCCCGATAATTAATTCCGAAAGAGCATCTGAGGAAAGCGGATTCG	0.564748	1.7847	UP	DOWN	unique/representative
Q2_P25359	C810108.1	Sm_Schisto_Orth_only	SJCHGC09251 protein [Schistosoma japonicum] ||	GTGAAACAAATCACAGAAGCCTCAAGCTACTAGTTCAGAAGCGTTCATCTAGTAAACTTA	0.681512	2.21438	UP	DOWN	unique/representative
Q2_P26863	C812586.1	Sm_Orth_inOther_sp	SJCHGC09265 protein [Schistosoma japonicum] ||ENSANGP00000012295 [Anopheles gambiae str. PEST] ref|XP_320042.2| ENSANGP00000012295 [Anopheles gambiae str. PEST] ||Snx2-prov protein [Xenopus laevis] ||GA15459-PA [Drosophila pseudoobscura] ||PREDICTED: similar to sorting nexin 2 [Rattus norvegicus] ||	CACCTGTATACTGACTGTATTTTGGGTAATTAATTCTAAATAATCGCTTGGATATGGTGG	1.41825	0	DOWN	UP	unique/representative
Q2_P24738	C809274.1	Sm_Orth_inOther_sp	SJCHGC09275 protein [Schistosoma japonicum] ||PREDICTED: similar to solute carrier family 30 (zinc transporter) member 6 [Strongylocentrotus purpuratus] ||zinc transporter 6 [Gallus gallus] emb|CAG32470.1| hypothetical protein [Gallus gallus] ref|NP_001006402.1| zinc transporter 6 [Gallus gallus] ||Slc30a6-prov protein [Xenopus laevis] ||Zinc transporter 6 [Xenopus tropicalis] ref|NP_001011444.1|…	AAGCGCTTCGAGAAGCCTCCACAGTTGATGGTGTTCTTGAGCTGCAAAATGAGCACATAT	0.706818	3.12151	UP	DOWN	unique/representative
Q2_P21554	C805028.1	Sm_Orth_inOther_sp	SJCHGC09290 protein [Schistosoma japonicum] ||collagen alpha 1(XI) chain - chicken (fragment) gb|AAA48707.1| alpha-1 type XI collagen ||collagen type XI alpha 1 [Homo sapiens] ||alpha 1 type XI collagen isoform C preproprotein variant [Homo sapiens] ||alpha 1 type XI collagen isoform C preproprotein [Homo sapiens] ||	GTGTAAATGTTGGTGCTGTATGCTATCGTACATAGGAACAAAGTAAATTTCCGGAAAAAA	1.72744	0	DOWN	UP	unique/representative
Q2_P20310	C803285.1	Sm_Schisto_Orth_only	SJCHGC09295 protein [Schistosoma japonicum] ||SJCHGC05365 protein [Schistosoma japonicum] ||	CACTCTACGTCGTATGTATGTGTAGCTAATTATTTCAAGCATCAACTTACTCTTTTTCTG	1.64812	3.12151	DOWN	UP	unique/representative
Q2_P10131	C904233.1	Sm_Orth_inOther_sp	SJCHGC09296 protein [Schistosoma japonicum] ||ribosomal protein L17 [Ixodes scapularis] ||similar to Drosophila melanogaster CG3203 [Drosophila yakuba] ||similar to Drosophila melanogaster CG3203 [Drosophila yakuba] ||CG3203-PD isoform D [Drosophila melanogaster] gb|AAF46194.1| CG3203-PC isoform C [Drosophila melanogaster] gb|AAN09182.1| CG3203-PB isoform B [Drosophila melanogaster] gb|AAF46195.1…	TGTATACAAAGACATAAAAGGAGGAGAAGCCAGTCGTTTGTACATCAAACACATCCAGGT	0.745408	0	UP	DOWN	unique/representative
Q2_P28821	C902738.1	Sm_Schisto_Orth_only	SJCHGC09299 protein [Schistosoma japonicum] ||	GGTGAAAGAAGTGGACATCGTAAATTAATTATGTTACAAGTATTACGTAATCGTACCAGG	1.26047	2.58104	DOWN	UP	unique/representative
Q2_P19236	C801913.1	Sm_Schisto_Orth_only	SJCHGC09302 protein [Schistosoma japonicum] ||	GTGTTATTTTAAAAGCGCGTGTACAGATGTGGTTTTCTGGCTTATCAATTCTGGTAGCTA	0.625482	2.58104	UP	DOWN	unique/representative
Q2_P19636	C802394.1	Sm_Orth_inOther_sp	SJCHGC09309 protein [Schistosoma japonicum] ||PREDICTED: similar to Mitochondrial 28S ribosomal protein S22 (S22mt) (MRP-S22) [Bos taurus] ||PREDICTED: similar to ribosomal protein mitochondrial S22 [Gallus gallus] ||ribosomal protein mitochondrial S22 [Mus musculus] gb|AAH51198.1| Ribosomal protein mitochondrial S22 [Mus musculus] dbj|BAE32703.1| unnamed protein product [Mus musculus] dbj|BAB290…	TGGATAATTCGTTTAGTTTGCCTTGTTAGACCCTCTAGTCCTTTTACTGTTCATATAAAG	0.594225	3.8601	UP	DOWN	unique/representative
Q2_P19523	C802262.1	Sm_Schisto_Orth_only	SJCHGC09323 protein [Schistosoma japonicum] ||	GGAAACTGTAGTATCCAGTTTGAATTGAACTCTGAATAGTTAACCGATGCGTATTTTTCT	0.487024	0	UP	DOWN	unique/representative
Q2_P04124	C807731.1	Sm_Orth_inOther_sp	SJCHGC09332 protein [Schistosoma japonicum] ||ribonuclease H1 [Gallus gallus] dbj|BAA05382.1| unknown protein [Gallus gallus] ||Unknown (protein for MGC:115038) [Xenopus laevis] ||PREDICTED: similar to Ribonuclease H1 (RNase H1) (Ribonuclease H type II) [Canis familiaris] ||Unknown (protein for MGC:115609) [Xenopus laevis] ||	GGTGCACATGATGATCGTCGTGCTGGTTATGGTGTTTACTGGGGACCTAATCATCCATGG	0.695367	0.540884	UP	DOWN	unique/representative
Q2_P26442	C811963.1	Sm_Schisto_Orth_only	SJCHGC09347 protein [Schistosoma japonicum] ||	TCACAAACTGCAGTGTCTTCTCTCAGACGCCGTGATCCTTGGTCCATACCTTTAAGAAAA	0.550785	0	UP	DOWN	unique/representative
Q2_P01653	C803613.1	Sm_Schisto_Orth_only	SJCHGC09356 protein [Schistosoma japonicum] ||	CTATACGCACTGTCTTCCACCATCATTCGAACCGAATGTTCCCTAAAGGTTTTATGTCTC	1.58281	4.80545	DOWN	UP	unique/representative
Q2_P25009	C809646.1	Sm_Orth_inOther_sp	SJCHGC09366 protein [Schistosoma japonicum] ||transformer 2 [Musca domestica] ||PREDICTED: similar to splicing factor arginine/serine-rich 10 (transformer 2 homolog Drosophila) isoform 3 [Bos taurus] ||transformer-2 protein D [Bombyx mori] ||transformer-2 protein A [Bombyx mori] ||	TCGCATTGATTACAGCTACACTGAGCGACCACACAATCCTACACCTGGAATATATATGGG	0.644828	0.540884	UP	DOWN	unique/representative
Q2_P40581	JAP10398.S	Sm_newGenes_Orth_onlyJapon	SJCHGC09370 protein [Schistosoma japonicum] ||	AGAAAGGGGACGCAAAGCAGCAGAAAAACAATTAAAAGATGAGATTAAGGCTGTTAAGGA	0.665273	1.35474	UP	DOWN	unique/representative
Q2_P21104	C804386.1	Sm_Schisto_Orth_only	SJCHGC09372 protein [Schistosoma japonicum] ||SJCHGC03981 protein [Schistosoma japonicum] ||	CATGTGTATGTCCCGATAATGAGCCTGGATGTCATAAAGAAATGTAAAATGTATCAGTTA	1.63698	3.12151	DOWN	UP	unique/representative
Q2_P21643	C805167.1	Sm_Orth_inOther_sp	SJCHGC09378 protein [Schistosoma japonicum] ||collagen type I alpha 1 [Danio rerio] gb|AAR24536.1| chihuahua [Danio rerio] ||Collagen type I alpha 1 [Danio rerio] ||alpha 1 type I collagen [Cynops pyrrhogaster] ||Collagen alpha 1(I) chain precursor ||	GGCTGTACAACGTATATCATTGTCTTGCTCTGGATTATCAGATATAACAGTTAATTCAAC	1.65682	2.21438	DOWN	UP	unique/representative
Q2_P20455	C803498.1	Sm_Orth_inOther_sp	SJCHGC09384 protein [Schistosoma japonicum] ||hypothetical protein LOC93380 [Danio rerio] ref|NP_991162.1| transmembrane protein 32 [Danio rerio] gb|AAH76369.1| Transmembrane protein 32 [Danio rerio] ||transmembrane protein 32 [Xenopus tropicalis] ||MGC80346 protein [Xenopus laevis] ||transmembrane protein 32 [Homo sapiens] ||	TCAGCAAATCGTCTCATGGGATATTCGTCGTATGACTGAGCCGGTTGTTACTTGGGAGGT	0.544102	3.12151	UP	DOWN	unique/representative
Q2_P12270	C908177.1	Sm_Schisto_Orth_only	SJCHGC09389 protein [Schistosoma japonicum] ||	GGTCATCGTCGTTCTATCAGGAACTTTTTCTCTTTACGACGTAAATCATAATATGAGTAT	1.29842	0.948671	DOWN	UP	unique/representative
Q2_P06209	C811008.1	Sm_Orth_inOther_sp	SJCHGC09396 protein [Schistosoma japonicum] ||PREDICTED: similar to U5 snRNP-associated 102 kDa protein [Strongylocentrotus purpuratus] ||PREDICTED: similar to GA19898-PA [Apis mellifera] ||U5 snRNP-associated 102 kDa protein [Homo sapiens] emb|CAH71582.1| C20orf14 [Homo sapiens] emb|CAC16610.2| C20orf14 [Homo sapiens] emb|CAI21906.1| C20orf14 [Homo sapiens] gb|AAH01666.1| U5 snRNP-associated 102…	GCATTCATTACGCGTAAAGGACAACTCATTTTTCGTTTTACACATCGTGTTTGGTTTAAT	1.29936	1.7847	DOWN	UP	unique/representative
Q2_P21953	C805593.1	Sm_Orth_inOther_sp	SJCHGC09409 protein [Schistosoma japonicum] ||hypothetical protein [Gallus gallus] ||phosphorylase glycogen liver (Hers disease glycogen storage disease type VI) [Gallus gallus] gb|AAP33020.1| glycogen phosphorylase [Gallus gallus] ||LOC494832 protein [Xenopus laevis] ||PYGL protein [Homo sapiens] ||	CGTGGTGGCAAACAGAGGAGAAAACGAAATAACTATGTACGTGGTCGCAGACAGCCTGGC	2.98281	2.58104	DOWN	UP	unique/representative
Q2_P26253	C811697.1	Sm_Orth_inOther_sp	SJCHGC09427 protein [Schistosoma japonicum] ||splicesome-associated factor 61 [Danio rerio] ref|NP_001004289.1| splicing factor 3a subunit 3 [Danio rerio] ||unnamed protein product [Tetraodon nigroviridis] ||Splicing factor 3a subunit 3 [Danio rerio] ||splicing factor 3a subunit 3 variant [Homo sapiens] ||	AAGAGCATCGCGAAGCTACTATTGAGAACGTACAACGTCGTCAGGCACGAATAGGATTCG	0.518254	1.43759	UP	DOWN	unique/representative
Q2_P19664	C802437.1	Sm_Schisto_Orth_only	SJCHGC09449 protein [Schistosoma japonicum] ||	CTACTGCTAGTACTTTGGACACTATCCCTACAAACCCTGATATTGTTGATATATCTAAAA	1.23279	2.21438	DOWN	UP	unique/representative
Q2_P09007	C902608.1	Sm_Schisto_Orth_only	SJCHGC09454 protein [Schistosoma japonicum] ||SJCHGC09279 protein [Schistosoma japonicum] ||	TAGAAGTCCATCACGCCGTTCCGGGACAAACCGTTCCAATGCAAGATCCAATTCTCATCT	0.699092	2.58104	UP	DOWN	unique/representative
Q2_P22173	C805879.1	Sm_Schisto_Orth_only	SJCHGC09470 protein [Schistosoma japonicum] ||	GTCTAGCCAAAACAAAGGACGGAGGATACGTTGGGACCGAATTGACTTCTCCGTTAACAA	0.816468	0.540884	UP	DOWN	unique/representative
Q2_P38356	C921416.1	Sm_Orth_inOther_sp	SJCHGC09474 protein [Schistosoma japonicum] ||PREDICTED: similar to ENSANGP00000010151 [Apis mellifera] ||ENSANGP00000010151 [Anopheles gambiae str. PEST] ref|XP_317573.2| ENSANGP00000010151 [Anopheles gambiae str. PEST] ||CG10679-PA [Drosophila melanogaster] ref|NP_609919.1| CG10679-PA [Drosophila melanogaster] ||Neural precursor cell expressed developmentally down-regulated 8 like [Danio rerio]…	TTATATTGCAAATATGAAGGAGACGGGGCTTTTTGAGTTCTCGTTCCACACCTTTTTCAC	0.726935	3.8601	UP	DOWN	unique/representative
Q2_P05959	C810732.1	Sm_Orth_inOther_sp	SJCHGC09475 protein [Schistosoma japonicum] ||GA19851-PA [Drosophila pseudoobscura] ||hypothetical protein AN1875.2 [Aspergillus nidulans FGSC A4] gb|EAA65040.1| hypothetical protein AN1875.2 [Aspergillus nidulans FGSC A4] ||C2H2 finger domain protein putative [Aspergillus fumigatus Af293] ref|XP_749575.1| hypothetical protein Afu2g04440 [Aspergillus fumigatus Af293] ||hypothetical protein DDB022…	GTAATTTCCACAATCGCCTTCATCTTCGTCGACAGTACTAGATATTTGAGGATTTAATAT	0.771032	3.8601	UP	DOWN	unique/representative
Q2_P41439	JAP03103.S	Sm_newGenes_Orth_onlyJapon	SJCHGC09519 protein [Schistosoma japonicum] ||	AGACAGATTCATCTGACAGCTGGTCTTCAAGCTGGAGGATTATTTAGGGCTAGGTTTGTC	0.586645	2.58104	UP	DOWN	unique/representative
Q2_P25314	C810054.1	Sm_Orth_inOther_sp	SJCHGC09522 protein [Schistosoma japonicum] ||cytoplasmic dynein heavy chian ||CG7507-PA isoform A [Drosophila melanogaster] ref|NP_523929.2| CG7507-PA isoform A [Drosophila melanogaster] sp|P37276|DYHC_DROME Dynein heavy chain cytosolic (DYHC) ||GH15453p [Drosophila melanogaster] ||GA20400-PA [Drosophila pseudoobscura] ||	GGTCAGGTTGCTGTCTTGTACTTACTTCTTTTGGATCTCTATCCTTTTATATATACACAT	1.60337	0	DOWN	UP	unique/representative
Q2_P25078	C809738.1	Sm_Schisto_Orth_only	SJCHGC09767 protein [Schistosoma japonicum] ||SJCHGC09785 protein [Schistosoma japonicum] ||	GTCGTGCAACTGTATTGGCTGGTGAATTAGATGAATTACGTATAGCATTAGATCAAGCTG	1.96643	0.869742	DOWN	UP	unique/representative
Q2_P20999	C804244.1	Sm_Schisto_Orth_only	SJCHGC09795 protein [Schistosoma japonicum] ||	TTTCAAAAATACCAGTCCGCTCCCTGATGCTATAAATTAAATTCCACCCCTTCGAAAAGA	0.594411	0	UP	DOWN	unique/representative
Q2_P15178	C914044.1	Sm_Orth_inOther_sp	SPAC589.05c [Schizosaccharomyces pombe] ref|NP_594053.1| hypothetical protein SPAC589.05c [Schizosaccharomyces pombe 972h-] ||GA22009-PA [Drosophila pseudoobscura] ||MGC97544 protein [Xenopus tropicalis] ref|NP_001025632.1| MGC97544 protein [Xenopus tropicalis] ||CG9752-PA [Drosophila melanogaster] ref|NP_611573.1| CG9752-PA [Drosophila melanogaster] ||MGC84745 protein [Xenopus laevis] ||	ATTGCAAACGGAAGCGAATTAGAGGTTGAAATTCGAGCAGCCACAATACTAGCTGTGCAC	0.793694	1.43759	UP	DOWN	unique/representative
Q2_P02844	C805638.1	Sm_Orth_inOther_sp	synapsin s-syn-short [Loligo pealei] ||synapsin s-syn-long [Loligo pealei] ||synapsin [Helix pomatia] ||synapsin isoform 8.2 [Aplysia californica] ||synapsin isoform 7.1 [Aplysia californica] ||	ACATCAGTCGCAACCAGCAAATGCTCAACAAATTCCCCAATCAACCCAAAAATACCCACC	1.53771	0.869742	DOWN	UP	unique/representative
Q2_P35894	C915634.1	Sm_Orth_inOther_sp	thioredoxin peroxidase 2 [Schistosoma mansoni] gb|AAD40685.1| thioredoxin peroxidase [Schistosoma mansoni] ||SJCHGC00794 protein [Schistosoma japonicum] ||thioredoxin peroxidase-2 [Schistosoma japonicum] ||thiol-specific antioxidant protein [Fasciola hepatica] ||peroxiredoxin [Fasciola hepatica] sp|P91883|TDX_FASHE Thioredoxin peroxidase (Peroxiredoxin) (Thioredoxin-dependent peroxide reductase) …	CTGATCCTGTTGCTTCTCTCTCCTACTTCTCCTCTGTGCACTGAGGTGTTTTGTATTGAT	0.819481	2.21438	UP	DOWN	unique/representative
Q2_P13169	C909989.1	Sm_Schisto_Orth_only	TPA: endonuclease-reverse transcriptase [Schistosoma mansoni] ||	ACTTTAACAATGCATGTACCTTAGAGGTGCCCTCCTCTCCAATTCATACAACCCACCCAC	0.539384	1.35474	UP	DOWN	unique/representative
Q2_P33914	C911658.1	Sm_Schisto_Orth_only	TPA: reverse transcriptase [Schistosoma mansoni] ||	CAACCAACCTAAAACGACTATCTCAAACTCCCACTTGTATGAAAGGTACATAAATGATAT	0.743384	4.80545	UP	DOWN	unique/representative
Q2_P41587	JAP07301.S	Sm_newGenes_Orth_onlyJapon	Translationally-controlled tumor protein homolog (TCTP) gb|AAB42079.1| translationally controlled tumor protein [Schistosoma japonicum] ||	GAAGTATGGTGTCATACCGTCCTCACGGAAATTCATCAAAACTATCATGGCATCAGGATT	0.531377	1.7847	UP	DOWN	unique/representative
Q2_P18651	C800928.1	Sm_Orth_inOther_sp	transposition site target selection protein D [Pseudomonas aeruginosa] gb|ABA08407.1| TnsD [Acinetobacter baumannii] gb|ABA08395.1| transposition site target selection protein D [Acinetobacter baumannii] ref|YP_312668.1| transposition protein [Shigella sonnei Ss046] gb|AAZ90433.1| transposition protein [Shigella sonnei Ss046] gb|AAW78923.1| Tn7 transposase subunit [T7 transposase expression vecto…	GATAGAAAAGTCGTTGCTACCATAGACTTACCCAGTCATTTAAATGCTATCGTACATTTA	0.305751	2.21438	UP	DOWN	unique/representative
Q2_P04777	C808769.1	Sm_Orth_inOther_sp	unknow protein [Oryza sativa (japonica cultivar-group)] ||hypothetical protein DgeoDRAFT_1879 [Deinococcus geothermalis DSM 11300] ref|ZP_00395909.1| hypothetical protein DgeoDRAFT_1879 [Deinococcus geothermalis DSM 11300] ||hypothetical protein DgeoDRAFT_0651 [Deinococcus geothermalis DSM 11300] ref|ZP_00396487.1| hypothetical protein DgeoDRAFT_1071 [Deinococcus geothermalis DSM 11300] gb|EAL828…	TTGAGACCTCTGTATTACCGCGGCTGCTGGCACAGAGTTAGCCGTCTCTTCCTCTAGTGA	0.375081	2.21438	UP	DOWN	unique/representative
Q2_P38577	JAP07133.C	Sm_newGenes_Orth_inOther_sp	Unknown (protein for IMAGE:7206609) [Xenopus laevis] ||Hypothetical protein MGC56175 [Danio rerio] ref|NP_956497.1| hypothetical protein LOC393172 [Danio rerio] ||PREDICTED: similar to CG13929-PA isoform A [Danio rerio] ||PREDICTED: similar to RIKEN cDNA 1600013P15 [Gallus gallus] ||Zgc:56175 protein [Danio rerio] ||	AACGAGAAACGTAGCTAAAGACCTGTGTGTGCAGCGTGTTTTTCTTCAGGCTGTTTGTGA	0.655338	2.21438	UP	DOWN	unique/representative
Q2_P35869	C915607.1	Sm_Orth_inOther_sp	Unknown (protein for MGC:116533) [Xenopus laevis] ||Hypothetical protein F30A10.5 [Caenorhabditis elegans] ref|NP_492517.2| STomatin-Like family member (stl-1) [Caenorhabditis elegans] ||hypothetical protein LOC394006 [Danio rerio] gb|AAH55126.1| Similar to stomatin (Epb7.2)-like 2 [Danio rerio] ||Hypothetical protein CBG24499 [Caenorhabditis briggsae] ||PREDICTED: similar to Stomatin-like protei…	ATAATAATGACGGTGGATGTAATGATGAATCTCATTCAGAAGTAGTGGCTGACCATCAGT	0.609211	3.12151	UP	DOWN	unique/representative
Q2_P31631	C907301.1	Sm_Orth_inOther_sp	Unknown (protein for MGC:64145) [Danio rerio] ref|NP_955891.1| SEC3-like 1 [Danio rerio] ||PREDICTED: similar to SEC3-like 1 [Danio rerio] ||unnamed protein product [Tetraodon nigroviridis] ||	ATCAATCTGGTGGTGGCGGTGGAAGTAGGAAAACATCAATGATGATTACAAGTTCGTTTC	2.16564	0.869742	DOWN	UP	unique/representative
Q2_P41544	JAP05888.S	Sm_newGenes_Orth_onlyJapon	unknown [Schistosoma japonicum] ||	ACGAATAACGGTTTCACTAGCCACAAAAGCGTGGTAACTCTTGGCTGCCAACATTAGAGC	0.585554	2.58104	UP	DOWN	unique/representative
Q2_P00793	C801903.1	Sm_Schisto_Orth_only	unknown [Schistosoma japonicum] ||	CCACTGTGTGTTCAGTTTCTCTATCTACCTGAGTTGCTTAAAATAAATTATTGACTGCAA	1.48131	1.43759	DOWN	UP	unique/representative
Q2_P07458	C812937.1	Sm_Orth_inOther_sp	unknown [Schistosoma japonicum] ||PREDICTED: similar to CG7382-PA isoform 2 [Canis familiaris] ||PREDICTED: similar to Protein C18orf55 [Bos taurus] ||Unknown (protein for MGC:127729) [Bos taurus] ||CG7382-PA [Drosophila melanogaster] ref|NP_608929.1| CG7382-PA [Drosophila melanogaster] gb|AAL28449.1| GM05057p [Drosophila melanogaster] ||	GGTGGTTTCTCAAAGAAACAAATTATACTTCGTTCTTTCTCGGAAGTTGATAATCCTGAT	0.675087	1.7847	UP	DOWN	unique/representative
Q2_P17899	C800020.1	Sm_Orth_inOther_sp	unknown [Schistosoma japonicum] ||similar to NM_011971 proteasome (prosome macropain) subunit beta type 3 in Mus musculus [Schistosoma japonicum] ||SJCHGC02212 protein [Schistosoma japonicum] ||SJCHGC01130 protein [Schistosoma japonicum] ||proteasome (prosome macropain) subunit beta type 3 [Xenopus tropicalis] ||	CATTTTGAACGCTCTCAATCGTGACGCTGTATCTGGTTGGGGTGCTAGAGTCTATTTATT	0.791067	0.948671	UP	DOWN	unique/representative
Q2_P12443	C908540.1	Sm_Schisto_Orth_only	unknown [Schistosoma japonicum] ||SJCHGC00516 protein [Schistosoma japonicum] ||SJCHGC06906 protein [Schistosoma japonicum] ||unknown [Schistosoma japonicum] ||	ACAACGTAAACCTGGTCAGAAGCGTAAAGGTTTAGGTGGTTTGTCGAAAGAGAAGAAACG	0.595686	1.7847	UP	DOWN	unique/representative
Q2_P41538	JAP05664.S	Sm_newGenes_Orth_onlyJapon	unknown [Schistosoma japonicum] ||SJCHGC00602 protein [Schistosoma japonicum] ||	CATTACCAAAGCCAAAATAATCTTATCAAATTATCTGAAGAGGATGTGGAGGCGAACAAA	1.29877	1.7847	DOWN	UP	unique/representative
Q2_P02836	C805627.1	Sm_Orth_inOther_sp	unknown [Schistosoma japonicum] ||SJCHGC00723 protein [Schistosoma japonicum] ||ribosomal protein S17 [Homo sapiens] gb|AAH70222.1| Ribosomal protein S17 [Homo sapiens] gb|AAH49824.1| Ribosomal protein S17 [Homo sapiens] gb|AAH19899.1| Ribosomal protein S17 [Homo sapiens] gb|AAH22370.1| Ribosomal protein S17 [Homo sapiens] gb|AAX32510.1| ribosomal protein S17 [synthetic construct] dbj|BAB15501.1|…	GTTGCTCATGCGAAGAACATACGTTTGGTCTAACCTGTTTTGAAGTAAATTTATATCCTA	0.767485	3.8601	UP	DOWN	unique/representative
Q2_P20670	C803812.1	Sm_Orth_inOther_sp	unknown [Schistosoma japonicum] ||SJCHGC01002 protein [Schistosoma japonicum] ||Unknown (protein for MGC:130837) [Xenopus laevis] gb|AAH41263.1| MGC52831 protein [Xenopus laevis] ||hypothetical protein LOC549192 [Xenopus tropicalis] ||PREDICTED: similar to Ubiquitin-conjugating enzyme E2S [Rattus norvegicus] ||	ACACAACGCAATAACTCGTCATTTCGTAAAGCGCTCAAACGGTTGTAGTACCTAAGAGGG	0.726915	0.540884	UP	DOWN	unique/representative
Q2_P19575	C802321.1	Sm_Orth_inOther_sp	unknown [Schistosoma japonicum] ||SJCHGC01276 protein [Schistosoma japonicum] ||unnamed protein product [Mus musculus] ||ribosomal protein S3A [Bos taurus] ref|NP_000997.1| ribosomal protein S3a [Homo sapiens] gb|AAI02790.1| Unknown (protein for MGC:127088) [Bos taurus] ref|XP_867656.1| PREDICTED: similar to ribosomal protein S3a isoform 13 [Canis familiaris] ref|XP_867645.1| PREDICTED: similar t…	CTGTTTCTCGCCCAGATCACTATGAACCTCCAAAAGTTGATTCAGTGTAATTTAATATAA	0.777051	2.58104	UP	DOWN	unique/representative
Q2_P06108	C810894.1	Sm_Orth_inOther_sp	unknown [Schistosoma japonicum] ||SJCHGC01358 protein [Schistosoma japonicum] ||MGC83221 protein [Xenopus laevis] ||PREDICTED: similar to toll interacting protein [Strongylocentrotus purpuratus] ||hypothetical protein LOC336876 [Danio rerio] gb|AAH66544.1| Unknown (protein for MGC:76985) [Danio rerio] ||	GGTCATTCAATAACTGATTCTACCTGTACCATCTCTTAAGTTTTACATTGTTGTTTGAGC	1.37154	0.869742	DOWN	UP	unique/representative
Q2_P19804	C802612.1	Sm_Orth_inOther_sp	unknown [Schistosoma japonicum] ||SJCHGC01414 protein [Schistosoma japonicum] ||PREDICTED: similar to splicing factor arginine/serine-rich 7 [Strongylocentrotus purpuratus] ||MGC79485 protein [Xenopus tropicalis] ref|NP_001007487.1| MGC79485 protein [Xenopus tropicalis] ||MGC81677 protein [Xenopus laevis] ||	CGCTTGCCTCTACGCTAAGCAGTTCATCGAAACATGCCAATAAGCCCGTGTTTTGTCACA	0.516765	3.8601	UP	DOWN	unique/representative
Q2_P05660	C810403.1	Sm_Schisto_Orth_only	unknown [Schistosoma japonicum] ||SJCHGC01540 protein [Schistosoma japonicum] ||	GATAAGTCGCGGGAAAAAGAAAGTGGTAACAAAGAAGATTCACATTTGAATTGATGATGA	0.626627	0.540884	UP	DOWN	unique/representative
Q2_P17343	C919146.1	Sm_Schisto_Orth_only	unknown [Schistosoma japonicum] ||SJCHGC01557 protein [Schistosoma japonicum] ||	CTTTCTCCAATACCTAATGAAAGAGCTGAATTGCTTAACCTAGACGGAACAAGATTAATA	0.626845	2.58104	UP	DOWN	unique/representative
Q2_P37867	C919355.1	Sm_Schisto_Orth_only	unknown [Schistosoma japonicum] ||SJCHGC02713 protein [Schistosoma japonicum] ||	CATTTTTCAATTATGTCATGAAGAAAGTATGGTTGCAACAAACCCATGTTGGGATATCTC	0.488511	1.7847	UP	DOWN	unique/representative
Q2_P21596	C805096.1	Sm_Orth_inOther_sp	unknown [Schistosoma japonicum] ||unknown [Schistosoma japonicum] ||SJCHGC00546 protein [Schistosoma japonicum] ||Procollagen type V alpha 2 [Mus musculus] ||PREDICTED: collagen type V alpha 2 [Rattus norvegicus] ||	GGCAGAGTATGCTTCCAGTAGGAAAACACATTTATACTTGACAATACTGATAATACTGAT	1.56153	0.402658	DOWN	UP	unique/representative
Q2_P17330	C919114.1	Sm_Schisto_Orth_only	unknown [Schistosoma japonicum] ||unknown [Schistosoma japonicum] ||SJCHGC00563 protein [Schistosoma japonicum] ||	CTGCCCCCGGTTGATCAACTCGACCCTGATTTTAAGATTATTATATAAATGTTTATAGTT	0.740805	2.58104	UP	DOWN	unique/representative
Q2_P00066	C800187.1	Sm_Orth_inOther_sp	unknown [Schistosoma mansoni] ||SJCHGC03840 protein [Schistosoma japonicum] ||SJCHGC02755 protein [Schistosoma japonicum] ||hypothetical protein DDB0205464 [Dictyostelium discoideum] gb|EAL68399.1| hypothetical protein DDB0205464 [Dictyostelium discoideum] ||proteoglycan 4 [Homo sapiens] emb|CAC36090.1| proteoglycan 4 [Homo sapiens] ||	CAGGCTTTTCTCAATACCTAAATTGCTGAGTATTGCTTCTCAAAAGGAGAGTATTATTAC	0.633646	0	UP	DOWN	unique/representative
Q2_P20264	C803214.1	Sm_Orth_inOther_sp	unknown ||SJCHGC07902 protein [Schistosoma japonicum] ||SJCHGC03754 protein [Schistosoma japonicum] ||	ATTTACGTGTTGTAAGTTACAACATTCTGGCCGAAATGTATGCTCGATCTGATTTTGCTC	1.42845	0.668004	DOWN	UP	unique/representative
Q2_P02472	C805008.1	Sm_Orth_inOther_sp	unknown ||SJCHGC09394 protein [Schistosoma japonicum] ||3-beta-glucuronosyltransferase. [Schistosoma japonicum] ||similar to NM_024256 beta-1 3-glucuronyltransferase 3 (glucuronosyltransferase I) in Mus musculus [Schistosoma japonicum] ||beta3-glucuronyltransferase [Ciona savignyi] ||	TGGTCAGTGTACAAACCCGAGCGTCCTTTTCCAATTGATATGGCAGGATTCGCAGTTAAT	0.642886	1.43759	UP	DOWN	unique/representative
Q2_P26452	C811975.1	Sm_Orth_inOther_sp	unnamed protein product [Homo sapiens] ||hypothetical protein LOC84811 [Homo sapiens] gb|AAH06350.1| Hypothetical protein MGC13125 [Homo sapiens] ||PREDICTED: similar to CG13625-PA isoform 2 [Bos taurus] ||PREDICTED: similar to CG13625-PA isoform 1 [Bos taurus] ||Hypothetical protein LOC300687 [Rattus norvegicus] ref|NP_001020448.1| hypothetical protein LOC300687 [Rattus norvegicus] ||	GAACGTGAAATAGCTCAACGCTGGGCAGTGGAAGATATGTAAAATAATAACTTACATTAT	0.666264	0	UP	DOWN	unique/representative
Q2_P21096	C804374.1	Sm_Orth_inOther_sp	unnamed protein product [Mus musculus] ||adipocyte-specific protein 4 [Mus musculus] ||hypothetical protein LOC67163 [Mus musculus] dbj|BAB27896.1| unnamed protein product [Mus musculus] ||unnamed protein product [Mus musculus] ||Unknown (protein for MGC:128135) [Bos taurus] ||	CTGCCTTGTTCCATTTTATTTTCTATGTGATTGAAAAAGTTCGGCGATTTCGTCTTAGTA	1.73741	3.12151	DOWN	UP	unique/representative
Q2_P06133	C810922.1	Sm_Orth_inOther_sp	unnamed protein product [Mus musculus] ||Leukotriene A4 hydrolase [Mus musculus] sp|P24527|LKHA4_MOUSE Leukotriene A-4 hydrolase (LTA-4 hydrolase) (Leukotriene A(4) hydrolase) ||leukotriene A4 hydrolase [Rattus norvegicus] gb|AAH99819.1| Leukotriene A4 hydrolase [Rattus norvegicus] ||leukotriene A4 hydrolase LTA4 hydrolase [Rattus sp.] sp|P30349|LKHA4_RAT Leukotriene A-4 hydrolase (LTA-4 hydrolas…	CAATGCTGGTCGAAAGGGATTTAGATCTTCATGAAAATGGGAAAACTGTATCTACTATTT	1.4379	0.948671	DOWN	UP	unique/representative
Q2_P21198	C804504.1	Sm_Orth_inOther_sp	unnamed protein product [Mus musculus] ||RNA binding motif protein 22 [Rattus norvegicus] ref|NP_001020847.1| RNA binding motif protein 22 [Rattus norvegicus] ||hypothetical protein [Pongo pygmaeus] ||PREDICTED: similar to RNA binding motif protein 22 isoform 3 [Bos taurus] ref|XP_589831.2| PREDICTED: similar to RNA binding motif protein 22 isoform 1 [Bos taurus] ref|NP_060517.1| RNA binding moti…	AGAAACTGGCGATATAAGTCTGCCTCCTGTTCCTGGTCTACCTTTACCACCTGTCTTACC	0.677828	2.58104	UP	DOWN	unique/representative
Q2_P23437	C807601.1	Sm_Orth_inOther_sp	unnamed protein product [Tetraodon nigroviridis] ||	TCATTTTTGTTTGTTTTCCTTACCTTCTTAATCTCATTGAATGGCGATACCGGTTCTGTT	1.65198	4.80545	DOWN	UP	unique/representative
Q2_P25591	C810559.1	Sm_Orth_inOther_sp	unnamed protein product [Tetraodon nigroviridis] ||hypothetical protein conserved [Trypanosoma cruzi] gb|EAN96957.1| hypothetical protein conserved [Trypanosoma cruzi] ||PREDICTED: similar to establishment of cohesion 1 homolog 1 [Danio rerio] ||hypothetical protein AN2758.2 [Aspergillus nidulans FGSC A4] gb|EAA63192.1| hypothetical protein AN2758.2 [Aspergillus nidulans FGSC A4] ||	CGCAGATTTTGCTGTATCTTACACAGGCCGAGAAGATTTCTTAATATACTGATTTTATAC	0.64574	0.540884	UP	DOWN	unique/representative
Q2_P25259	C809988.1	Sm_Orth_inOther_sp	unnamed protein product [Tetraodon nigroviridis] ||hypothetical protein [Pongo pygmaeus] ||hypothetical protein [Pongo pygmaeus] ||PREDICTED: similar to vacuolar protein sorting 35 [Strongylocentrotus purpuratus] ||vacuolar protein sorting 35 variant [Homo sapiens] ||	GTGTCTGTCTGTTTGTCAAACTCTTTTTCTGACTGTCCATTCCTATTAAATATGTTGATC	1.39502	0.402658	DOWN	UP	unique/representative
Q2_P18522	C800750.1	Sm_Orth_inOther_sp	unnamed protein product [Tetraodon nigroviridis] ||Hypothetical protein LOC550465 [Danio rerio] ref|NP_001017768.1| hypothetical protein LOC550465 [Danio rerio] ||PREDICTED: similar to COP9 signalosome subunit 6 isoform 6 [Bos taurus] ||MGC81070 protein [Xenopus laevis] sp|Q6NUC2|CSN6_XENLA COP9 signalosome complex subunit 6 (Signalosome subunit 6) ||hypothetical protein [Pongo pygmaeus] ||	AAATGACAATTTGTACCGTCAAGCGAAATGATGTGTGTCTGACAGCACTGCTTGCCAGCA	0.661492	2.21438	UP	DOWN	unique/representative
Q2_P26565	C812146.1	Sm_Orth_inOther_sp	unnamed protein product [Tetraodon nigroviridis] ||PREDICTED: similar to spermatogenesis associated 11 [Strongylocentrotus purpuratus] ||ENSANGP00000017495 [Anopheles gambiae str. PEST] ref|XP_311296.2| ENSANGP00000017495 [Anopheles gambiae str. PEST] ||PREDICTED: similar to CG2990-PA isoform A [Apis mellifera] ||unnamed protein product [Mus musculus] ref|NP_079814.1| spermatogenesis associated 1…	GTGGCGCACTACGCTATTTATTAACACATGCTATTTTTGTCTAATGAACAAGTCAATGAA	0.672593	0	UP	DOWN	unique/representative
Q2_P06230	C811030.1	Sm_Orth_inOther_sp	unnamed protein product [Tetraodon nigroviridis] ||SJCHGC08428 protein [Schistosoma japonicum] ||SLC25A28 protein [Homo sapiens] ||SLC25A28 protein [Homo sapiens] ||solute carrier family 25 member 28 [Homo sapiens] gb|AAH76399.1| SLC25A28 protein [Homo sapiens] gb|AAH58937.1| SLC25A28 protein [Homo sapiens] gb|AAK49519.1| putative mitochondrial solute carrier splice variant [Homo sapiens] emb|CAC…	CCCCAAGGGGGGTTCAGAGAAATAGCATTATGTTGATGTGATTATTATTGCTAAATATAA	1.45423	3.8601	DOWN	UP	unique/representative
Q2_P19991	C802855.1	Sm_Orth_inOther_sp	14-3-3 protein sp|Q26540|1431_SCHMA 14-3-3 protein homolog 1 prf||2202320A 14-3-3 protein ||14-3-3 protein zeta [Schistosoma bovis] gb|AAT39382.1| 14-3-3 zeta isoform [Schistosoma bovis] ||Hypothetical protein CBG06174 [Caenorhabditis briggsae] ||SJCHGC01759 protein [Schistosoma japonicum] ||Hypothetical protein M117.2 [Caenorhabditis elegans] ref|NP_502235.1| abnormal embryonic PARtitioning of c…	CCAAAGGTCATTGGATGCATACACGAAAGCTACTGAGGCTGCCAATAAGTTGCCTACCAC	0.600834	1.35474	UP	DOWN	redundant
Q2_P35886	C915625.1	Sm_Orth_inOther_sp	Actin-1 gb|AAA62377.1| actin ||unknown [Schistosoma japonicum] ||actin ovestestis isoform [Aplysia californica] ||beta actin [Epinephelus coioides] gb|AAT69683.1| beta-actin [Monopterus albus] gb|AAN65430.1| actin [Dicentrarchus labrax] sp|P68143|ACTB_OREMO Actin cytoplasmic 1 (Beta-actin) sp|P68142|ACT1_FUGRU Actin cytoplasmic 1 (Beta-actin-1) gb|AAC59889.1| beta actin1 dbj|BAA90688.1| beta-acti…	CGAACACCGTGTTGTCTGGTGGAAGTACGATGTATCCTGGTATTGCTGACCGTATGCAGA	0.627957	1.43759	UP	DOWN	redundant
Q2_P19618	C802376.1	Sm_Orth_inOther_sp	ATPase ||calcium ATPase 2 [Schistosoma mansoni] ||sarco/endoplasmic reticulum-type Ca-2+-ATPase [Placopecten magellanicus] ||Ca2+-transporting ATPase (EC 3.6.3.8) SERCA2b - chicken ||PREDICTED: Ca2+ ATPase [Gallus gallus] gb|AAA49066.1| Ca2+ ATPase ||	CGATGTTTCATTTGTCGTTAGGATATTAATCCGTACAGACCATGCTTCTAAATAATTCCT	1.41622	4.80545	DOWN	UP	redundant
Q2_P17910	C800031.1	Sm_Orth_inOther_sp	ATP-citrate (pro-S-)-lyase [Homo sapiens] ||unnamed protein product [Homo sapiens] ||ATP citrate lyase isoform 1 [Homo sapiens] gb|AAH06195.1| ATP citrate lyase isoform 1 [Homo sapiens] ||ATP citrate lyase isoform 2 [Homo sapiens] ||ACLY variant protein [Homo sapiens] ||	CCTTGGTTACTCGTATATGCATGTAAAATACACACATACACAAGTGTGTTTTTGCTAGTA	1.46161	0.948671	DOWN	UP	redundant
Q2_P02583	C805196.1	Sm_Schisto_Orth_only	AUT1 [Schistosoma mansoni] ||AUT1 [Schistosoma mansoni] ||SJCHGC09092 protein [Schistosoma japonicum] ||similar to GenBank Accession Number AF056331 AUT1 in Schistosoma mansoni [Schistosoma japonicum] ||	CGAAAATCAGGATGGCCCAGATCGTCATCTTTTATTCTGTAGGGGTCCAAGACAATATGG	0.650899	3.8601	UP	DOWN	redundant
Q2_P24221	C808628.1	Sm_Orth_inOther_sp	beta tubulin [Aplysia californica] ||unnamed protein product [Paracentrotus lividus] sp|P11833|TBB_PARLI Tubulin beta chain (Beta tubulin) ||PREDICTED: similar to tubulin beta 2 [Strongylocentrotus purpuratus] ||Betatub56d-prov protein [Xenopus laevis] sp|P30883|TBB4_XENLA Tubulin beta-4 chain gb|AAA49977.1| beta-tubulin ||beta-tublin [Haliotis discus] ||	GCTTTTCTTCACTGGTACACTGGTGAAGGTATGGATGAAATGGAATCCACTGAAGCTGAA	0.767666	3.8601	UP	DOWN	redundant
Q2_P01095	C802550.1	Sm_Orth_inOther_sp	breast basic conserved protein [Schistosoma japonicum] ||breast basic conserved protein [Schistosoma mansoni] ||60S ribosomal protein L13 (BBC1 protein homolog) gb|AAB09445.1| breast basic conserved protein ||ribosomal protein L13 [Gallus gallus] sp|P41125|RL13_CHICK 60S ribosomal protein L13 (Breast basic conserved protein 1) dbj|BAA05377.1| similar to bbc1(breast basic conserved gene) of human …	AAAACGTTTGAAGAAACGTCGGGCAGCTGCTGCAGAATAACTGTCCTCAAATAAATTATA	0.702003	1.35474	UP	DOWN	redundant
Q2_P32561	C909210.1	Sm_Orth_inOther_sp	Calreticulin precursor (SM4 protein) gb|AAA29854.1| antigen ||calreticulin autoantigen homolog precursor - fluke (Schistosoma mansoni) ||calreticulin ||calreticulin [Schistosoma japonicum] ||55kD antigen ||	CGCAAGATCTCTGAACCGTTCAGCAACCGTGGCAAAACAACGGTTCTCCAATTTACCGTC	0.72615	0.948671	UP	DOWN	redundant
Q2_P38100	C920204.1	Sm_Orth_inOther_sp	CD36-related protein [Schistosoma japonicum] ||SJCHGC01875 protein [Schistosoma japonicum] ||SJCHGC02848 protein [Schistosoma japonicum] ||unknown [Schistosoma japonicum] ||Scavenger receptor class B member 1 [Danio rerio] ref|NP_944603.1| scavenger receptor class B member 1 [Danio rerio] ||	CTTAGTTTCATGCCATGGCCTATTAGTAGAGTCATTGAACAGATTGAAGAACATTTTCAT	0.692977	3.12151	UP	DOWN	redundant
Q2_P06688	C811737.1	Sm_Orth_inOther_sp	cercarial antigen 1 [Schistosoma mansoni] ||CG7462-PB isoform B [Drosophila melanogaster] ref|NP_729285.2| CG7462-PB isoform B [Drosophila melanogaster] ||PREDICTED: similar to CG7462-PB isoform B [Apis mellifera] ||ENSANGP00000013300 [Anopheles gambiae str. PEST] ref|XP_319063.2| ENSANGP00000013300 [Anopheles gambiae str. PEST] ||PREDICTED: similar to ankyrin 3 epithelial isoform a [Strongylocen…	AATCAGTTGGTGTTAGTTTAGATTTGCCAACAAAGTTCAGCCAGTTAGCAGACAAGGAAG	1.32496	3.8601	DOWN	UP	redundant
Q2_P01206	C802804.1	Sm_Orth_inOther_sp	chloride channel CLCN5 [Cavia porcellus] ||outwardly rectifying chloride channel [Sus scrofa] gb|AAG29104.1| outwardly rectifying chloride channel [Sus scrofa] ||chloride channel CLC-5 [Oryctolagus cuniculus] ||unnamed protein product [Mus musculus] ||unnamed protein product [Mus musculus] ||	TGGCGGTGTGACTAGAATGACTATATCATTAGTTGTAGTTATGCTTGAATTAACTGGCGG	1.54876	0.926243	DOWN	UP	redundant
Q2_P20146	C803058.1	Sm_Orth_inOther_sp	DEAH (Asp-Glu-Ala-His) box polypeptide 9 [Mus musculus] gb|AAC05725.1| RNA helicase A [Mus musculus] ||MGC81010 protein [Xenopus laevis] sp|Q68FK8|DHX9_XENLA ATP-dependent RNA helicase A-like protein (Nuclear DNA helicase II) (NDH II) (DEAH-box protein 9) ||unnamed protein product [Mus musculus] ||PREDICTED: similar to RNA helicase A [Rattus norvegicus] ||ATP-dependent RNA helicase A (Nuclear DNA…	CTTCCTTCCTGGTTGGAATATCATTAGTCTTTTGCGAAAATATTTACAGTCACATTCAAG	1.37706	1.43759	DOWN	UP	redundant
Q2_P09442	C903261.1	Sm_Orth_inOther_sp	Eft-2-prov protein [Xenopus laevis] ||putative translation elongation factor 2 [Toxoptera citricida] ||elongation factor [Caenorhabditis elegans] ||Hypothetical protein CBG16945 [Caenorhabditis briggsae] ||Hypothetical protein F25H5.4 [Caenorhabditis elegans] ref|NP_492457.1| Elongation FacTor family member (eft-2) [Caenorhabditis elegans] sp|P29691|EF2_CAEEL Elongation factor 2 (EF-2) ||	GCGTTAAAGCAATTCAGCCAATTTCTATTAACTCAGAAGGAAAAGAAGAAAAAGGGTTTC	1.39719	3.12151	DOWN	UP	redundant
Q2_P18883	C801451.1	Sm_Orth_inOther_sp	ENSANGP00000014209 [Anopheles gambiae str. PEST] ref|XP_317844.2| ENSANGP00000014209 [Anopheles gambiae str. PEST] ||PREDICTED: similar to ENSANGP00000014209 [Apis mellifera] ||ENSANGP00000026341 [Anopheles gambiae str. PEST] ref|XP_554750.1| ENSANGP00000026341 [Anopheles gambiae str. PEST] ||GA17637-PA [Drosophila pseudoobscura] ||RH57813p [Drosophila melanogaster] ||	TGTTCAGATGGTCTTGCCCAGGATGTAATTATTACAATCGGGCAAGCATTCCAGTTAGGA	0.712325	3.8601	UP	DOWN	redundant
Q2_P39616	JAP05380.C	Sm_newGenes_Orth_inOther_sp	ENSANGP00000018433 [Anopheles gambiae str. PEST] ref|XP_317624.1| ENSANGP00000018433 [Anopheles gambiae str. PEST] ||GA10459-PA [Drosophila pseudoobscura] ||LD39082p [Drosophila melanogaster] ||CG10639-PA [Drosophila melanogaster] gb|AAF53729.1| CG10639-PA [Drosophila melanogaster] ||unnamed protein product [Tetraodon nigroviridis] ||	AAACCGAAGTGCTAGTTCACGAGCCGTTGCTAAACCCACAATTCCACCTCCAACAATCGC	0.584253	3.8601	UP	DOWN	redundant
Q2_P21504	C804950.1	Sm_Orth_inOther_sp	ENSANGP00000023088 [Anopheles gambiae str. PEST] ref|XP_319643.2| ENSANGP00000023088 [Anopheles gambiae str. PEST] ||CG3210-PA [Drosophila melanogaster] ref|NP_608694.2| CG3210-PA [Drosophila melanogaster] ||AT04516p [Drosophila melanogaster] ||GA16678-PA [Drosophila pseudoobscura] ||PREDICTED: similar to ENSANGP00000023088 [Apis mellifera] ||	ATTGACGGAGTTGCGAAAGATATTGAAACGACTGAGTTGTGTGGTGGAGCTCGTATTTGT	1.61082	0.926243	DOWN	UP	redundant
Q2_P39706	JAP06769.C	Sm_newGenes_Orth_inOther_sp	ENSANGP00000027652 [Anopheles gambiae str. PEST] ref|XP_558145.1| ENSANGP00000027652 [Anopheles gambiae str. PEST] ||ENSANGP00000017963 [Anopheles gambiae str. PEST] ref|XP_314574.2| ENSANGP00000017963 [Anopheles gambiae str. PEST] ||PREDICTED: hypothetical protein XP_395855 [Apis mellifera] ||PREDICTED: similar to C61 protein partial [Strongylocentrotus purpuratus] ||macoilin [Xenopus laevis] ||	GTGTTTCCTCACTTTGTCGCTGTGTTTTGTTTTCATATATTTCGAATTTAGTCTCTACTC	1.91064	0.869742	DOWN	UP	redundant
Q2_P00820	C801959.1	Sm_Orth_inOther_sp	Flnc protein [Mus musculus] sp|Q8VHX6|FLNC_MOUSE Filamin C (Gamma-filamin) (Filamin 2) (FLN-C) (Actin-binding like protein) (ABP-L) (ABP-280-like protein) ||PREDICTED: similar to Filamin C (Gamma-filamin) (Filamin 2) (Protein FLNc) (Actin-binding-like protein) (ABP-L) (ABP-280-like protein) isoform 8 [Canis familiaris] ||PREDICTED: similar to Filamin C (Gamma-filamin) (Filamin 2) (Protein FLNc) (…	ACAAGAAGAGACTGGTCATGTTACAGCTAGTGGGGAAGGTTTGACTCATGGACGTGTTGG	1.42647	2.58104	DOWN	UP	redundant
Q2_P09462	C903285.1	Sm_Orth_inOther_sp	frizzled [Drosophila melanogaster] ||Frizzled protein precursor (Frizzled-1) (dFz1) ||tissue polarity protein ||CG17697-PB isoform B [Drosophila melanogaster] emb|CAA38461.1| frizzled (clone BE2) [Drosophila melanogaster] ref|NP_729970.1| CG17697-PB isoform B [Drosophila melanogaster] ||CG17697-PA isoform A [Drosophila melanogaster] emb|CAA38460.1| frizzled (clone AC2) [Drosophila melanogaster] e…	ATCAAATAATTCAGGACTGTGGAATTCCTTGCGGTGATTTCCTCTTCGGAGATTCTTCTT	1.59899	1.43759	DOWN	UP	redundant
Q2_P18275	C800447.1	Sm_Orth_inOther_sp	glycogen phosphorylase [Crassostrea gigas] ||PREDICTED: similar to ENSANGP00000010081 [Apis mellifera] ||PREDICTED: similar to Glycogen phosphorylase muscle form (Myophosphorylase) isoform 6 [Canis familiaris] ||phosphorylase glycogen liver (Hers disease glycogen storage disease type VI) [Gallus gallus] gb|AAP33020.1| glycogen phosphorylase [Gallus gallus] ||LOC494832 protein [Xenopus laevis] ||	GTTGACTTGTGTGTGCGCTTGGTTTCTATAAACATGACCTTTCTAATTAGTTTATTACTC	1.97314	0	DOWN	UP	redundant
Q2_P08701	C902158.1	Sm_Schisto_Orth_only	high voltage-activated calcium channel Cav1 [Schistosoma mansoni] ||	AACTGCTCACCCGGCTGTTGTTGCACTTATGGAAAAAGAGAGAAAAGATGCTGAAGCTAG	0.633721	1.35474	UP	DOWN	redundant
Q2_P22949	C806912.1	Sm_Schisto_Orth_only	hypothetical protein [Schistosoma japonicum] ||	ATGATGCCACCTCCTCCCCCTGATTATTCGAGCGGTATGTCTTCTTCTGCATCAGCTCCT	0.720175	0.948671	UP	DOWN	redundant
Q2_P18118	C800266.1	Sm_Orth_inOther_sp	hypothetical protein [Schistosoma japonicum] ||unknown [Schistosoma japonicum] ||PREDICTED: similar to survival motor neuron domain containing 1 [Strongylocentrotus purpuratus] ||PREDICTED: similar to LD28068p [Apis mellifera] ||ENSANGP00000020645 [Anopheles gambiae str. PEST] ref|XP_316313.2| ENSANGP00000020645 [Anopheles gambiae str. PEST] ||	GCAGCAAAAAGCAGTAAACATTCCTCCTGCTTTGTACATATTGTAAATATACTTCAAACC	0.795919	3.8601	UP	DOWN	redundant
Q2_P06926	C812114.1	Sm_Orth_inOther_sp	hypothetical protein DDB0203610 [Dictyostelium discoideum] gb|EAL71567.1| hypothetical protein DDB0203610 [Dictyostelium discoideum] ||similar to Dictyostelium discoideum (Slime mold). Homeobox-containing protein (Fragment) ref|XP_644811.1| homeodomain (HOX) containing protein [Dictyostelium discoideum] ref|XP_644439.1| hypothetical protein DDB0217236 [Dictyostelium discoideum] gb|EAL70781.1| put…	CAACAACGTGTTCATATGAATCAACACTCACAACAATATCTCCGTCATTCACCTGTCAAC	0.557461	3.12151	UP	DOWN	redundant
Q2_P30502	C905089.1	Sm_Orth_inOther_sp	hypothetical protein in Schizosaccharomyces pombe similar to NC_003423 conserved hypothetical protein in Schizosaccharomyces pombe [Schistosoma japonicum] ||unnamed protein product [Tetraodon nigroviridis] ||cytokine induced apoptosis inhibitor 1 [Homo sapiens] gb|AAC24312.1| Unknown gene product [Homo sapiens] ||CIAPIN1 protein [Homo sapiens] gb|AAH67303.1| CIAPIN1 protein [Homo sapiens] gb|AAH0…	GGCTTCCACCGTTTAAGCCTGGCGAAAGAATTTTAATACCGGATGATGTTTTGAGAGCCG	0.762246	4.80545	UP	DOWN	redundant
Q2_P21227	C804548.1	Sm_Orth_inOther_sp	LD06146p [Drosophila melanogaster] ||moira [Drosophila melanogaster] ||CG18740-PA [Drosophila melanogaster] ref|NP_524373.1| CG18740-PA [Drosophila melanogaster] gb|AAC28454.1| brahma associated protein 155 kDa [Drosophila melanogaster] pir||T13153 brahma associated protein 155K - fruit fly (Drosophila melanogaster) ||MGC80068 protein [Xenopus laevis] ||SWI/SNF complex 170 KDa subunit [Homo sapie…	TCATTCAGATCCTTCTTCGGTGGTTGTTACTACAAGCTCTAAAATTACCCAACCTATTGA	1.68634	3.8601	DOWN	UP	redundant
Q2_P20356	C803350.1	Sm_Orth_inOther_sp	L-type calcium channel alpha subunit [Porcellio scaber] ||voltage-dependent calcium channel alpha-1 subunit [Blattella germanica] ||ENSANGP00000001382 [Anopheles gambiae str. PEST] ref|XP_316767.2| ENSANGP00000001382 [Anopheles gambiae str. PEST] ||PREDICTED: similar to ENSANGP00000001382 [Apis mellifera] ||voltage-dependent L-type calcium channel alpha-1 subunit isoform a [Lymnaea stagnalis] ||	CCCCTCCTTTATCTCATCTTGATTTGTTTCCATCTATCTATCTATCTATAGCGTAAATGT	0.699592	1.7847	UP	DOWN	redundant
Q2_P07014	C812270.1	Sm_Orth_inOther_sp	Major egg antigen (p40) ||40k egg antigen (clone 10F5) - fluke (Schistosoma mansoni) ||major egg antigen ||SJCHGC06324 protein [Schistosoma japonicum] ||SJCHGC09367 protein [Schistosoma japonicum] ||	CGATGATGATGATAATAATGAGGGTGACAATCATCCTTACATGTTTGTGTTAATTTCCGA	0.438432	2.21438	UP	DOWN	redundant
Q2_P10969	C905575.1	Sm_Orth_inOther_sp	multi-drug resistance protein 1 [Meleagris gallopavo] ||ATP-binding cassette sub-family B (MDR/TAP) member 4 [Rattus norvegicus] sp|Q08201|MDR2_RAT Multidrug resistance protein 2 (P-glycoprotein 2) (P-glycoprotein 3) gb|AAA02937.1| P-glycoprotein ||ABC transporter protein P-glycoprotein [Gallus gallus] ref|NP_990225.1| ATP-binding cassette sub-family B (MDR/TAP) member 4 [Gallus gallus] ||multidr…	TACAACAGTTCGTAACGCAAATCTAATAATCGTTCTTGACAAGGGAGTAGTTCGAGAGTC	1.36226	3.8601	DOWN	UP	redundant
Q2_P13170	C909990.1	Sm_Orth_inOther_sp	myosin heavy chain ||myosin heavy chain [Dugesia japonica] ||myosin heavy chain [Dugesia japonica] ||myosin heavy chain A [Schmidtea mediterranea] ||Myosin heavy chain striated muscle emb|CAA39247.1| myosin heavy chain [Argopecten irradians] ||	CATTGTAATGGTGTACTTGAAGGTATTCGTATTTGTCGTAAAGGTTTTCCAAATCGTATG	2.56713	0	DOWN	UP	redundant
Q2_P37052	C917654.1	Sm_Orth_inOther_sp	myosin heavy chain ||myosin heavy chain ||myosin II heavy chain [Schistosoma mansoni] ||unknown [Schistosoma japonicum] ||myosin [Schistosoma japonicum] ||	GTGGTGATATGGAACAACGTATTAAAGAATTAGAAGAACGTTTAGCTGATGAAGAAGATC	2.39315	0.926243	DOWN	UP	redundant
Q2_P12526	C908703.1	Sm_Orth_inOther_sp	myosin heavy chain ||myosin II heavy chain [Schistosoma mansoni] ||myosin [Schistosoma japonicum] ||myosin heavy chain [Schistosoma japonicum] ||myosin heavy chain [Girardia tigrina] ||	GATCAAGCAGCTAATCTGACTGAAGTGAAAAAGAAAATGTCCGCTGAAATTGAAGAATTA	2.07705	0.926243	DOWN	UP	redundant
Q2_P26231	C811665.1	Sm_Orth_inOther_sp	myosin heavy chain ||SJCHGC01885 protein [Schistosoma japonicum] ||myosin heavy chain [Dugesia japonica] ||myosin heavy chain [Dugesia japonica] ||myosin heavy chain A [Schmidtea mediterranea] ||	CATGGTACTTAGTGTCATTTGAACAATTCAAAAGGAAAGAAAAGAAAGGTAAACCCCGTA	1.78778	0	DOWN	UP	redundant
Q2_P41168	JAP06767.C	Sm_newGenes_Orth_inOther_sp	NADH dehydrogenase subunit 4 [Schistosoma japonicum] ||NADH dehydrogenase subunit 4 [Schistosoma japonicum] ||NADH dehydrogenase subunit 4 [Schistosoma japonicum] gb|AAG13138.2| NADH dehydrogenase subunit 4 [Schistosoma japonicum] ||NADH dehydrogenase subunit 4 [Schistosoma japonicum] ||NADH dehydrogenase subunit 4 [Schistosoma japonicum] ||	CAAAACAGCCAATCAACGCTTAGAATCAACTTCAGCATAAGCTCAACACATAAATACTAG	0.621022	1.43759	UP	DOWN	redundant
Q2_P02741	C805453.1	Sm_noMatches_Gb_bothSt	none	GCTCGTCTGACGTCAGTACACTCCACTATCCATCCATCTCTCGTCCGTTTCATTAATATT	0.742632	3.12151	UP	DOWN	redundant
Q2_P04608	C808511.1	Sm_noMatches_Gb_bothSt	none	TCCCCAAGTAAATGGTTCACCTACTAAAGGCACACCTTCTTCCGAAGTTACGGTGTCAAT	0.596448	2.21438	UP	DOWN	redundant
Q2_P05990	C810766.1	Sm_noMatches_Gb_singleSt	none	TCCCAGAAGATATGCTTCCATCATCCTCTGATAGTTCTGATACAGAAAGTGAATGTATAT	0.718794	1.7847	UP	DOWN	redundant
Q2_P07920	C900256.1	Sm_noMatches_Gb_bothSt	none	GAGTAGAACACAGTTCTCCAACGAAAACACCAGCTAATAAGATATTTCATTAAAGCCTTA	0.745177	1.13755	UP	DOWN	redundant
Q2_P08300	C901548.1	Sm_noMatches_Gb_bothSt	none	ATGCTCTTGGTCTGTTGTATCTGAGTGTGTCATTTTGTAATGCTGCCCAAGGACAGATTA	0.67922	1.35474	UP	DOWN	redundant
Q2_P08580	C902000.1	Sm_noMatches_Gb_bothSt	none	TTTCGTCTCGTTGCTCACCTTCAGCCTTCCCGACATGGTTGAACCTCGGTCGGTATAGCC	0.475725	0.948671	UP	DOWN	redundant
Q2_P10724	C905106.1	Sm_noMatches_Gb_bothSt	none	TTTCGCCCCATTTTTGTCTTTTCTACGTTTCTTACCCCCTCCCCCTCCATCTCTCTCCTT	0.774923	1.7847	UP	DOWN	redundant
Q2_P11303	C906350.1	Sm_noMatches_Gb_bothSt	none	AGCAGTTTATAAAACACTGGAGGAAGGAATGACTGAGGGAAGTATTGTACAGTTGTAGAG	0.62556	3.12151	UP	DOWN	redundant
Q2_P12259	C908154.1	Sm_noMatches_Gb_bothSt	none	AACCGTCATATCCACCTTGACCACCGTAGCCTCCGTCCGCAGAACTACTATAACCACCTG	0.499876	3.8601	UP	DOWN	redundant
Q2_P12818	C909350.1	Sm_noMatches_Gb_bothSt	none	CAACTCAAACTTTAATAATTGCCTGTCATTCCCGTTCTCTCCTTACCGATTTTCTACTGA	0.729309	1.35474	UP	DOWN	redundant
Q2_P16471	C917150.1	Sm_noMatches_Gb_bothSt	none	ACTACTTTGGTGTCTCTGACAACCAGGAAGGGGAAGGGTGCTGTTGTGCGGACGTCGTTG	0.47906	0.540884	UP	DOWN	redundant
Q2_P16947	C918038.1	Sm_noMatches_Gb_bothSt	none	ATATGTCCACATTGCCAATCGCTGATGAACCACAAACTACTCAATCTCTCTCTCCCTCTC	0.630208	2.21438	UP	DOWN	redundant
Q2_P17336	C919134.1	Sm_noMatches_Gb_bothSt	none	GACCTTATCAGGCTCACTAGTGGGACAGTAGCAGTAAATGAAACTGCTAACGGTGGTCGA	0.678224	3.12151	UP	DOWN	redundant
Q2_P18134	C800283.1	Sm_noMatches_Gb_bothSt	none	ACTTTGACGAATGTAAAACAAAGTGCTACGAAATGGCGGGACGTTGAATTCCCAAAACAG	0.697638	1.43759	UP	DOWN	redundant
Q2_P21091	C804369.1	Sm_noMatches_Gb_singleSt	none	AAAATCTGATCTTGCACAATATCATCGTGATACGCTCCCAGCACATGCTCTGATCAGAAC	0.671701	2.58104	UP	DOWN	redundant
Q2_P21854	C805453.1	Sm_noMatches_Gb_bothSt	none	CTGAGAAGCCTGTTGATATTGGTCGTCTGGATCTACGTGTCGGTCGAATTATAGATGTAA	0.661742	0	UP	DOWN	redundant
Q2_P24440	C808923.1	Sm_noMatches_Gb_singleSt	none	CTAGTCATTATCCATCTTTGCTTACATAGCTAGCATGTATAGATTCTAAATACCCTTGTG	0.742611	2.21438	UP	DOWN	redundant
Q2_P26436	C811953.1	Sm_noMatches_Gb_singleSt	none	GCTTACTCGATCGATTGATCTCTCGCTCATTCGCCTGCTTTACGGCACTACTCGTTCATG	0.588882	0.540884	UP	DOWN	redundant
Q2_P30337	C904844.1	Sm_noMatches_Gb_bothSt	none	TAGCGCTTGCTTCGTGATGCAGTCGGATGATTTCCCATCCATTTCCACCGTCTTTTCCTA	0.626113	1.43759	UP	DOWN	redundant
Q2_P35172	C914187.1	Sm_noMatches_Gb_singleSt	none	GGTCTGGCTTCAATCGACTTATGCTTTCAGCTATAAAACTTTAGTTAACATTGATGGTTA	0.627033	2.58104	UP	DOWN	redundant
Q2_P36080	C915882.1	Sm_noMatches_Gb_bothSt	none	CAGCTGATTCTGGCACTGAATTAGCTGTTCATCAATATCTTATGGTGTATCTAATATTTG	0.525544	0	UP	DOWN	redundant
Q2_P36819	C917261.1	Sm_noMatches_Gb_singleSt	none	ATTGGGGGTATATTACAGTTAGACAGAAATAGTGTGACCAACAACTAACGTCAAAGTCAC	0.792741	3.12151	UP	DOWN	redundant
Q2_P38187	C920559.1	Sm_noMatches_Gb_bothSt	none	CCATCTGAACTTGATTACTTTCCTACCGTTTCATATCTACTTACTTCCGTCTGCCAATCG	0.729052	4.80545	UP	DOWN	redundant
Q2_P38962	JAP09024.S	Sm_newGenes_Orth_onlyJapon	none	GAAATAAACTATTTTCTGATTTTGCTATCTACGATGCTCGGTCAACACTTGGTACAAATC	0.764447	2.58104	UP	DOWN	redundant
Q2_P40474	JAP07445.S	Sm_newGenes_Orth_onlyJapon	none	TGTGTCCACCAATGCGACGCTTAGCGAATTTGAGTGCCCTTTTTTCCTTATCGTTTTTCA	0.567468	0.926243	UP	DOWN	redundant
Q2_P00048	C800153.1	Sm_noMatches_Gb_bothSt	none	TCGTTAAACTCCATTGATTACGGCCTCTTGATAACTCATACCAGTCCGTGGTTTAAAAAA	2.2213	4.80545	DOWN	UP	redundant
Q2_P01639	C803594.1	Sm_noMatches_Gb_bothSt	none	CGATTCTGTCTGTTTGTTTTTCTTGTTCATGGGTCATTATTGTGTTAGTCTCCTTTCTTT	1.6566	0	DOWN	UP	redundant
Q2_P04270	C808026.1	Sm_noMatches_Gb_singleSt	none	CACGTAGTGTAATAGCTTTATACCACTTTCTCTTTCTATCACTTTGCAAATAGACTTGTG	1.6211	0.926243	DOWN	UP	redundant
Q2_P05694	C810442.1	Sm_noMatches_Gb_bothSt	none	CATTCTTGCTTTAATTACATATTGTTCCCAGTTGAGTTATTCTATGTCCTGCTTAAGTCC	1.56781	0.948671	DOWN	UP	redundant
Q2_P06960	C812167.1	Sm_noMatches_Gb_bothSt	none	CCAGACTTAAGTGTCTAAATCAGCCAATCATAGTTATGTATTTGGGTGTGTGTGTTTTAT	1.32051	2.58104	DOWN	UP	redundant
Q2_P10392	C904618.1	Sm_noMatches_Gb_bothSt	none	GTAGGAACTCTCAATTCAGATCAAGATAAATACACATTAACCGAAGATGTTTCGGTTAGT	1.63216	0.926243	DOWN	UP	redundant
Q2_P16509	C917219.1	Sm_noMatches_Gb_bothSt	none	TCTTTTTTCGCGGTTTCCATTAGTCGAATTGACCCACTGAAGTTATGTATTTCCCAGAAA	1.36715	0.869742	DOWN	UP	redundant
Q2_P18853	C801414.1	Sm_noMatches_Gb_bothSt	none	GTCCTGTAACTATCACATACACAACCAACTTATATACAATTTTCTGTCTGTCCCCATTTT	1.47226	1.35474	DOWN	UP	redundant
Q2_P25008	C809645.1	Sm_noMatches_Gb_bothSt	none	CTGACCAGTTACGTGTTCTCACTCTTCATAAGTGTTCAATTTATATTATTCCAGTTACTC	1.40276	1.35474	DOWN	UP	redundant
Q2_P30094	C904503.1	Sm_noMatches_Gb_bothSt	none	CCAGTCTGTCCGAAATTGGTATGAATTACTTTCATCAGCTGATAGCATTATTTCTTTAAC	1.80136	3.12151	DOWN	UP	redundant
Q2_P32398	C908845.1	Sm_noMatches_Gb_bothSt	none	CAGATTTGATTGTTTTATTTCAGCTGGTGGAGTAGACAAAGGTCTTAGTTCTCTGTAATA	1.28434	1.13755	DOWN	UP	redundant
Q2_P32514	C909063.1	Sm_noMatches_Gb_bothSt	none	GGGGGATGTGGATGGCAGTTGAGAATGTTGTGTTGTTTTGTGTTATTGGGTGTTGGTGAG	1.6007	0.402658	DOWN	UP	redundant
Q2_P34912	C913607.1	Sm_noMatches_Gb_singleSt	none	GGTCATTAATGTGTTTACCAATTATAACCTTTATCTCCCTAGCCATTGTTTGCATCGAAA	1.56458	3.8601	DOWN	UP	redundant
Q2_P36258	C916098.1	Sm_noMatches_Gb_singleSt	none	ACATTATTCTTTCAGCCCGTCAATCTAAACGTCTGTTCCTGTGTTGCAATAATTTTCCTA	1.91821	0.869742	DOWN	UP	redundant
Q2_P38177	C920494.1	Sm_noMatches_Gb_bothSt	none	CACTTTGTTGCATGTGTTTATGTTCGTTCAATTCTCTAGTTGGCCTTCGTTAGTGGGCCT	1.63649	0.926243	DOWN	UP	redundant
Q2_P40729	JAP01529.S_e	Sm_newGenes_Orth_onlyJapon	none	ACGATGAGTTGAAGTAGTTCTTCCTTTGGAATGAGTATCTTTACGTGATAAAGATTCTCC	1.2686	4.80545	DOWN	UP	redundant
Q2_P08079	C900782.1	Sm_Orth_inOther_sp	polyprotein [Schistosoma japonicum] ||polyprotein [Schistosoma japonicum] ||SJCHGC04023 protein [Schistosoma japonicum] ||SJCHGC03117 protein [Schistosoma japonicum] ||reverse transcriptase [synthetic construct] ||	TACATGAGCTACAAATCTTTCGCCACCAACTTAATTCTTAAACTCACGCCACATATCATT	0.456359	4.80545	UP	DOWN	redundant
Q2_P36124	C915932.1	Sm_Orth_inOther_sp	PREDICTED: similar to amylo-1 6-glucosidase 4-alpha-glucanotransferase isoform 1 partial [Bos taurus] ||PREDICTED: amylo-1 6-glucosidase 4-alpha-glucanotransferase [Mus musculus] ||PREDICTED: similar to amylo-1 6-glucosidase 4-alpha-glucanotransferase isoform 1 glycogen debranching enzyme amylo-1 6-glucosidase 4-alpha-glucanotransferase (glycogen debranching enzyme glycogen storage disease type I…	GCTACTCCTCGTGATGGTTCAGCAGTCGAGTTAGTTGGCTTGGCGTATGCAGTTGTATCG	1.48399	2.58104	DOWN	UP	redundant
Q2_P20265	C803215.1	Sm_Orth_inOther_sp	PREDICTED: similar to C-terminal binding protein (CtBP protein) (dCtBP) [Apis mellifera] ||MGC89516 protein [Xenopus tropicalis] ref|NP_001008196.1| MGC89516 protein [Xenopus tropicalis] ||ENSANGP00000017163 [Anopheles gambiae str. PEST] ref|XP_308121.2| ENSANGP00000017163 [Anopheles gambiae str. PEST] ||CG7583-PE isoform E [Drosophila melanogaster] ref|NP_001014617.1| CG7583-PE isoform E [Drosop…	TAACCTAATTGGTGGATCAGGAATAGGTCTATCAAATGCCGGTGGTGGAGGTATTCTCAC	1.79928	0.948671	DOWN	UP	redundant
Q2_P19282	C801973.1	Sm_Orth_inOther_sp	PREDICTED: similar to Dynein heavy chain cytosolic (DYHC) (Cytoplasmic dynein heavy chain 1) (DHC1) [Gallus gallus] ||PREDICTED: similar to dynein cytoplasmic heavy polypeptide 1 isoform 7 [Bos taurus] ||PREDICTED: similar to dynein cytoplasmic heavy polypeptide 1 isoform 1 [Bos taurus] ||PREDICTED: similar to dynein cytoplasmic heavy polypeptide 1 isoform 6 [Bos taurus] ||PREDICTED: similar to d…	GGTGAACCGCAAATAAAGGCCCTTGTTCATGAACTTAGAATAACCAATCAACAGATTCAT	1.62872	1.43759	DOWN	UP	redundant
Q2_P22526	C806362.1	Sm_Orth_inOther_sp	PREDICTED: similar to Leucine zipper-EF-hand containing transmembrane protein 1 mitochondrial precursor partial [Strongylocentrotus purpuratus] ||hypothetical protein [Gallus gallus] ref|NP_001006461.1| leucine zipper-EF-hand containing transmembrane protein 1 [Gallus gallus] ||SJCHGC09560 protein [Schistosoma japonicum] ||PREDICTED: similar to Leucine zipper-EF-hand containing transmembrane prot…	ACGTCAAGCTGAATTACTGGCTTCTGAGGAAGTGACAGACAAACGAAAATCAAAAGCTGC	0.774885	0.926243	UP	DOWN	redundant
Q2_P02404	C804892.1	Sm_Orth_inOther_sp	PREDICTED: similar to pre-mRNA processing factor 8 [Danio rerio] ||PREDICTED: similar to pre-mRNA processing 8 protein [Pan troglodytes] ||PREDICTED: similar to splicing factor Prp8 [Gallus gallus] ||PREDICTED: similar to Pre-mRNA processing splicing factor 8 (Splicing factor Prp8) (PRP8 homolog) (220 kDa U5 snRNP-specific protein) (p220) isoform 13 [Canis familiaris] ||PREDICTED: similar to Pre-…	CTATCAGCTCTTACACAGCATTTTCTCGTCTAATTTTAATTTTACGTGCTTTGCATGTCA	1.73396	2.58104	DOWN	UP	redundant
Q2_P21861	C805465.1	Sm_Orth_inOther_sp	PREDICTED: similar to Proline synthetase co-transcribed bacterial homolog protein [Danio rerio] ||PREDICTED: similar to Proline synthetase co-transcribed bacterial homolog protein [Canis familiaris] ||PREDICTED: similar to Proline synthetase co-transcribed bacterial homolog protein isoform 2 [Bos taurus] gb|AAI02406.1| Unknown (protein for MGC:127452) [Bos taurus] ||proline synthetase co-transcri…	GGAAGCACTAACGTTCGCATAGGAACGGCCATATTTGGGCAGCGAGACTCGTAATACGTA	0.670098	3.12151	UP	DOWN	redundant
Q2_P18282	C800454.1	Sm_Orth_inOther_sp	PREDICTED: similar to ribosomal protein L7 [Apis mellifera] ||ribosomal protein L7-like [Ixodes scapularis] ||L7 [Suberites domuncula] ||ribosomal protein L7 [Crassostrea gigas] ||hypothetical protein UM03578.1 [Ustilago maydis 521] gb|EAK84469.1| hypothetical protein UM03578.1 [Ustilago maydis 521] ||	GAGCATTAACTTTGTCTACAGAAATAAGTATGTGCTAGCTGAAGCTTACATAACAATGTC	0.726857	3.12151	UP	DOWN	redundant
Q2_P26300	C811765.1	Sm_Orth_inOther_sp	PREDICTED: similar to RNA helicase partial [Strongylocentrotus purpuratus] ||ENSANGP00000016791 [Anopheles gambiae str. PEST] ref|XP_311375.2| ENSANGP00000016791 [Anopheles gambiae str. PEST] ||DEAD (Asp-Glu-Ala-Asp) box polypeptide 46 [Homo sapiens] gb|AAH12304.1| DEAD (Asp-Glu-Ala-Asp) box polypeptide 46 [Homo sapiens] ||Ddx46 protein [Mus musculus] ||hypothetical protein [Pongo pygmaeus] ||	CATCGGTGCTCTTATGTGGTTCTTGATGAAGCAGATCGTATGTTCGATTTGGGATTTGAG	1.57359	0.402658	DOWN	UP	redundant
Q2_P05227	C809622.1	Sm_Orth_inOther_sp	PREDICTED: similar to SID1 transmembrane family member 2 [Canis familiaris] ||multi-transmembrane domain immunoglobulin-like protein [Homo sapiens] sp|Q8NBJ9|SIDT2_HUMAN SID1 transmembrane family member 2 precursor ||unnamed protein product [Homo sapiens] ||SID1 transmembrane family member 2 [Mus musculus] dbj|BAE33477.1| unnamed protein product [Mus musculus] gb|AAH23957.1| SID1 transmembrane fa…	GTGATTTCCTTTCCACTGATTTTGCTTTTCCATCTTCTGTGTTTTTAGTTTTTCTTCCAC	1.42498	0.402658	DOWN	UP	redundant
Q2_P18659	C800952.1	Sm_Orth_inOther_sp	PREDICTED: similar to zn-finger CCHC type and RNA-directed DNA polymerase and Integrase catalytic domain containing protein family member (1E419) [Strongylocentrotus purpuratus] ||PREDICTED: similar to predicted CDS zn-finger CCHC type and RNA-directed DNA polymerase and Integrase catalytic domain containing protein family member (XS258) [Strongylocentrotus purpuratus] ||PREDICTED: similar to Ret…	TTTACAACAGTTAGTAAATGGCACATGGGAACCGCTTTCATTCTTCTCAAAGAGACTGAA	0.383582	1.13755	UP	DOWN	redundant
Q2_P18171	C800324.1	Sm_Orth_inOther_sp	RAB2 [Lymnaea stagnalis] sp|Q05975|RAB2_LYMST Ras-related protein Rab-2 ||GTP-binding protein ||RAB2 member RAS oncogene family [Homo sapiens] gb|AAV38501.1| RAB2 member RAS oncogene family [Homo sapiens] emb|CAA31411.1| unnamed protein product [Homo sapiens] gb|AAH08929.1| RAB2 member RAS oncogene family [Homo sapiens] emb|CAH92700.1| hypothetical protein [Pongo pygmaeus] dbj|BAE01404.1| unnamed…	CACACACACTTTTGTGGTTGTATTCTTATTTGTTTAACTGTTGAGTCGCTAGCAATAATC	1.32822	3.12151	DOWN	UP	redundant
Q2_P07069	C812355.1	Sm_Orth_inOther_sp	Rfc3 protein [Danio rerio] ||PREDICTED: similar to Replication factor C (activator 1) 3 [Danio rerio] ||Replication factor C (activator 1) 3 [Danio rerio] ref|NP_958865.1| replication factor C (activator 1) 3 [Danio rerio] ||replication factor C (activator 1) 3 38kDa [Homo sapiens] gb|AAX41345.1| replication factor C 3 [synthetic construct] ||PREDICTED: similar to Activator 1 38 kDa subunit (Repl…	CAAACGATATATAGAAGATGCTCTAGGTTCTGGGATGGAATGGTAACATTAACATAAAAC	0.767247	2.21438	UP	DOWN	redundant
Q2_P19066	C801689.1	Sm_Orth_inOther_sp	Rho1 GTPase [Schistosoma mansoni] gb|AAN77578.1| Rho GTPase [Schistosoma mansoni] gb|AAN84547.1| Rho1 GTPase [Schistosoma mansoni] gb|AAD31508.1| Rho GTPase [Schistosoma mansoni] ||guanine nucleotide-binding protein Rho [Biomphalaria glabrata] ||RAS-like GTP-binding protein RHO gb|AAA27776.1| rho protein ||PREDICTED: similar to Ras-like GTP-binding protein Rho1 [Strongylocentrotus purpuratus] ||r…	TAATGAGGGTAAAGAAATGGCTGAAAATATTAATGCTTATGCCTTCTTTGAGTGTTCAGG	0.786896	2.21438	UP	DOWN	redundant
Q2_P36951	C917491.1	Sm_Schisto_Orth_only	similar to DnaJ (Hsp40 homolog subfamily B member 8 DnaJ homolog 6 (AF426743) molecular chaperone MRJ in Bos taurus [Schistosoma japonicum] ||	AGGATTCTGATCCTTTCTCAATGTTTACGCGATTCCACTTCCGAGATCCTATGGATATAT	0.763989	2.21438	UP	DOWN	redundant
Q2_P22578	C806431.1	Sm_Orth_inOther_sp	similar to GenBank Accession Number A31486 translation initiation factor eIF-5A in validated - rabbit [Schistosoma japonicum] ||Zgc:77099 [Danio rerio] ref|NP_998350.1| hypothetical protein LOC406464 [Danio rerio] ||PREDICTED: similar to eukaryotic translation initiation factor 5A eIF5AI [Pan troglodytes] ||translation initiation factor eIF-5A [validated] - rabbit sp|P10160|IF5A_RABIT Eukaryotic …	AGTTGGAAGGGAATTACAGGAAAAATGGAATTCAAGGGGGGAATCGGATAATATGATCGT	0.82546	3.8601	UP	DOWN	redundant
Q2_P41428	JAP02452.S	Sm_newGenes_Orth_onlyJapon	similar to GenBank Accession Number AF039713 hypothetical protein F57B10 hypothetical protein F57B10 [Schistosoma japonicum] ||	GAAGAAGTCAATATCGATGTTTCAGTAGACGGTATTTATAAGGTAAGTTATTCGGATTCG	0.743193	2.58104	UP	DOWN	redundant
Q2_P32151	C908319.1	Sm_Orth_inOther_sp	similar to GenBank Accession Number AF400197 ribosomal protein L35A in Spodoptera frugiperda [Schistosoma japonicum] ||ribosomal protein L35Ae [Carabus granulatus] ||ribosomal protein L35A [Spodoptera frugiperda] ||ribosomal protein L35a [Lysiphlebus testaceipes] ||PREDICTED: similar to ribosomal protein L35A [Apis mellifera] ref|XP_393102.1| PREDICTED: similar to ribosomal protein L35A [Apis mel…	TTAAACGTCCAGGACGACTTTATGTAAAGGCAACATTTACAGGGTACCGTAGAGGACTAA	0.814366	1.13755	UP	DOWN	redundant
Q2_P34626	C913020.1	Sm_Orth_inOther_sp	similar to GenBank Accession Number L24368 ribosomal protein S4 in Gallus gallus [Schistosoma japonicum] ||unnamed protein product [Mus musculus] ||40S ribosomal protein S4 Y isoform 1 ||ribosomal protein S4 [Pongo pygmaeus] ||ribosomal protein S4 [Gallus gallus] sp|P47836|RS4_CHICK 40S ribosomal protein S4 gb|AAB59946.1| ribosomal protein S4 ||	AGATCCAAATATCAAGCCAAATGATACAATCCAGGTGGACATCGCCACGGGAAAAGTTCT	0.804064	1.13755	UP	DOWN	redundant
Q2_P32226	C908520.1	Sm_Orth_inOther_sp	similar to GenBank Accession Number L78668 60S ribosomal protein L5A [Schistosoma japonicum] ||ribosomal protein L5 [Argopecten irradians] ||ribosomal protein L5e [Hister sp. APV-2005] ||ribosomal protein L5 [Styela clava] sp|Q26481|RL5_STYCL 60S ribosomal protein L5 ||ENSANGP00000025444 [Anopheles gambiae str. PEST] ref|XP_552944.1| ENSANGP00000025444 [Anopheles gambiae str. PEST] ||	GTGTTTAACTTTATTTACTGATGTCAACTAGATTATCTATGCACGCATTGATGGAGACCG	0.567417	3.8601	UP	DOWN	redundant
Q2_P22374	C806140.1	Sm_Orth_inOther_sp	similar to GenBank Accession Number M61127 GTP-binding protein in Drosophila melanogaster [Schistosoma japonicum] ||ENSANGP00000014175 [Anopheles gambiae str. PEST] ref|XP_320779.1| ENSANGP00000014175 [Anopheles gambiae str. PEST] ||CG6025-PA [Drosophila melanogaster] ref|NP_524098.2| CG6025-PA [Drosophila melanogaster] sp|P25160|ARL1_DROME GTP-binding ADP-ribosylation factor homolog 1 protein gb…	TACCTACACCTCGCGAGGCCGCGTCGAAGGTATACTGACGACTACTTTGTATTACATGTA	0.738622	0	UP	DOWN	redundant
Q2_P21966	C805614.1	Sm_Orth_inOther_sp	similar to GenBank Accession Number U30454 ribosomal protein S2 in Urechis caupo [Schistosoma japonicum] ||Unknown (protein for MGC:115171) [Xenopus laevis] ||40S ribosomal protein S2 gb|AAA74095.1| ribosomal protein S2 ||PREDICTED: similar to ribosomal protein S2 [Strongylocentrotus purpuratus] ||Sop-prov protein [Xenopus laevis] ||	CTTTAGCCAAAGCAACATACGCAGCCATACGAGCTACCTATGAGTATCTAACACCTGATT	0.706164	4.80545	UP	DOWN	redundant
Q2_P25327	C810070.1	Sm_Orth_inOther_sp	similar to histocompatibility 13 (NM_078720 shanti in Drosophila melanogaster [Schistosoma japonicum] ||PREDICTED: similar to CG11840-PA [Apis mellifera] ||histocompatibility 13 [Mus musculus] dbj|BAE41461.1| unnamed protein product [Mus musculus] dbj|BAC38098.1| unnamed protein product [Mus musculus] dbj|BAC34369.1| unnamed protein product [Mus musculus] dbj|BAB25172.1| unnamed protein product […	GAAACTGAGAAGGAAAGTCAGGAGGCTGAAGTGTCGAACGACTCTAAGAAAAGTAAATAA	0.744907	3.12151	UP	DOWN	redundant
Q2_P38312	C921100.1	Sm_Orth_inOther_sp	similar to NM_006276 splicing factor arginine/serine-rich 7 [Schistosoma japonicum] ||SJCHGC09413 protein [Schistosoma japonicum] ||CG10203-PA [Drosophila melanogaster] emb|CAB60724.1| DXl6 protein [Drosophila melanogaster] ref|NP_723226.1| CG10203-PA [Drosophila melanogaster] gb|AAM11385.1| LD46359p [Drosophila melanogaster] gb|AAF43414.1| SR family splicing factor 9G8 [Drosophila melanogaster] …	GTTGCGAGAAACCCACCTGGCTTTGCTTTTGTTGAATTTGAAGATGCTGCAGATGCCAGT	0.674752	1.7847	UP	DOWN	redundant
Q2_P19767	C802571.1	Sm_Orth_inOther_sp	similar to NM_017271 nuclear distribution gene C homolog in Rattus norvegicus [Schistosoma japonicum] ||PREDICTED: similar to hypothetical protein [Apis mellifera] ||nuclear distribution gene C homolog (A. nidulans) [Homo sapiens] emb|CAI13561.1| nuclear distribution gene C homolog (A. nidulans) [Homo sapiens] gb|AAH07280.1| Nuclear distribution gene C homolog (A. nidulans) [Homo sapiens] gb|AAH0…	CAATCAAAGTTGGTTCTTCTCCTGATGATGAGGAAGAAGAGGAAGACAAGGGAAAATTGA	0.752882	0.540884	UP	DOWN	redundant
Q2_P25255	C809983.1	Sm_Orth_inOther_sp	similar to NM_058941 C43E11 [Schistosoma japonicum] ||60S ribosome subunit biogenesis protein NIP7-like [Sus scrofa] ||unnamed protein product [Tetraodon nigroviridis] ||MGC83122 protein [Xenopus laevis] ||PEachy protein [Rattus norvegicus] gb|AAH59114.1| PEachy protein [Rattus norvegicus] ref|NP_620202.1| Saccharomyces cerevisiae Nip7p homolog [Rattus norvegicus] sp|Q9WV50|NIP7_RAT 60S ribosome …	CGATATTGGGGAGTATATTCGATCGGAAGAAACTATCGTCTGAAATACATGAATAACATT	0.84655	2.58104	UP	DOWN	redundant
Q2_P07782	C813398.1	Sm_Schisto_Orth_only	similar to NM_080743 serine-arginine repressor protein (35 kDa) in Homo sapiens [Schistosoma japonicum] ||	GCGTGGTTCTTTATCACGATCTCGTTCCGGTTCATACTAATGTACATTTGTTAAATTCAA	0.684465	2.58104	UP	DOWN	redundant
Q2_P02086	C804340.1	Sm_Orth_inOther_sp	similar to NM_080743 serine-arginine repressor protein (35 kDa) in Homo sapiens [Schistosoma japonicum] ||PREDICTED: similar to FUS interacting protein (serine-arginine rich) 1 isoform 2 [Bos taurus] ref|XP_872293.1| PREDICTED: similar to FUS interacting protein (serine-arginine rich) 1 isoform 1 [Bos taurus] gb|AAH71575.1| FUSIP1 protein [Homo sapiens] ||PREDICTED: similar to FUS interacting pro…	CAAGTCATGACGGCATGGATAATGGTGATGAAGTACGCAAAGGTAGTCGACGCAATGATC	0.724944	1.43759	UP	DOWN	redundant
Q2_P07908	C900227.1	Sm_Schisto_Orth_only	SJCHGC00527 protein [Schistosoma japonicum] ||SJCHGC06407 protein [Schistosoma japonicum] ||	GAAAACACAGCACCGACAGTTATTCATAACGTTGAAGGTGTTTTCAGTTATGTATATCAT	0.551349	2.58104	UP	DOWN	redundant
Q2_P06580	C811556.1	Sm_Schisto_Orth_only	SJCHGC00629 protein [Schistosoma japonicum] ||unknown [Schistosoma japonicum] ||	CAAGTAAACCGTCGGCATTAGTTGCTATGGAAGCAGAACGGAAAAAGTTTCAATCTCGTA	0.537471	3.8601	UP	DOWN	redundant
[truncated: 125 more rows]
