# Supplementary material for: Identification of the Schistosoma mansoni TNF-Alpha Receptor Gene and the Effect of Human TNF-Alpha on the Parasite Gene Expression Profile
Source: PLoS Negl Trop Dis. 2009 Dec 1;3(12):e556. doi: 10.1371/journal.pntd.0000556 (PMC2779652; doi:10.1371/journal.pntd.0000556)
Supplement: Table S8 — Significantly enriched GO categories (p-value <0.05) for genes with changes in expression in adult worms treated for 1 h and/or 24 h with TNF-alpha. (0.02 MB XLS) [file pntd.0000556.s010.xls]

## Sheet: ST11
Table S8. Significantly enriched GO categories (p-value <0.05) for genes with changes in expression in adult worms treated for 1 h and/or 24 h with TNF-alpha.
Genes with transient higher expression at 1 h treatment with respect to control
Ontology	GO term description	GO term	Counts	p.adjusted	Differentially expressed genes (contig number)
cellular component	ribosome	GO:0005840	23/144	6.46572e-06	C802394.1, C802491.1, C802735.1, C802985.1, C804195.1, C805036.1, C805558.1, C805627.1, C805690.1, C809916.1, C809986.1, C810161.1, C811315.1, C811341.1, C812284.1, C813336.1, C904233.1, C905915.1, C908416.1, C908943.1, C910856.1, C915626.1, C918369.1
cellular component	ribonucleoprotein complex	GO:0030529	30/281	3.95641e-05	C801652.1, C802394.1, C802491.1, C802612.1, C802735.1, C802985.1, C804195.1, C805036.1, C805558.1, C805627.1, C805690.1, C805691.1, C809915.1, C809916.1, C809986.1, C810161.1, C811315.1, C811341.1, C811697.1, C812284.1, C812568.1, C812829.1, C813336.1, C904233.1, C905915.1, C908416.1, C908943.1, C910856.1, C915626.1, C918369.1
cellular component	cytosolic part	GO:0044445	17/92	5.28191e-05	C802491.1, C802735.1, C802985.1, C804195.1, C805036.1, C805558.1, C805627.1, C809986.1, C810161.1, C812284.1, C813336.1, C904233.1, C908416.1, C908943.1, C910856.1, C915626.1, C918369.1
cellular component	ribosomal subunit	GO:0033279	19/118	5.28191e-05	C802394.1, C802491.1, C802735.1, C802985.1, C804195.1, C805036.1, C805558.1, C805627.1, C805690.1, C809986.1, C811341.1, C812284.1, C813336.1, C904233.1, C908416.1, C908943.1, C910856.1, C915626.1, C918369.1
molecular function	structural constituent of ribosome	GO:0003735	21/120	0.000916702	C802394.1, C802491.1, C802735.1, C802985.1, C804195.1, C805036.1, C805558.1, C805627.1, C805690.1, C809916.1, C809986.1, C810161.1, C811341.1, C812284.1, C813336.1, C904233.1, C908416.1, C908943.1, C910856.1, C915626.1, C918369.1
cellular component	macromolecular complex	GO:0032991	58/1033	0.00494781	C800020.1, C800255.1, C801652.1, C802139.1, C802394.1, C802491.1, C802612.1, C802735.1, C802892.1, C802985.1, C804195.1, C804772.1, C805025.1, C805036.1, C805376.1, C805558.1, C805627.1, C805666.1, C805690.1, C805691.1, C805851.1, C806974.1, C807693.1, C808068.1, C809737.1, C809911.1, C809915.1, C809916.1, C809946.1, C809986.1, C810161.1, C810590.1, C811159.1, C811315.1, C811341.1, C811598.1, C81…
molecular function	structural molecule activity	GO:0005198	23/255	0.00494781	C802394.1, C802491.1, C802735.1, C802985.1, C804195.1, C805036.1, C805558.1, C805627.1, C805690.1, C809916.1, C809986.1, C810161.1, C811341.1, C812284.1, C813336.1, C900117.1, C903723.1, C904233.1, C908416.1, C908943.1, C910856.1, C915626.1, C918369.1
molecular function	RNA binding	GO:0003723	25/263	0.0165483	C800624.1, C800753.1, C800952.1, C802728.1, C802735.1, C802985.1, C804195.1, C804504.1, C804772.1, C805691.1, C809909.1, C809915.1, C809946.1, C810120.1, C810153.1, C810161.1, C811598.1, C811697.1, C812568.1, C905915.1, C908943.1, C909190.1, C910856.1, C911163.1, C912704.1
biological process	translation	GO:0006412	23/257	0.0177722	C800830.1, C802491.1, C802735.1, C802985.1, C803067.1, C804195.1, C805036.1, C805558.1, C805627.1, C805690.1, C809916.1, C809986.1, C810161.1, C811341.1, C812284.1, C813336.1, C904233.1, C905915.1, C908416.1, C908943.1, C910856.1, C915626.1, C918369.1
cellular component	cytosol	GO:0005829	20/199	0.0258392	C802491.1, C802735.1, C802985.1, C804195.1, C805036.1, C805558.1, C805627.1, C805767.1, C809334.1, C809986.1, C810161.1, C812284.1, C813336.1, C904233.1, C908416.1, C908943.1, C910856.1, C915626.1, C915634.1, C918369.1
Genes with sustained lower expression (1 h and 24 h) in treated worms with respect to control
Ontology	GO term description	GO term	Counts	p.adjusted	Differentially expressed genes (contig number)
biological process	nucleotide metabolic process	GO:0009117	4/53	0.0165048	C800599.1, C812401.1, C812726.1, C900204.1
