# Supplementary material for: Identification of the Schistosoma mansoni TNF-Alpha Receptor Gene and the Effect of Human TNF-Alpha on the Parasite Gene Expression Profile
Source: PLoS Negl Trop Dis. 2009 Dec 1;3(12):e556. doi: 10.1371/journal.pntd.0000556 (PMC2779652; doi:10.1371/journal.pntd.0000556)
Supplement: Table S9 — Expressed genes and genes with sustained differential expression in adult worms treated with human TNF-alpha for 1 h and 24 h. (0.02 MB XLS) [file pntd.0000556.s011.xls]

## Sheet: Plan1
Table S9 - Expressed genes and genes with sustained differential expression in adult worms treated with human TNF-alpha for 1 h and 24 h
Category	# of probes in the array	# of expressed probes	# of expressed genes	# of differentially expressed genes	# of genes with higher expression in TNF-alpha treated paired adult worms	# of genes with higher expression in Control paired adult worms
S. mansoni genes w/orthologs in other species	8949	8022	5347	152	123	29
S. mansoni genes with orthologs only in japonicum and in no other species	5502	4525	3426	92	67	25
S. mansoni genes w/ NoMatch in GenBank	27258	17197	16092	248	147	101
Total	41709	29744	28865	492	337	155
