# Supplementary material for: Identification of the Schistosoma mansoni TNF-Alpha Receptor Gene and the Effect of Human TNF-Alpha on the Parasite Gene Expression Profile
Source: PLoS Negl Trop Dis. 2009 Dec 1;3(12):e556. doi: 10.1371/journal.pntd.0000556 (PMC2779652; doi:10.1371/journal.pntd.0000556)
Supplement: Table S10 — List of 492 genes (626 probes) with sustained differential expression between treated and control paired adult worms at 1 h and 24 h of treatment with human TNF-alpha. (0.32 MB XLS) [file pntd.0000556.s012.xls]

## Sheet: Plan1
Table S10 . List of 492 genes (626 probes) with sustained differential expression between treated and control paired adult worms at 1 h and 24 h of treatment with human TNF-alpha
*Fold change refers to expression levels of treated/control
ProbeName	Contig	Class	Annotation	Sequence	Fold change*	FDR (%)	TNF_response	Probe Type*
Q2_P27016	C812798.1	Sm_Orth_inOther_sp	16 kDa calcium-binding protein (Egg antigen SME16) gb|AAA29859.1| calcium-binding protein ||SJCHGC01695 protein [Schistosoma japonicum] ||SJCHGC04850 protein [Schistosoma japonicum] ||	GCCTATGTACGTCAAACATACAAGTAATGTTTTGATGACTGGTTTAATAATGGTCAGATG	1.39047	0.546939	UP	unique/representative
Q2_P06068	C810849.1	Sm_Orth_inOther_sp	2 3 -cyclic nucleotide 3 phosphodiesterase [Gallus gallus] dbj|BAA24227.1| CNP2 [Gallus gallus] ||hypothetical protein [Pongo pygmaeus] ||CNP protein [Homo sapiens] gb|AAB24298.2| 2 3 -cyclic nucleotide 3 -phosphodiesterase CNPase [Homo sapiens] gb|AAB23928.2| 2 3 -cyclic nucleotide-3 -phosphohydrolase CNPase [Homo sapiens] gb|AAH06392.1| 2 3 -cyclic nucleotide 3 phosphodiesterase [Homo sapiens] …	CTTTTCCACCATGACATATGCTATCTAAGCGTATAAGACACGATACCCTATGTAAAATAT	1.20773	0.863588	UP	unique/representative
Q2_P25411	C810165.1	Sm_Orth_inOther_sp	ADP-ribosylation factor 1 [Aiptasia pulchella] ||CG8385-PE isoform E [Drosophila melanogaster] gb|AAN12207.1| CG8385-PD isoform D [Drosophila melanogaster] gb|AAF51873.1| CG8385-PC isoform C [Drosophila melanogaster] gb|AAF51874.1| CG8385-PB isoform B [Drosophila melanogaster] gb|AAF51871.1| CG8385-PA isoform A [Drosophila melanogaster] gb|AAB27066.1| ADP-ribosylation factor 1 ARF 1 [Drosophila m…	AATGTTGAGACAGTGGAATATAGAAACATTAGTTTTACGGTGTGGGATGTCGGTGGACAA	0.763313	1.50687	DOWN	unique/representative
Q2_P26534	C812093.1	Sm_Orth_inOther_sp	alpha 1-3 fucosyltransferase [Schistosoma mansoni] ||SJCHGC04420 protein [Schistosoma japonicum] ||SJCHGC04427 protein [Schistosoma japonicum] ||CG6869-PA [Drosophila melanogaster] ref|NP_648754.2| CG6869-PA [Drosophila melanogaster] sp|Q9VUL9|FUCTA_DROME Glycoprotein 3-alpha-L-fucosyltransferase A (Core alpha-(1 3)-fucosyltransferase) ||RE34634p [Drosophila melanogaster] ||	TATTGATGTTAATTCATGGTTTGACAGGAGTTGTCATGGAAGGAGGCTAAAATGGAAAGG	0.8474	2.50621	DOWN	unique/representative
Q2_P18166	C800319.1	Sm_Orth_inOther_sp	calcium ATPase 2 [Schistosoma mansoni] ||calcium-ATPase [Mizuhopecten yessoensis] ||sarco/endoplasmic reticulum-type Ca-2+-ATPase [Placopecten magellanicus] ||sarco(endo)plasmic reticulum-type calcium ATPase [Heliothis virescens] ||CG3725-PA isoform A [Drosophila melanogaster] ref|NP_476832.1| CG3725-PA isoform A [Drosophila melanogaster] ||	TCTGTGAAGTACATGTTACTGTATGGTTTCTTTTCCACCCTTCTCTTTCTTTCCTTTTTT	1.3626	0	UP	unique/representative
Q2_P20891	C804099.1	Sm_Orth_inOther_sp	CG16916-PA [Drosophila melanogaster] ref|NP_572686.1| CG16916-PA [Drosophila melanogaster] gb|AAF08387.1| 26S proteasome regulatory complex subunit p48A [Drosophila melanogaster] ||GA14216-PA [Drosophila pseudoobscura] ||ENSANGP00000023984 [Anopheles gambiae str. PEST] ref|XP_311871.2| ENSANGP00000023984 [Anopheles gambiae str. PEST] ||ENSANGP00000017654 [Anopheles gambiae str. PEST] ref|XP_31187…	CAGGCAGTTCGAGAAAATCGTTATGTTGTTCTAGCAAAAGATTTTGAGAAAGGTTACAAA	1.14985	2.1653	UP	unique/representative
Q2_P05146	C809441.1	Sm_Orth_inOther_sp	CG6056-PA [Drosophila melanogaster] gb|AAR09991.1| similar to Drosophila melanogaster AP-2sigma [Drosophila yakuba] ref|NP_650961.2| CG6056-PA [Drosophila melanogaster] gb|AAQ23570.1| RE35245p [Drosophila melanogaster] ||hypothetical protein LOC549079 [Xenopus tropicalis] gb|AAH78470.1| MGC85224 protein [Xenopus laevis] gb|AAH58042.1| Zgc:65827 [Danio rerio] ref|NP_998320.1| hypothetical protein …	CACTGCAAATCACAGGTGCGATATTTTAGACTTCAATAACTGTTATGTTTCTGTTTTGCA	0.830686	2.05102	DOWN	unique/representative
Q2_P00084	C800250.1	Sm_Orth_inOther_sp	CG7210-PB isoform B [Drosophila melanogaster] ref|NP_476589.4| CG7210-PB isoform B [Drosophila melanogaster] ||Ring canal kelch protein [Contains: Kelch short protein] ||CG7210-PA isoform A [Drosophila melanogaster] ref|NP_724095.1| CG7210-PA isoform A [Drosophila melanogaster] ||putative kelch-like protein 2 [Anopheles stephensi] ||Ring canal kelch homolog (Kelch-like protein 1) [Contains: Kelch…	GAATTTTCTTACCACTGCCAATCTATGTGCACGTACACACTGAAAATTTAATATCTTGTC	1.22096	3.22364	UP	unique/representative
Q2_P35761	C915473.1	Sm_Orth_inOther_sp	Cystathionine beta-synthase isoform 2 [Mus musculus] gb|AAH13472.1| Cystathionine beta-synthase isoform 2 [Mus musculus] ref|NP_835742.1| cystathionine beta-synthase isoform 2 [Mus musculus] dbj|BAC36943.1| unnamed protein product [Mus musculus] ||Cystathionine beta-synthase isoform 1 [Mus musculus] ref|NP_659104.1| cystathionine beta-synthase isoform 1 [Mus musculus] ||Cystathionine beta-synthas…	CGAATTTAATGAGATCGGAGAATGTAAGGGGATTGTTGGTGATAAAAAATAATGGGACAA	1.12087	3.22364	UP	unique/representative
Q2_P30944	C906041.1	Sm_Orth_inOther_sp	D4 zinc and double PHD fingers family 2 [Xenopus tropicalis] gb|AAH75306.1| D4 zinc and double PHD fingers family 2 [Xenopus tropicalis] ||requiem apoptosis response zinc finger gene [Gallus gallus] gb|AAK51965.1| requiem [Gallus gallus] sp|P58268|REQU_CHICK Zinc-finger protein ubi-d4 (Requiem) (Apoptosis response zinc finger protein) ||Zgc:101789 [Danio rerio] ref|NP_001007153.1| hypothetical pr…	ACCGGTGGCAGTGTATTGAATGTAAAACGTGTTGGCTTTGTGGTACTTCAGAAAATGATG	0.76685	0.858567	DOWN	unique/representative
Q2_P23324	C807444.1	Sm_Orth_inOther_sp	dynein cytoplasmic heavy chain 1 [Rattus norvegicus] sp|P38650|DYHC_RAT Dynein heavy chain cytosolic (DYHC) (Cytoplasmic dynein heavy chain) (MAP 1C) dbj|BAA02996.1| cytoplasmic dynein heavy chain [Rattus norvegicus] ||dynein heavy chain ||PREDICTED: similar to dynein cytoplasmic heavy polypeptide 1 isoform 1 [Bos taurus] ||PREDICTED: similar to dynein cytoplasmic heavy polypeptide 1 isoform 8 [C…	TATGATGAACGGATTGATCGTGTGGAAACTCGAATAGCTGCACGTCTTCGAGATCTCCTA	1.54506	1.50687	UP	unique/representative
Q2_P40603	JAP11680.S	Sm_newGenes_Orth_inOther_sp	ENSANGP00000012048 [Anopheles gambiae str. PEST] ref|XP_322016.2| ENSANGP00000012048 [Anopheles gambiae str. PEST] ||Hypothetical protein CBG09713 [Caenorhabditis briggsae] ||Hypothetical protein D1054.14 [Caenorhabditis elegans] ref|NP_505762.1| D1054.14 [Caenorhabditis elegans] ||Zgc:92059 [Danio rerio] ref|NP_001003483.1| hypothetical protein LOC445089 [Danio rerio] ||novel protein [Homo sapie…	GCTTCAGATTCAACCGGACAAAGATATTGTCATCGAATTTATCAAACAGGAACCATACAA	1.68071	2.1653	UP	unique/representative
Q2_P26326	C811803.1	Sm_Orth_inOther_sp	ENSANGP00000016786 [Anopheles gambiae str. PEST] ref|XP_319948.2| ENSANGP00000016786 [Anopheles gambiae str. PEST] ||CG9539-PA [Drosophila melanogaster] ref|NP_609034.1| CG9539-PA [Drosophila melanogaster] gb|AAL39714.1| LD29847p [Drosophila melanogaster] dbj|BAB78518.1| DSec61alpha [Drosophila melanogaster] ||probable transport protein Sec61 alpha subunit [Aedes aegypti] ||GA21865-PA [Drosophila…	GTTACATGTGAAATGATCGAGTGGTTAAAGACATAGATTCGGATTGTATACTAAAAGGCT	0.856899	1.77099	DOWN	unique/representative
Q2_P27099	C813004.1	Sm_Orth_inOther_sp	ENSANGP00000016791 [Anopheles gambiae str. PEST] ref|XP_311375.2| ENSANGP00000016791 [Anopheles gambiae str. PEST] ||DEAD box RNA helicase [Choristoneura fumiferana] ||GA19457-PA [Drosophila pseudoobscura] ||LD41277p [Drosophila melanogaster] gb|AAF48446.1| CG6227-PA [Drosophila melanogaster] ref|NP_573020.2| CG6227-PA [Drosophila melanogaster] ||LD21880p [Drosophila melanogaster] ||	CACTTGAATTGTTGTACATATTCTGAGAGTAATGACATCTACATTAGCAATCGCGGTTTA	1.21343	2.1653	UP	unique/representative
Q2_P25149	C809838.1	Sm_Orth_inOther_sp	ENSANGP00000016886 [Anopheles gambiae str. PEST] ref|XP_311417.2| ENSANGP00000016886 [Anopheles gambiae str. PEST] ||PREDICTED: similar to ENSANGP00000016886 [Apis mellifera] ||PREDICTED: similar to SWI/SNF related matrix associated actin dependent regulator of chromatin subfamily a member 5 [Strongylocentrotus purpuratus] ||GA21216-PA [Drosophila pseudoobscura] ||RH13158p [Drosophila melanogaste…	CTCTTGCATTTGATTTTATGTACTCGTTTCCCCTGATTTCATACTGGTGTATTGTTTATC	1.24824	3.59206	UP	unique/representative
Q2_P39972	JAP09765.C	Sm_newGenes_Orth_inOther_sp	GA10015-PA [Drosophila pseudoobscura] ||	CGACGACATTTAATGAGTTTAGCTTATGCAATTGCAGCTGATGCAAACTCTTTATATACA	1.16569	4.02746	UP	unique/representative
Q2_P21850	C805449.1	Sm_Orth_inOther_sp	GA14368-PA [Drosophila pseudoobscura] ||PREDICTED: similar to ATP-binding cassette sub-family A member 3 [Strongylocentrotus purpuratus] ||CG1718-PA [Drosophila melanogaster] ref|NP_608445.1| CG1718-PA [Drosophila melanogaster] ||ATP-binding cassette transporter subfamily A [Strongylocentrotus purpuratus] ref|NP_999814.1| ATP-binding cassette transporter subfamily A [Strongylocentrotus purpuratus…	CGAATAAAACACGTCTCGGACTACTGAATTATTCAATTAGTCAAACGACTCTAGAACAAA	1.72331	0	UP	unique/representative
Q2_P07405	C812881.1	Sm_Orth_inOther_sp	GA18654-PA [Drosophila pseudoobscura] ||target of rapamycin [Aedes aegypti] ||Lethal protein 363 isoform b [Caenorhabditis elegans] ref|NP_491552.2| LEThal family member (let-363) [Caenorhabditis elegans] ||Lethal protein 363 isoform a [Caenorhabditis elegans] ref|NP_491549.2| LEThal family member (let-363) [Caenorhabditis elegans] ||Target of rapamycin homolog (CeTOR) (Lethal protein 363) pir||T…	CTTCCTTATACGTGAAGCAACTTCAAATCAAAATTTATGCCAGATGTATATAGGCTGGTG	1.16397	3.22364	UP	unique/representative
Q2_P35977	C915741.1	Sm_Orth_inOther_sp	glutathione S-transferase [Schistosoma mansoni] sp|P15964|GST26_SCHMA Glutathione S-transferase 26 kDa (GST 26) (SM26/1 antigen) (GST class-mu) ||glutathione S-transferase ||glutathione S-transferase GST [Schistosoma mansoni Peptide 218 aa] sp|P35661|GST27_SCHMA Glutathione S-transferase 26 kDa (GST 26) (SM26/2 antigen) (GST class-mu) ||26kD glutathione S-transferase [Schistosoma mekongi] ||GST-M…	CGGACTCTCACCTACTTTTTTCTCTTTTAAATCAGGATTTACCACAAATCAAGAACTACT	1.34026	2.05102	UP	unique/representative
Q2_P21281	C804615.1	Sm_Orth_inOther_sp	Haemagluttinin motif:Hep_Hag [Burkholderia vietnamiensis G4] gb|EAM32254.1| Haemagluttinin motif:Hep_Hag [Burkholderia vietnamiensis G4] ||	GTACCTGTACATTGTGATTCCTCTGGTTGTCTCTTTATTTCTTATATTTGTCGGTTGTTT	0.679088	0	DOWN	unique/representative
Q2_P31182	C906514.1	Sm_Orth_inOther_sp	high voltage-activated calcium channel Cav2B [Schistosoma mansoni] ||calcium channel alpha-1 subunit ||voltage-dependent non-L-type calcium channel alpha-1 subunit isoform b [Lymnaea stagnalis] ||voltage-dependent non-L-type calcium channel alpha-1 subunit isoform A [Lymnaea stagnalis] ||ENSANGP00000012088 [Anopheles gambiae str. PEST] ref|XP_312360.2| ENSANGP00000012088 [Anopheles gambiae str. P…	GGGATTTTTTCATCCTGATGCATCATTTGGTATTAGTGTTTTACGTGCATTGAGACTTTT	1.1085	2.05102	UP	unique/representative
Q2_P40334	JAP04257.S	Sm_newGenes_Orth_inOther_sp	HLA-B-associated transcript 3 [Danio rerio] ref|NP_958445.1| HLA-B-associated transcript 3 [Danio rerio] ||PREDICTED: similar to HLA-B-associated transcript 3 [Danio rerio] ||PREDICTED: hypothetical protein XP_697390 [Danio rerio] ||scythe-like protein [Hydra vulgaris] ||Bat2-A-prov protein [Xenopus laevis] ||	CAAGCTATACAAGACATTACCTCTGGGATACTAAGTGGTGTTAGCGAGCTGAGCAGAGCT	1.22567	4.02746	UP	unique/representative
Q2_P35898	C915640.1	Sm_Orth_inOther_sp	hypothetical protein putative Saposin type B [Schistosoma japonicum] ||hypothetical protein with Saposin A-type domain [Schistosoma japonicum] ||unknown [Schistosoma japonicum] ||hypothetical protein putative Saposin type B [Schistosoma japonicum] ||unknown [Schistosoma japonicum] ||	ACCTTAATAAAACTTTGGATGTACTGGCTAAAGCAGTGAATCCTGATTACATTTGCAAGG	1.41983	2.81954	UP	unique/representative
Q2_P03577	C806836.1	Sm_Orth_inOther_sp	hypothetical protein [Pongo pygmaeus] ||MGC79800 protein [Xenopus tropicalis] gb|AAH80980.1| MGC79800 protein [Xenopus tropicalis] ||novel protein [Homo sapiens] gb|AAH08843.1| KIAA0446 gene product [Homo sapiens] dbj|BAC11347.1| unnamed protein product [Homo sapiens] dbj|BAC11287.1| unnamed protein product [Homo sapiens] ref|NP_055470.1| hypothetical protein LOC9673 [Homo sapiens] gb|AAH39854.1|…	ATTCAGTTGATTTCGGCTCCTCTAGCTGGCATTTCATCTGCTATCATTGTTAATCCTCTT	0.846089	2.50621	DOWN	unique/representative
Q2_P18161	C800314.1	Sm_Schisto_Orth_only	hypothetical protein [Schistosoma japonicum] ||unknown [Schistosoma japonicum] ||	GTGAGACAATAACCCTGCGTGATGATGTCTATGAAAATAAAATCATAACATGTCCCAATT	1.2398	3.59206	UP	unique/representative
Q2_P19320	C802019.1	Sm_Orth_inOther_sp	Hypothetical protein CBG18976 [Caenorhabditis briggsae] ||Hypothetical protein ZK1055.7 [Caenorhabditis elegans] ref|NP_504680.1| ZK1055.7 [Caenorhabditis elegans] ||Hypothetical protein ZK1055.6a [Caenorhabditis elegans] ref|NP_504679.1| ZK1055.6a [Caenorhabditis elegans] ||Hypothetical protein ZK1055.6b [Caenorhabditis elegans] ref|NP_504678.1| ZK1055.6b [Caenorhabditis elegans] ||hypothetical …	GTCTAATGGTTGTTGATCAAGTTCCAGTCAGTGCAGAGGATAAAATTAAAGTTAACCTTT	1.13488	3.22364	UP	unique/representative
Q2_P22500	C806328.1	Sm_Orth_inOther_sp	hypothetical protein CNBK0430 [Cryptococcus neoformans var. neoformans B-3501A] ||hypothetical protein CNK03050 [Cryptococcus neoformans var. neoformans JEC21] ref|XP_567898.1| hypothetical protein CNK03050 [Cryptococcus neoformans var. neoformans JEC21] ||	CAGCATTCATAAGTAATAAACTGAAATATGCATGTGTGTACATGGGCAGCTTTTAGTATG	1.1838	4.02746	UP	unique/representative
Q2_P05882	C810644.1	Sm_Orth_inOther_sp	hypothetical protein DDB0167791 [Dictyostelium discoideum] gb|AAM44363.1| hypothetical protein [Dictyostelium discoideum] gb|AAM09303.2| similar to Plasmodium lophurae. Histidine-rich glycoprotein precursor [Dictyostelium discoideum] gb|EAL70171.1| hypothetical protein DDB0167791 [Dictyostelium discoideum] ||histidine-rich glycoprotein precursor - Plasmodium lophurae emb|CAA25698.1| histidine-ric…	GTATACATTGTTCAAGTTCATCAAAGTCGAATAAAGAGAGAGACTGAAGAGATGCATTGT	1.28747	1.33039	UP	unique/representative
Q2_P22307	C806056.1	Sm_Orth_inOther_sp	hypothetical protein DDB0189741 [Dictyostelium discoideum] gb|EAL73479.1| hypothetical protein DDB0189741 [Dictyostelium discoideum] ||STATc protein [Dictyostelium discoideum] ||bromodomain-containing protein [Dictyostelium discoideum] gb|EAL72876.1| SNF2-related domain-containing protein [Dictyostelium discoideum] ||hypothetical protein DDB0204496 [Dictyostelium discoideum] gb|EAL68271.1| hypoth…	CAACACCGAGTAGTTTACAATCTCCAATTCCAATAGTCAATAATAACATCAGCAGATTAG	1.33178	4.02746	UP	unique/representative
Q2_P05755	C810508.1	Sm_Orth_inOther_sp	hypothetical protein in Macaca fascicularis similar to GenBank Accession Number AB071068 hypothetical protein in Macaca fascicularis [Schistosoma japonicum] ||SJCHGC02038 protein [Schistosoma japonicum] ||unknown [Schistosoma japonicum] ||Hypothetical gene supported by BC052750 [Homo sapiens] ref|NP_940961.1| hypothetical protein LOC375307 [Homo sapiens] ||hypothetical protein [Macaca fasciculari…	CTTGAATATCAGGTTTTCCGTTTTTGTTTTCACCCGATGTACTTTGGTAACTGCATAATT	0.856867	2.81954	DOWN	unique/representative
Q2_P03174	C806223.1	Sm_Orth_inOther_sp	Hypothetical protein T14G8.1 [Caenorhabditis elegans] emb|CAA91798.1| Hypothetical protein T14G8.1 [Caenorhabditis elegans] ref|NP_510140.1| CHromoDomain protein family member (chd-3) [Caenorhabditis elegans] gb|AAG29837.1| CHD-3 [Caenorhabditis elegans] sp|Q22516|CHD3_CAEEL Chromodomain helicase-DNA-binding protein 3 homolog (CHD-3) ||chromodomain helicase DNA binding protein 3 [Mus musculus] em…	TGAAGATCCTGGCGAAGGGTGTACAAAGGGTGGCGGAGATTCAGCCGATCGTTCTGGATT	1.28063	3.22364	UP	unique/representative
Q2_P06470	C811403.1	Sm_Orth_inOther_sp	KIAA0672 protein [Homo sapiens] ||hypothetical protein LOC9912 [Homo sapiens] ||novel protein [Mus musculus] ||novel protein [Mus musculus] ||Expressed sequence AU040829 [Mus musculus] gb|AAH59911.1| Expressed sequence AU040829 [Mus musculus] ref|NP_778168.2| hypothetical protein LOC216831 [Mus musculus] ||	ATTTAGAAAATGTGACTGTGCTGTTGTTGCTGGTGCTTTGAAACAATATTTGCTTAGTCT	0.736165	1.00458	DOWN	unique/representative
Q2_P25300	C810037.1	Sm_Orth_inOther_sp	LOC565743 protein [Danio rerio] ||PREDICTED: similar to Phospholipase D2 (PLD 2) (Choline phosphatase 2) (Phosphatidylcholine-hydrolyzing phospholipase D2) (PLD1C) (hPLD2) [Danio rerio] ||PREDICTED: similar to phospholipase D2 [Danio rerio] ||Unknown (protein for MGC:78856) [Xenopus laevis] ||Hypothetical protein CBG02320 [Caenorhabditis briggsae] ||	GAGTTACTTAAAAACATCAAAGGCTACTTAGTGCCATTTTATTCTGATTTCCTTGCGGAC	1.22285	1.0701	UP	unique/representative
Q2_P00703	C801750.1	Sm_Schisto_Orth_only	MF3 protein [Schistosoma japonicum] ||SJCHGC07871 protein [Schistosoma japonicum] ||	CAACATCTCAGCTTGTTGATGATTGTGTTTATGTTTCTGGTGATGATTCTTTGTTGTGCC	0.671	0	DOWN	unique/representative
Q2_P19899	C802736.1	Sm_Orth_inOther_sp	MGC53479 protein [Xenopus laevis] ||Eftud2-prov protein [Xenopus tropicalis] ref|NP_001025537.1| eftud2-prov protein [Xenopus tropicalis] ||Snrp116-pending-prov protein [Xenopus laevis] ||elongation factor Tu GTP binding domain containing 2 [Mus musculus] gb|AAH54778.1| Elongation factor Tu GTP binding domain containing 2 [Mus musculus] dbj|BAE32897.1| unnamed protein product [Mus musculus] dbj|B…	TCCCACAGCCTGCTACTCATTTGGCTCGAGAGTTTATGGTTAAAACTCGTAGAAGAAAGG	1.25112	0.546939	UP	unique/representative
Q2_P05767	C810520.1	Sm_Orth_inOther_sp	MGC80349 protein [Xenopus laevis] ||lipoic acid synthetase [Bos taurus] gb|AAX31359.1| lipoic acid synthetase isoform 1 precursor [Bos taurus] ||lipoic acid synthetase (predicted) [Rattus norvegicus] gb|AAH83708.1| Lipoic acid synthetase (predicted) [Rattus norvegicus] ||lipoic acid synthetase isoform 1 precursor [Homo sapiens] ||unnamed protein product [Mus musculus] dbj|BAC33804.1| unnamed prot…	GATACGAGATTGAACAACTGAGCACACAAATACAGTTCATATGATGAGAACTTTGGAAAT	1.32505	2.05102	UP	unique/representative
Q2_P22961	C806926.1	Sm_Orth_inOther_sp	MGC83509 protein [Xenopus laevis] ||glutamate transporter [Xenopus laevis] ||solute carrier family 17 (sodium-dependent inorganic phosphate cotransporter) member 7 [Rattus norvegicus] pir||I59302 brain specific Na+-dependent inorganic phosphate cotransporter - rat gb|AAA19646.1| brain specific Na+-dependent inorganic phosphate cotransporter ||unnamed protein product [Mus musculus] ||solute carrie…	GGAACAACAAAGGGACAAAATGTTAATCCATATCATCAAGGTTACTAAAGGTAGCACAAA	1.26485	0.546939	UP	unique/representative
Q2_P00023	C800069.1	Sm_noMatches_Gb_bothSt	none	AACTAAGACAACAACAATACTCAGTGAATCGGATATTTTCGACACTCATTCTCTCTCTCT	1.31186	2.50621	UP	unique/representative
Q2_P00038	C800113.1	Sm_noMatches_Gb_bothSt	none	CCTTATTCAGTAAACAACGAGATCACAAGCTTGTTCAGACATTTGATTAATTTGTGAGCT	0.7433	1.15974	DOWN	unique/representative
Q2_P00154	C800473.1	Sm_noMatches_Gb_bothSt	none	CCGGTTTTTCTTCTCAAGACATAATTGATTGGTCCTTCCACGTTATAGTTTATTCTTCTT	1.30001	0	UP	unique/representative
Q2_P00191	C800604.1	Sm_noMatches_Gb_bothSt	none	CCGACAGGAGAGATTACAATAAGTTATGACACGTTGAAAACAAAGAAAAAACTCATCAAG	1.16428	3.59206	UP	unique/representative
Q2_P00468	C801371.1	Sm_noMatches_Gb_bothSt	none	GACAGTTGGTGTTGTTGTTGTCGTCACTGTAATAAATGGCAAATAACTACACATATATTG	1.27741	2.50621	UP	unique/representative
Q2_P01132	C802655.1	Sm_noMatches_Gb_bothSt	none	AGAAATCACAACTTCCAGAGTTACAACAACTACAACCGTCATCACCTATGCAGGAAAAAA	1.8504	3.22364	UP	unique/representative
Q2_P01172	C802731.1	Sm_noMatches_Gb_bothSt	none	CAATAAGACTGATAGGGTCGTCCACATGATTTTTAGTCTTGTTGTAGATACATCGTTAAC	0.897766	0.858567	DOWN	unique/representative
Q2_P01534	C803402.1	Sm_noMatches_Gb_bothSt	none	AGCAGTGGATAATGAACCTGTTTACAACCAAACACACATCAATCTCATCACTGATGAACA	1.39752	0.546939	UP	unique/representative
Q2_P01583	C803500.1	Sm_noMatches_Gb_bothSt	none	GGTACCGTCTTCTGTCTCTCCTTCAGTTGCCCCTGTTTCCAGACCGATTTCACAACCTCA	0.701318	2.1653	DOWN	unique/representative
Q2_P02573	C805174.1	Sm_noMatches_Gb_singleSt	none	CGGGCATGCATATAGGGAAATAATAATGAAGGCTTGATGAAGTATAAAATTAAATTCCCC	1.35162	3.22364	UP	unique/representative
Q2_P02617	C805252.1	Sm_noMatches_Gb_bothSt	none	GCTAAACTTCTTCTACATATTCATGAGCACTGACCAGTTAACGTTTCTTTTTCCATTGTT	0.817103	0	DOWN	unique/representative
Q2_P02623	C805261.1	Sm_noMatches_Gb_bothSt	none	CGTAAATATTGTACCGAACACTTTAGTGACCTGTTTCCGTCCACTTAATTTGAACTATAA	1.302	0.546939	UP	unique/representative
Q2_P02641	C805287.1	Sm_noMatches_Gb_bothSt	none	TCTTTTTTGCTTGTCTATCCCCTCTATCACTTCTCGGTCTCCTGTAATATGTAAATACTA	0.745693	3.22364	DOWN	unique/representative
Q2_P02643	C805289.1	Sm_noMatches_Gb_bothSt	none	AGTTCGCAATATCAAAACGCTCATTTGTGTTGAATAGAACATTTTCTAACGGTCCGCTTT	1.2336	1.33039	UP	unique/representative
Q2_P02696	C805373.1	Sm_noMatches_Gb_bothSt	none	AAATCAAGAATGTTCATGGATTTTGATTGTTGTGGTGGAGGTTGTATGGTGATTGGTAAT	0.761659	4.02746	DOWN	unique/representative
Q2_P02704	C805387.1	Sm_noMatches_Gb_bothSt	none	GGAATCCGTTGACATTGGATTACCGTACGTTTTCCCTAAAGAATCAACAATTTTGAAGAG	0.778689	0	DOWN	unique/representative
Q2_P02821	C805601.1	Sm_noMatches_Gb_bothSt	none	TATAAGTATCAATGCCAGGGTTGGACTTAATACTTTCAAATCAATCGGGCATTAGATAGG	1.17345	3.22364	UP	unique/representative
Q2_P03152	C806186.1	Sm_noMatches_Gb_bothSt	none	TTACACTAGCATCCTGTTCATCATGTGGTTCATCTCCTCAATCATCCAATTCATCCCGGT	0.786567	3.59206	DOWN	unique/representative
Q2_P03232	C806305.1	Sm_noMatches_Gb_bothSt	none	GGTCTACTTAATGAGAGTTATCCGTTTGACGAAGGTCAACCCTCACATATCTTTGTCTAA	1.07121	0.863588	UP	unique/representative
Q2_P03263	C806357.1	Sm_noMatches_Gb_bothSt	none	CTAATGTGCTTCCGAAATATGCTAAACGATCAAAATACTCATGAGAAATAGAGAGAGAGA	1.59124	2.50621	UP	unique/representative
Q2_P03334	C806485.1	Sm_noMatches_Gb_singleSt	none	CCGCTCTCTTGTCTGGACTCCTTAATCTATGTGATGAATCTGAATCAAGTGACATGTTTG	0.80548	4.62184	DOWN	unique/representative
Q2_P03493	C806723.1	Sm_noMatches_Gb_bothSt	none	AGTTATATGGATCCTTTGGCTGGCCCTGAACCTTGTGTTGTTTGTGGTGATAATGCAACT	0.81302	2.05102	DOWN	unique/representative
Q2_P03513	C806748.1	Sm_noMatches_Gb_singleSt	none	TCGTCCTATGTGAGACTTGTCGGCTGGGTGTTTTTGAATTCCATAGTTGATATTCACTCC	0.714865	3.59206	DOWN	unique/representative
Q2_P03610	C806888.1	Sm_noMatches_Gb_bothSt	none	CCGCACTTGGGAATGCTTAATTTCTTTCTTTTTTCGGATACAATTTTGGACTACTTAATC	1.23284	2.05102	UP	unique/representative
Q2_P03632	C806925.1	Sm_noMatches_Gb_bothSt	none	TGTGCACAGGTATCCCGTTTAAAATCTGACTATTGGACAGTTTTTCTACCTGGTCGTGCT	1.17802	4.02746	UP	unique/representative
Q2_P03878	C807309.1	Sm_noMatches_Gb_bothSt	none	AAGTTCTTTTATTTACGTATCTAGCACTGAGGAAATTCGCGAAGTTAGTTGAGCCGTGAA	0.796023	0	DOWN	unique/representative
Q2_P03921	C807377.1	Sm_noMatches_Gb_bothSt	none	ACAGTGTTGGTAATAGTACCAGTGAATACAGTACACGTCTAGTGAAATCTTCTTGGCTAA	0.770973	3.59206	DOWN	unique/representative
Q2_P04143	C807779.1	Sm_noMatches_Gb_bothSt	none	GTACTATCTGACTGTCTGATTGTCGCATATAATTTCTGATCTACTTAACTTTGCCTATCT	1.27224	1.0701	UP	unique/representative
Q2_P04223	C807918.1	Sm_noMatches_Gb_bothSt	none	GGCCTTTCCATGCATCATATAAATGTCTTTTTTGTAATTGCCTTCATGTTATCCTTCACT	0.7226	3.22364	DOWN	unique/representative
Q2_P04761	C808738.1	Sm_noMatches_Gb_bothSt	none	CTCACCCATCATCACCAAGGCCTGGCAGTCCCACCTCCTGCTCTTTTCATTTCATCCCCA	0.719545	0	DOWN	unique/representative
Q2_P04763	C808742.1	Sm_noMatches_Gb_bothSt	none	GTAGGCTAATTCCACGTTTTAGTTTGTGGGTCTCTGTATTCCTTTCATTCTATTGCGGTA	0.572287	3.59206	DOWN	unique/representative
Q2_P04914	C808961.1	Sm_noMatches_Gb_bothSt	none	CGTCTTCCCAACATTAACCAAGAAGCCCTGCCTGCCTTATTTCCCAGCCTTCCCTACCGC	0.703761	0.858567	DOWN	unique/representative
Q2_P05024	C809170.1	Sm_noMatches_Gb_bothSt	none	TCTCCACTTTCGGCACTATCAGCGCTTTTGGGGCAGTATACTGTCAACAAAAAATCTGTC	0.774147	2.1653	DOWN	unique/representative
Q2_P05085	C809309.1	Sm_noMatches_Gb_bothSt	none	CCAGTGGTATGGCGGATGGTCTTAAACACTTACTTGCATTTAATTTCAGTAAAATATATC	1.18255	1.33039	UP	unique/representative
Q2_P05175	C809507.1	Sm_noMatches_Gb_bothSt	none	GGTATTTGTACCAACTGACAATTCTTTTGTACTTGATTGTGCGTTGATTACGAATTCCAA	1.4275	0	UP	unique/representative
Q2_P05279	C809728.1	Sm_noMatches_Gb_bothSt	none	TTTTGTTGTTGCTGCCGCTGTCATTGTCGGTGTCGTCGTTGATGCTTCCAATACTGTGGT	0.833476	4.62184	DOWN	unique/representative
Q2_P05457	C810126.1	Sm_noMatches_Gb_bothSt	none	GGGATATTCACATCGAACGATTCGATTTGGACGCTTAAGTCGAAACACAAAATTATATAT	1.33044	2.05102	UP	unique/representative
Q2_P05500	C810229.1	Sm_noMatches_Gb_bothSt	none	CTCAGTTAGAGTCAGTCAATCAGAGTTTCCTTTTCTTGAATACAATTTGTTCGTTTATCG	1.24496	0	UP	unique/representative
Q2_P05559	C810294.1	Sm_noMatches_Gb_bothSt	none	CTGGCTGAGCTTCCTTCTTTTTACGTTTCAACATTACCTAACAATTGCAATATGTATATC	1.2545	0	UP	unique/representative
Q2_P05566	C810301.1	Sm_noMatches_Gb_bothSt	none	GCATTCCTTTCTTCCTTCAATACAAAGAAAAACAAGTTCTCGATCAAGAAAATGCCCATT	1.15235	2.1653	UP	unique/representative
Q2_P05640	C810382.1	Sm_noMatches_Gb_bothSt	none	AACTAATATGGCGGATAAATTGAAATAGAATGGAAGGATGAAACTCCTCAGTCCCTCTCT	1.57522	3.22364	UP	unique/representative
Q2_P05653	C810396.1	Sm_noMatches_Gb_bothSt	none	GTAATACATGTTGTTGTGTTTAACAGTCAGTCACTTGTGTACCTTAAGGTGGTTTTTCAT	1.24549	3.22364	UP	unique/representative
Q2_P05667	C810411.1	Sm_noMatches_Gb_bothSt	none	GTAGGCTCGATTTGTTTTTCCTATTTTAAGCTTACCTTACCTCTTATACGCCCATATATA	1.31943	0	UP	unique/representative
Q2_P05718	C810466.1	Sm_noMatches_Gb_bothSt	none	AAAAGTGTTGTGATATCGGCCAAAGGTCAGTTAGTGACAATTATAAGATCTTATGGTCGC	0.844555	0.858567	DOWN	unique/representative
Q2_P05963	C810737.1	Sm_noMatches_Gb_bothSt	none	CGCTAGTGAGAACAATCATTCTCTTTGTAATGCTGTTTTTATGCATGCATTAGTTAGACA	1.38096	2.50621	UP	unique/representative
Q2_P05982	C810758.1	Sm_noMatches_Gb_bothSt	none	GAGTTCAGTTGTTAAGTTATGCCAGTACGATTATGTTGTTGATATCCCGACAATATTTCT	1.52817	2.50621	UP	unique/representative
Q2_P06005	C810784.1	Sm_noMatches_Gb_bothSt	none	CTTCTGACATTACCACCACGACTTGAAAAAGACGTTCGATGAATAAACTTACTACTTTTT	1.52485	4.02746	UP	unique/representative
Q2_P06027	C810806.1	Sm_noMatches_Gb_bothSt	none	GGATTCCACTTTGTTAAAGAAGGTTGTCAATGATTTGCACAGAATTTTTTCCCTCTCTAT	1.31109	3.59206	UP	unique/representative
Q2_P06157	C810949.1	Sm_noMatches_Gb_bothSt	none	GTGAAAACTTTCTGTACCTTTTTCTTCGCATTATATCCGTGAGTGTTAATAACCGAATGG	1.22284	3.22364	UP	unique/representative
Q2_P06181	C810977.1	Sm_noMatches_Gb_bothSt	none	GCTTGTCAATCGTTTCGGTTGGATAGAAATAGTTGAACGTGTTGGCTTTTTACAAAATAA	1.24883	2.81954	UP	unique/representative
Q2_P06208	C811007.1	Sm_noMatches_Gb_bothSt	none	AATTGTGTTGGTTCACTCTGTTCTCCATCATGCGTCATTTCGTTTCGTCTCAATCTCTCC	0.7569	0.858567	DOWN	unique/representative
Q2_P06219	C811018.1	Sm_noMatches_Gb_bothSt	none	GGTTCTTCTTTACATTGTTTTCCTAAACAGTTTTTGACTCTTCATTTGTGCTGTCCTAAC	1.17386	0	UP	unique/representative
Q2_P06330	C811173.1	Sm_noMatches_Gb_bothSt	none	TGATTTCGGTTCTTTTTGTGTACCGCTGTTCATCGACTTCAGCTCCCTCTCCCTCCCCCC	0.852536	1.77099	DOWN	unique/representative
Q2_P06408	C811304.1	Sm_noMatches_Gb_bothSt	none	TGTATCATTTCGATGGCCACTCTTTAATCCTAATTGCCGAGTTGAAAGCTGGAGGCTTCT	0.877201	0.858567	DOWN	unique/representative
Q2_P06457	C811385.1	Sm_noMatches_Gb_bothSt	none	GTTGTGTCTATTGCTCATACTGTCTGATGTTACTTACTACCAACAATATTGTTACTGCTT	0.491442	0.858567	DOWN	unique/representative
Q2_P06478	C811416.1	Sm_noMatches_Gb_bothSt	none	TATTTCGGCTACACACTTTTTGCTCCATCTGCTACTTCCCACCCTCCTGTAACCCTTTTC	0.670658	3.22364	DOWN	unique/representative
Q2_P06536	C811495.1	Sm_noMatches_Gb_bothSt	none	GGTGTCACACATTTTAATAACAAGCACTTACGCGCGTATATACAAGCATTTACATGTTAA	1.27001	0	UP	unique/representative
Q2_P06796	C811910.1	Sm_noMatches_Gb_bothSt	none	TTTTACTGGTTTACTTTGCAATACACCGACTGGTGCTTGTGCTCTGGCCAATTGTCCTGC	0.679843	3.59206	DOWN	unique/representative
Q2_P06972	C812194.1	Sm_noMatches_Gb_bothSt	none	CCCCGAATCCATTTGTCAATCAATCCGATATGAAAGAATACGAAGCAAAAACTATTTTGT	1.25207	4.02746	UP	unique/representative
Q2_P07004	C812252.1	Sm_noMatches_Gb_bothSt	none	GTGTAAGTTCATACTAATCGGAACTAGCCTCTTAATTAGAAGAAAACAAGTTACTGACTG	1.19557	1.50687	UP	unique/representative
Q2_P07379	C812854.1	Sm_noMatches_Gb_bothSt	none	CAAAGTATTGTTTGCATATTGTACTTGTTACCGGTCGGGAAAATATAATTTGCTGAGGAA	1.3038	3.22364	UP	unique/representative
Q2_P07417	C812893.1	Sm_noMatches_Gb_singleSt	none	CACGAATGTCACTTTGTTTTCTAACGCGAGCAAACTATCAAGAAGTGAACATTTAGTATT	1.32057	1.0701	UP	unique/representative
Q2_P07489	C812971.1	Sm_noMatches_Gb_bothSt	none	GAGAATTTTGTGACCGTGATTCAAAACGTAAAAGACGTTAGTATTGTGAAACAGTCTTAG	1.27226	1.33039	UP	unique/representative
Q2_P07591	C813089.1	Sm_noMatches_Gb_bothSt	none	TCATGGCCTACTATATGATACGACAACAGTTGGTACTTTTGGACCGTTAACTTCACCATG	1.24901	3.59206	UP	unique/representative
Q2_P07656	C813204.1	Sm_noMatches_Gb_bothSt	none	GCCTTCTGCCTTTTATTTATACCCACGCTAAGATTAATCTGTGAAAATTACCCACTAAAA	0.728487	1.77099	DOWN	unique/representative
Q2_P07735	C813314.1	Sm_noMatches_Gb_singleSt	none	CAATGCTGTAACCGGGTGAATTCGCTAAAGTACATAACATGACATGAATCCACTAAAAAA	1.37296	0	UP	unique/representative
Q2_P07900	C900216.1	Sm_noMatches_Gb_bothSt	none	GTGTGTGTGCGGATGTGTATGTAATACATACAATGACTTGACAACTAAATTGATTTCTTG	1.18138	1.77099	UP	unique/representative
Q2_P08225	C901432.1	Sm_noMatches_Gb_bothSt	none	CACCTTGCTGTTGGTGCTTATGGTGTTTTCACAACACATAGGCCTTTGTGCTCCTTGGTT	0.823221	0.858567	DOWN	unique/representative
Q2_P08492	C901860.1	Sm_noMatches_Gb_bothSt	none	CTATTAAAGAGTGAGCCCAAGACCTTAATACCTTGTACCCTGCCTGCTACCTTCAAACCG	0.851236	3.22364	DOWN	unique/representative
Q2_P08541	C901945.1	Sm_noMatches_Gb_bothSt	none	CTCAATCATCATCATCATCGTCTAATGTATCTGTTTATGATGCTGTGATAGAAGAGGATA	1.38129	3.59206	UP	unique/representative
Q2_P08569	C901984.1	Sm_noMatches_Gb_bothSt	none	ATGCTTATCAGATTAAGGGCCTTCTGTGATATATGAGCGGGAAGGTCAGACATCCATGAG	1.47244	0	UP	unique/representative
Q2_P08785	C902280.1	Sm_noMatches_Gb_bothSt	none	CAAACATTCCCGTTATTTATCGAACATTAACTCCATTCTGCTTGTGTAATTCTTGTTTGG	1.42125	0	UP	unique/representative
Q2_P09397	C903202.1	Sm_noMatches_Gb_bothSt	none	CAGAAACTCGTTTTATTTGTAGGTTATATTCATCACAAATGGCTTCCACTTAGGTATCAC	0.832323	1.15974	DOWN	unique/representative
Q2_P09544	C903398.1	Sm_noMatches_Gb_bothSt	none	TCTGTTTGTTGACATGACGTTGTTTGTTTCTTCTGGTCCGTCTAGATCTCCCTCAGAACC	0.75575	1.00458	DOWN	unique/representative
Q2_P09560	C903418.1	Sm_noMatches_Gb_bothSt	none	ACTGTTGACTTAGAGTCGACACAGTTAAACTCCTATTAGTCCTCTATCCTTGCTTTGAGA	0.615937	0.858567	DOWN	unique/representative
Q2_P09852	C903816.1	Sm_noMatches_Gb_bothSt	none	GTTCAAAGGTATTTATCTTCGAAACCATTGCCATGGTTAACAGCTAATTCAGAATCTAAG	1.35859	2.1653	UP	unique/representative
Q2_P10074	C904151.1	Sm_noMatches_Gb_bothSt	none	GAATCTTGGTGGCTTATGCAGAAACAATATGGCCTTGTCAACTGTTGATCAAAATAATAA	0.80169	0	DOWN	unique/representative
Q2_P10082	C904161.1	Sm_noMatches_Gb_bothSt	none	CCTCTCCACTTCATTCAATAATGTCTTCCAGCTCGACTGTGTAAATAATTACTTGTTTTT	1.37808	3.22364	UP	unique/representative
Q2_P10275	C904439.1	Sm_noMatches_Gb_bothSt	none	TCACACGTTTGTCTGCCTTGTGTCTTGGCTTTCTTTCTCCGCTCTTGTTCTGTTCTTATT	0.617333	4.02746	DOWN	unique/representative
Q2_P10758	C905158.1	Sm_noMatches_Gb_bothSt	none	GTTTCATTAGTTGACGGTTCAGCTTGTGTCTCTTGTGCTCGACCTGTTGGTCCACCTGGA	0.78196	0.858567	DOWN	unique/representative
Q2_P11276	C906277.1	Sm_noMatches_Gb_bothSt	none	TGGCTTGCATTCGCTCTTTTAACTAAAACGGCTCCAAACATTTTGAATAGATTAATCAAG	0.861459	0.858567	DOWN	unique/representative
Q2_P11338	C906406.1	Sm_noMatches_Gb_bothSt	none	GCGAAAAATTTATATTTATTCGGAAGAACATGTCGCGAAAAAGAAACATGGTACCGTCGA	1.20513	2.1653	UP	unique/representative
Q2_P11840	C907319.1	Sm_noMatches_Gb_bothSt	none	CCCTATTTATAGAGGTTGTGAACAATTTTCGCGGTGTACCAATAAAATGAAGCTTACATA	1.24092	2.1653	UP	unique/representative
Q2_P11874	C907377.1	Sm_noMatches_Gb_bothSt	none	ATGCTGCCTCTCATTCATTATCATCTTCACCATGTTTAACAACATGTTCACCATCATCGT	0.887046	3.22364	DOWN	unique/representative
Q2_P12022	C907729.1	Sm_noMatches_Gb_bothSt	none	GTAACTGGTAAATCTATGGTGCAATTCTCAGTCGAAATGAGTGTACAATTACGTTTTCTT	1.39955	0	UP	unique/representative
Q2_P12134	C907924.1	Sm_noMatches_Gb_bothSt	none	TAGTTCCTTCGATATCAGTTGAAGTAAATGAAAGAATTCCAAGTGCAGCAGATCCAGGCA	1.37425	2.05102	UP	unique/representative
Q2_P12181	C908001.1	Sm_noMatches_Gb_bothSt	none	TTTGGATAATATTTCACGGCATTTAGATCTAGGACAATTTGATTTCCCGGATTGTATGGT	1.12212	2.81954	UP	unique/representative
Q2_P12448	C908552.1	Sm_noMatches_Gb_singleSt	none	AGTAGAACTAACTGGATAGTACAGCATAGGATGTGTGGTTTTTGAGTGTGGCGAAGAGGT	1.28627	2.1653	UP	unique/representative
Q2_P12522	C908693.1	Sm_noMatches_Gb_bothSt	none	CCTCGTATTTGTTGTAATGTATGAATCCTAGGCAAAGAACCATGTACATAAGTCGAAAAA	1.29363	3.22364	UP	unique/representative
Q2_P12599	C908900.1	Sm_noMatches_Gb_bothSt	none	CCGATTTATCCGAAGATAACGGTGGGTAACGTGGTGAGTACTGGTGCCACGGCGTCTGTA	0.645269	0	DOWN	unique/representative
Q2_P12602	C908904.1	Sm_noMatches_Gb_bothSt	none	GCAGTGTTTCCCATTTTTGTGTGCGAGTTCTGCGTTTATTTATTCCTTTTTTACATTACT	1.2074	3.22364	UP	unique/representative
Q2_P12663	C909013.1	Sm_noMatches_Gb_bothSt	none	CACTGGTTACTTCATCAACTTACGTCTATCTGAACCCAACTAATATTAAAAGATATCTGG	1.28686	1.50687	UP	unique/representative
Q2_P12861	C909426.1	Sm_noMatches_Gb_bothSt	none	GAGAATCTACCACATTCACCTATAACTTATGGAGTTAACACATCTATTCATGAAATAGCC	1.38856	3.59206	UP	unique/representative
Q2_P13217	C910084.1	Sm_noMatches_Gb_bothSt	none	CGATACCAGAAAACAGAGAAGTGAGGATGTTCGAGCATAAAACATTTCAACAATTTTACA	1.19049	0	UP	unique/representative
Q2_P13398	C910378.1	Sm_noMatches_Gb_singleSt	none	GCTTCGATTCCTGTATTTTGTCCTTTTGCTCTTTACCCATATTCTTCATTTAGCTTCACT	0.676478	0.858567	DOWN	unique/representative
Q2_P13542	C910670.1	Sm_noMatches_Gb_bothSt	none	GGGAACGACTCGGGTTGCGTTTGTTACGATGTTTTGTGTCGATGTATCCATGAACTTGTT	0.75965	0.858567	DOWN	unique/representative
Q2_P13596	C910791.1	Sm_noMatches_Gb_bothSt	none	CTGACTTTTCTTCCTTGAGTCGAGCAGTGTCGATCTTTGTTTTGGTTATTTATTAGGAAG	0.772273	3.22364	DOWN	unique/representative
Q2_P13621	C910899.1	Sm_noMatches_Gb_bothSt	none	CGTAGAACACATAACTAATCTGGGTCCCAGTTTTTATTTACCTACCCACTTAAAATTTAC	1.38711	0.863588	UP	unique/representative
Q2_P13659	C910966.1	Sm_noMatches_Gb_bothSt	none	AAGCGTTTGTTATTGAATACATGAGGCGTCCAATTCATGTAGATGAGTTGTCTGATAAAA	1.41304	1.0701	UP	unique/representative
Q2_P13667	C910979.1	Sm_noMatches_Gb_bothSt	none	TGTTGAAGCAGTCGGTCAAGTGTCGAATAACGAAACATCAGATGTAGACATAAAACATGC	1.22803	3.59206	UP	unique/representative
Q2_P14128	C911837.1	Sm_noMatches_Gb_bothSt	none	CGAATATCCTCTGCCATCTATTGAAGTATGAGTATCAAGTATTCTTGGATTACTTTGATC	0.92775	3.59206	DOWN	unique/representative
Q2_P14316	C912189.1	Sm_noMatches_Gb_bothSt	none	GATCATCATGACTGGAGAATATCAATGAACCTAGAGCCTGATTCAAATATGAATTGGATG	0.917441	0.858567	DOWN	unique/representative
Q2_P14318	C912193.1	Sm_noMatches_Gb_bothSt	none	TTATTAGTCAATGCGGTAAAAAATGTTGATTGCTCCATGGTCCCTTTTAGGCGATGCACA	0.646445	0.858567	DOWN	unique/representative
Q2_P14394	C912373.1	Sm_noMatches_Gb_bothSt	none	CCCCACAGCAACAATAACAACAATTCATGATCTCCATTCCATTTCCACATAATAATGATA	1.19509	3.59206	UP	unique/representative
Q2_P14411	C912413.1	Sm_noMatches_Gb_bothSt	none	CTGACCTCAAATAAAAGCTCAGCAGTTTTTGACACGTGTGCATTTTAATTCATTAGTGTT	1.11988	3.22364	UP	unique/representative
Q2_P14478	C912536.1	Sm_noMatches_Gb_bothSt	none	TGTGCACGCAAAAAGACATTTTACCGATTCATTTCTACGATTCCATGTGCATAATAAAGG	1.12767	2.81954	UP	unique/representative
Q2_P14482	C912541.1	Sm_noMatches_Gb_bothSt	none	GCACTGTTTATTTCTGTATGCTGTTTATCTTCCTTTCGTAATGCTTGAGTATCTGTATCT	0.637982	3.59206	DOWN	unique/representative
Q2_P14492	C912554.1	Sm_noMatches_Gb_bothSt	none	CATGATGGCTACCAACAAAACCATTGTTTATCTCCCATAGCATTTCCGACTTTTGGACAT	0.871711	2.1653	DOWN	unique/representative
Q2_P14499	C912570.1	Sm_noMatches_Gb_bothSt	none	GAAAATGCTACCAACTGGTTAATGGAACATTTAGATGATCCAGATTTAAATGATCCGTTG	1.17035	2.81954	UP	unique/representative
Q2_P14519	C912629.1	Sm_noMatches_Gb_bothSt	none	GTTTGCCCTAGTATTGTGATCAGGTTTAATTGTAAGCGTCAGGTGTATCCTATTCACCTC	0.722274	0	DOWN	unique/representative
Q2_P14602	C912794.1	Sm_noMatches_Gb_bothSt	none	CTGCTTGGATTGATCCAGAGTTAATGAGGAAAACTGACCCATCAATTGATAATAATAGGA	1.26781	0.863588	UP	unique/representative
Q2_P14699	C912976.1	Sm_noMatches_Gb_bothSt	none	CGGTACAAGCGTGAGGGACTTCTTTGATTAAAACTGACTATATTTTGTTGTTTTTACTGA	1.84685	1.50687	UP	unique/representative
Q2_P14825	C913231.1	Sm_noMatches_Gb_bothSt	none	GATGAGTCTCCTTGTGTATTAGAAACACCTACAACTCGACCGGCGTCTTTAATTTCAGAT	0.732855	0	DOWN	unique/representative
Q2_P14941	C913508.1	Sm_noMatches_Gb_bothSt	none	GATTGTTTTTAATCTGTCGCCTTCTTTACGTCACTGCTTGCGATTTGTAGTGTTTTTACA	0.783002	2.50621	DOWN	unique/representative
Q2_P15231	C914147.1	Sm_noMatches_Gb_bothSt	none	GTATATCCGATTCCCGGCCCCATGTGTTATTTGTCTGCTGTTTTCTCTTTTGATTTGAGC	0.678283	0	DOWN	unique/representative
Q2_P15474	C914878.1	Sm_noMatches_Gb_bothSt	none	CGTTAGGTGTAGACTGCAGGACGTGTGCTTAGTCCTACTTAGAACTCTTTAAATGGATGA	1.18169	1.0701	UP	unique/representative
Q2_P15906	C916007.1	Sm_noMatches_Gb_bothSt	none	GCGAGAAAAGGTATCTGATCAAGTATAATTTTATCATTGTTATTTAGTGCTTAGTCCGCC	0.866242	2.50621	DOWN	unique/representative
Q2_P15910	C916019.1	Sm_noMatches_Gb_bothSt	none	TGTTCAACGCTCTCGCATACATTATTCATACAATTTTCCACTTCTCCTTTTAGTTTTTCG	0.726025	4.02746	DOWN	unique/representative
Q2_P15959	C916121.1	Sm_noMatches_Gb_bothSt	none	CAACCGGATGTCACTTAACTGAGCATTTATACATTACTAATTTTGAAAACCAAAGGGAAC	1.24372	4.02746	UP	unique/representative
Q2_P15986	C916172.1	Sm_noMatches_Gb_bothSt	none	GCCGGCACACGCACACACATTCAAATAATACATACAATCTTGTAGATAATTATTATTTGG	1.2446	0	UP	unique/representative
Q2_P16005	C916206.1	Sm_noMatches_Gb_bothSt	none	GGGAAGAAACTCAACTTTACTCAACTGTGACTTATCAGTGACAATTAGATATGACAGTAT	1.30581	0.863588	UP	unique/representative
Q2_P16046	C916300.1	Sm_noMatches_Gb_bothSt	none	GTGCTGCAAAACAATATCCAAGGTAAAAGTTGAAGGGGTTGTGTGACAATATTATAAGTT	1.23255	3.22364	UP	unique/representative
Q2_P16058	C916323.1	Sm_noMatches_Gb_bothSt	none	GGGTTGTATCTATTCTTCGACTTTTGTGTTTTTTCTAATGGTGTGTCTATTGTGATAGAG	1.31017	3.22364	UP	unique/representative
Q2_P16065	C916331.1	Sm_noMatches_Gb_bothSt	none	CCTATCTATCTGCTCACATTCACACAAGGCTACTATACTCATTTGTTTGATTATTTGTTC	1.41181	0	UP	unique/representative
Q2_P16068	C916335.1	Sm_noMatches_Gb_bothSt	none	GCAAGTGGTGTGAAAGTGTTATGTGTGTTCGATCTATTCGGTCATTTATGTCATAATTAT	1.20445	2.50621	UP	unique/representative
Q2_P16077	C916354.1	Sm_noMatches_Gb_bothSt	none	CACGCAAGTCAAAAACAGTTGCGTATATATCTTAGTGTTGTTATTAAACCTCGATTGTGA	1.28899	3.22364	UP	unique/representative
Q2_P16097	C916389.1	Sm_noMatches_Gb_bothSt	none	CTCAGCACTGACAGCCAGTTCTTGTTTGGTTAGGACATCATTATAATCAAAAAATTTGTA	1.11331	3.59206	UP	unique/representative
Q2_P16129	C916453.1	Sm_noMatches_Gb_bothSt	none	CCGTTAAGTCTTTCATTATAGTTTGCTTCGGACTATATGGATATATGTAGTCGTACTGAA	0.803739	4.02746	DOWN	unique/representative
Q2_P16190	C916573.1	Sm_noMatches_Gb_bothSt	none	TAACGAATCAAATCCTTGCTTAAACGCCCATCACATCGATGTAGACTGATGTATCTGTAG	1.25078	0	UP	unique/representative
Q2_P16229	C916655.1	Sm_noMatches_Gb_singleSt	none	GTGTGTGGATTGATGGTATTGGATCAGGAAGCGAGAGGGAGAGAGAGATTGAGTAGTTTG	1.25706	3.59206	UP	unique/representative
Q2_P16747	C917680.1	Sm_noMatches_Gb_bothSt	none	GTCACGGCTCTTCATTCTCTTGTTTATTTCTCTGTATTCGGTCTGTGCTTTGGCTTTCTC	0.723427	0	DOWN	unique/representative
Q2_P17229	C918631.1	Sm_noMatches_Gb_bothSt	none	GTCGAAACCAGAGATCTGGTCACACTATAAACAGTGACATTAATTTATAGATCTGATTTG	1.31705	2.50621	UP	unique/representative
Q2_P17248	C918672.1	Sm_noMatches_Gb_bothSt	none	CTCCATCCATGGTGACTGTTATGATACCTTGTAAAAAACACACAGTTACTTTTTCATATG	1.43776	1.0701	UP	unique/representative
Q2_P17264	C918731.1	Sm_noMatches_Gb_bothSt	none	ATCCGATTTGCAGTTATATTTGTGTTTCTCTCGCCATAGGTGTATTTGTTTTGATCATCA	0.682878	2.50621	DOWN	unique/representative
Q2_P17265	C918740.1	Sm_noMatches_Gb_bothSt	none	CACCATTATGATTAACGATTTATCCAAGGGTTGTATTACTAGTCACTATGGTGATGATGA	1.34677	4.02746	UP	unique/representative
Q2_P17354	C919175.1	Sm_noMatches_Gb_bothSt	none	GTACTTACTCTGGGTTGTAGTTAATTTTGTCGAGTTATACTATACATGTATGATCTCTCG	1.23056	3.59206	UP	unique/representative
Q2_P17363	C919199.1	Sm_noMatches_Gb_bothSt	none	CGTATATCGTGCATCTATTAAACCGCCAATGTGTAATGGAGACTTTTGAATGATGTATTT	1.36239	1.0701	UP	unique/representative
Q2_P17491	C919555.1	Sm_noMatches_Gb_bothSt	none	ATGATACTGCTTTCGATATCAGCATTTCAGGAAAAACTACCCTTTGTTAGACTAGGCAGC	1.20963	2.81954	UP	unique/representative
Q2_P17569	C919968.1	Sm_noMatches_Gb_bothSt	none	GTGTCTGTATTTCCTTATTTTTGTTAGCTTCTAATTTTTGGTTGCCTACCATATCCTCAG	1.35446	0.546939	UP	unique/representative
Q2_P17626	C920079.1	Sm_noMatches_Gb_bothSt	none	GATGTGTCCATGGATCTTGGTTAACTACTTGGTTTTATATAACTGATTGCTATTGTCTAC	1.10616	1.0701	UP	unique/representative
Q2_P17628	C920081.1	Sm_noMatches_Gb_bothSt	none	CAGCTGTGAGTCCGCCAGTTTTATCTGACTAACCATTCGTATTTACGAATTAACTGATAT	1.27659	2.1653	UP	unique/representative
Q2_P17665	C920236.1	Sm_noMatches_Gb_bothSt	none	CACGCACACACAAAGAGAAGAAAACACAATTCTGTTGTGGAAAAGAAAAAGGAAATAATC	1.44338	1.50687	UP	unique/representative
Q2_P17824	C921042.1	Sm_noMatches_Gb_bothSt	none	CTTTCCCTCTAGTTTTACATCTTGTTTCGTTTTTGAAAAGGATATATGGGCATCCATTGT	1.20537	3.22364	UP	unique/representative
Q2_P18833	C801392.1	Sm_noMatches_Gb_bothSt	none	GTAATATATATGTATGTGTGTGTGGTTGTAATAGAGGCTCACATACGCGCACACACACAC	1.25167	3.22364	UP	unique/representative
Q2_P19079	C801705.1	Sm_noMatches_Gb_bothSt	none	CGATCTGATCCATGAATCGTCATTATGTCAGAATGAGACTATTAGTGTTCATCTTACATA	1.45384	2.1653	UP	unique/representative
Q2_P19587	C802334.1	Sm_noMatches_Gb_bothSt	none	GACGATGGTGATGATGAGGTTGATGATAAAAGTTGTGAAGCTAATAAACGTACTAAAGAA	0.892147	0.858567	DOWN	unique/representative
Q2_P20101	C802998.1	Sm_noMatches_Gb_bothSt	none	GAATCTACTTCGTCTTTGGTATATCGAGCCTTCTTATCCTCATCTAATTCACCGAAAAAT	0.741277	1.33039	DOWN	unique/representative
Q2_P21757	C805324.1	Sm_noMatches_Gb_bothSt	none	TGCCTGTTACTGGGCCAATCGTCAGTTTTCTATATGATTTAGGATTTGACTATGAATCTA	0.790515	0.858567	DOWN	unique/representative
Q2_P21789	C805371.1	Sm_noMatches_Gb_bothSt	none	GAATTGAAGTTTTGGATGTATCCATATCTACCTGTTGCAATATCATCATTTCATCAGTGG	1.16851	4.02746	UP	unique/representative
Q2_P21829	C805423.1	Sm_noMatches_Gb_bothSt	none	AGTCCAGGTTCCACCTAGTTTTGTGTGTGTTGGTCAGTGGGGCTTATGGAGTTGACCCGC	0.789047	2.50621	DOWN	unique/representative
Q2_P22053	C805731.1	Sm_noMatches_Gb_bothSt	none	AGCTCAGTGTTAGTTCAAAACCAAATATTTTGATCGTACATCATAGCTCCACTGGTTTAG	0.860388	4.02746	DOWN	unique/representative
Q2_P22167	C805871.1	Sm_noMatches_Gb_bothSt	none	GCTGTCTCTTTATATCTTCTGGTTACACGCTACTGTATCGCATTCCAACTTGGTGGGATA	0.792537	2.1653	DOWN	unique/representative
Q2_P22222	C805948.1	Sm_noMatches_Gb_bothSt	none	CCCCACTGTAATAACTATTTGTTCACTTGATGATTATGTAGACTAATTGCACATCACAAG	1.31731	1.33039	UP	unique/representative
Q2_P22490	C806313.1	Sm_noMatches_Gb_bothSt	none	GATGCATTTAGGCACATCGATTCCATCAAATGAATACACGTCTGTTAACAATGCTATAAA	1.25837	2.81954	UP	unique/representative
Q2_P22695	C806580.1	Sm_noMatches_Gb_bothSt	none	AATCAGCAAATGTCTGTGCTTGACTCGGAGGCGACCTTCGGAGTCACCGCTTTCGGCATG	0.756521	4.02746	DOWN	unique/representative
Q2_P22827	C806755.1	Sm_noMatches_Gb_singleSt	none	GACACACTGAGAATTTTTCAAGCGCTGATCGATGTTGAGCGTGGTCTTGGTGAACTGACT	0.844694	2.05102	DOWN	unique/representative
Q2_P23043	C807048.1	Sm_noMatches_Gb_bothSt	none	CTTTTATGTACGTGTATGTGTGTATGTATGTATATGCGAGCAGTGGTTTTTCTAGTCATT	1.70471	2.05102	UP	unique/representative
Q2_P23198	C807260.1	Sm_noMatches_Gb_bothSt	none	GTTCTGTCATTACCACCACCTTCAGCACAAGTATCCTCCTCATCATCGTCGTCATCATCG	0.787045	0.858567	DOWN	unique/representative
Q2_P23342	C807471.1	Sm_noMatches_Gb_bothSt	none	AGTGAGTGTGGTCGAAACAATACTGCGCTTTCAAATCTTTTATCCAACATAGCAGTAGAA	1.19867	3.59206	UP	unique/representative
Q2_P23520	C807699.1	Sm_noMatches_Gb_bothSt	none	GGGTTCAGGATTTTCACGTCAGTGTCTAGCTTGTTTGAGGAGTTTAACCAAATTACTGGC	1.3017	0	UP	unique/representative
Q2_P24034	C808383.1	Sm_noMatches_Gb_bothSt	none	AGTAGAACTAACTGGATAGTACAGCATAGGATGTGTGGTTTTTGAGTGTGGCGAAGAGGT	1.29599	2.50621	UP	unique/representative
Q2_P24488	C808982.1	Sm_noMatches_Gb_bothSt	none	GTGGTGGTGTTGGCGAAGATTCAATCAACTGTTCATCCAACGAAACATTATCTTTACGAG	1.78791	0.546939	UP	unique/representative
Q2_P24895	C809478.1	Sm_noMatches_Gb_bothSt	none	GCCTCCAATGCATTTCTGACTGACATCACTGAAAACAATTATAAAACTATGTATGTTCGA	1.23388	2.05102	UP	unique/representative
Q2_P24941	C809546.1	Sm_noMatches_Gb_bothSt	none	ATGGGTTCGATAGCCTGTGAAAGGGTTTTAGATATGCTTTGATGGGGATTTTAACGAAAC	0.692273	2.1653	DOWN	unique/representative
Q2_P25026	C809667.1	Sm_noMatches_Gb_bothSt	none	CGCAGATTATAGCGAGAAGCCAAGAACATTACGAAATCAAGTATTAATATTCCTTAACCA	1.20798	1.0701	UP	unique/representative
Q2_P25068	C809723.1	Sm_noMatches_Gb_singleSt	none	AGTGTCCTGGTGTCATTCGAGTTGCCATTAACCGAAACTCTGACATATTTTTCATGACTT	1.33193	2.1653	UP	unique/representative
Q2_P25144	C809831.1	Sm_noMatches_Gb_bothSt	none	GCTCAGCTTTCTGGATTACGAATTGCCATTTTTGCGCCAAGTTGTTTAACTTATTATTAA	1.31908	1.77099	UP	unique/representative
Q2_P25155	C809850.1	Sm_noMatches_Gb_bothSt	none	GGCCCTACCAACAGATGATCATTAAATTGTCAAGCTACACATCCTTCATAAATTTTAGTA	1.23207	3.22364	UP	unique/representative
Q2_P25219	C809931.1	Sm_noMatches_Gb_bothSt	none	CGCTTAAATGGGACAGTTTTATACACAAAAGCTATGTTCAGCGTTTATTTAAGCGTTGTT	1.44721	1.50687	UP	unique/representative
Q2_P25312	C810052.1	Sm_noMatches_Gb_singleSt	none	CGAAAATTGGTGTAGTATGGAAACACTTATGCGTTCGTTAACTTTAGCCTGAAGTTTAAT	1.24499	0.863588	UP	unique/representative
Q2_P25324	C810064.1	Sm_noMatches_Gb_bothSt	none	GTCTTTCTCCATATATGTGTCTTTATACTTGTGTGAATAAATCTTTACCCATTGAACCCC	1.33677	1.50687	UP	unique/representative
Q2_P25343	C810090.1	Sm_noMatches_Gb_singleSt	none	TCAATACAACTGATTACATAACCTGAGAGTGTTCTTTCTATGGTAACAAAGAAGAATGGC	1.34531	2.05102	UP	unique/representative
Q2_P25460	C810234.1	Sm_noMatches_Gb_bothSt	none	GCAGAGTAACTAATCCCAAAGAGTGTACTTTACTGTAATGTAAATCCATCAAGAGAATTC	1.46655	4.02746	UP	unique/representative
Q2_P25597	C810574.1	Sm_noMatches_Gb_singleSt	none	GAAAGATCACAGTGTTTACAATTTTTAAGCATATCAGGGTCGTACATCATCATCATCATC	1.31594	0.863588	UP	unique/representative
Q2_P25719	C810880.1	Sm_noMatches_Gb_bothSt	none	GTGGAGCTATCTCTTGGTTACCTAATGAATTCAAATGACCATTCAGATAATTAACATCAC	1.1753	1.0701	UP	unique/representative
Q2_P26173	C811575.1	Sm_noMatches_Gb_bothSt	none	TACCATTGATTCTTCACTCTTCCCCTTTTTAATGAGTATAAAACACACCCCCTTTCGAGA	1.1662	2.81954	UP	unique/representative
Q2_P26708	C812354.1	Sm_noMatches_Gb_bothSt	none	TGGTATTTTGAGTGGTGGTTTAGTATATTTTACCAAGACAGTTCTCCTGGGTTTATCTGA	1.29753	3.22364	UP	unique/representative
Q2_P26812	C812513.1	Sm_noMatches_Gb_bothSt	none	TACATATATGTTAATTAGATACATTCACTCATGTTCTTTCCTACCTACCTCCCTCCCTCT	1.26441	3.22364	UP	unique/representative
Q2_P26818	C812520.1	Sm_noMatches_Gb_bothSt	none	CCCACATCACCAAAATTAGCATTGTAGTAAAACTGTCTAAAGCCAAATCAGTTGTTTCTA	1.2509	1.0701	UP	unique/representative
Q2_P26941	C812701.1	Sm_noMatches_Gb_bothSt	none	CCACGATGGTGTCGATGAAACAGTTTTCATCATTATACTTTCATTGGTTTAATTAATGGC	0.728764	4.02746	DOWN	unique/representative
Q2_P26969	C812742.1	Sm_noMatches_Gb_bothSt	none	ATCATGAAAATGTTGGTACTTGAATCCGACGGTGAATAATACTCTTCAGTTTTTTCTTCG	1.31881	0	UP	unique/representative
Q2_P27005	C812785.1	Sm_noMatches_Gb_singleSt	none	CGAAAAGCTGTTCTGAAATTTTACCACATTCTGAGATTTATGTGTGTGATGATATACGAG	1.37413	2.1653	UP	unique/representative
Q2_P27039	C812831.1	Sm_noMatches_Gb_bothSt	none	GTTCATACACAAAAAAGGAGGAGGGAAAGGAACTCTTATGTCTTTTAGTTTTCGCTTATA	0.578796	0	DOWN	unique/representative
Q2_P27259	C813293.1	Sm_noMatches_Gb_bothSt	none	CTCGTGGTCCATGTTATTTTGACGCAATTATTGTAAATAAAGGATCAAGAGATCTGATGT	1.30836	1.77099	UP	unique/representative
Q2_P27359	C813433.1	Sm_noMatches_Gb_bothSt	none	CCGTGATGCTTATTGTCGATGTGTATTTGGAGGTTAATTTCAGGTTTCTTATTTTTCCAA	0.857418	3.22364	DOWN	unique/representative
Q2_P27440	C900096.1	Sm_noMatches_Gb_bothSt	none	GCATACATCATGGCGTACACGTGCGATAGGATTATTATTGTTAAGAAATCTTGTAGTATT	1.15532	2.1653	UP	unique/representative
Q2_P28373	C902112.1	Sm_noMatches_Gb_bothSt	none	TAAATCAAGTTTCGGATCATCTGCTCTCTTTTCTACCTCCAGTCCTCATCCTTCAAATTC	0.834962	2.50621	DOWN	unique/representative
Q2_P28478	C902254.1	Sm_noMatches_Gb_bothSt	none	CAGATCGGCCTTCAGTGAGACCACCTTTCTTACCATCTCCAAATACATTCTTGCCTTTCT	0.703169	0	DOWN	unique/representative
Q2_P28481	C902257.1	Sm_noMatches_Gb_bothSt	none	ACTCGCTCAGTGAAAACTGGCCCACGTCCTTACATAGTTGCCTGTACGGTTCATGGTGTA	0.785056	3.22364	DOWN	unique/representative
Q2_P28619	C902469.1	Sm_noMatches_Gb_bothSt	none	TGTGCCATGTTCTACGCTCAGTGTGACTGACTGACTAGTGTTTGGTGTGTCAGTCATTTT	0.82723	1.00458	DOWN	unique/representative
Q2_P28642	C902503.1	Sm_noMatches_Gb_bothSt	none	TTTAGGCACATGTTTCTCATTTCTGTTTGTTGCCCCTAGTCCTCTTACGTCACTATAATG	0.75961	1.77099	DOWN	unique/representative
Q2_P28801	C902712.1	Sm_noMatches_Gb_bothSt	none	TATTGATGTTCGTAAGTTCTCAGTGGTTAAGGCCTGTATCATTTTCGTGGTCCTGTCTTT	0.832834	1.50687	DOWN	unique/representative
Q2_P29306	C903430.1	Sm_noMatches_Gb_bothSt	none	CCACCAGCTGAAGTAACTGTTCCATTTATGCAACCATATATAGTTCAAGTAAGAACGAAA	2.01516	2.81954	UP	unique/representative
Q2_P29417	C903586.1	Sm_noMatches_Gb_bothSt	none	CCAGATGAATGTACAGACACAATCAGGAATAATTCAAAAAGAACAAGGAATACAAACACG	1.28252	3.22364	UP	unique/representative
Q2_P29552	C903772.1	Sm_noMatches_Gb_bothSt	none	GAATCATGAAGGTGATCTGTATGAATTAGTTAATAATGACACTGACGATTGGACACCAGA	1.50669	1.77099	UP	unique/representative
Q2_P29973	C904328.1	Sm_noMatches_Gb_bothSt	none	ATGTTTCAAAACCTCGATCGAAAAGTTTAACTCGATTAAAAACATGGTGGTCTAAACGCA	1.57401	0.863588	UP	unique/representative
Q2_P30457	C905035.1	Sm_noMatches_Gb_bothSt	none	TTATTTACTTTTCATCTTGTCTCTTTCTTCTCACTTTGCTGATGTGGGGCTTAGCAATTT	0.70662	2.1653	DOWN	unique/representative
Q2_P30916	C905970.1	Sm_noMatches_Gb_bothSt	none	GGTTCGCATTCTGTTTCGTTTCGTTTTCACGAAAAGTTATAAAACACAGTTCTTGTTTGA	1.22122	4.02746	UP	unique/representative
Q2_P30960	C906074.1	Sm_noMatches_Gb_bothSt	none	CTTTGATGTTATTGCTAGTGCCTAGTGTCTGTTATTTTGAACGTGTATTAACCAGTTTAG	0.65236	2.1653	DOWN	unique/representative
Q2_P30976	C906097.1	Sm_noMatches_Gb_bothSt	none	TTCAGTGACTGAGTGAAACTGTGATGATAACGAAGCTTCAAGGTCTTACCTCCTATAATG	0.904477	2.05102	DOWN	unique/representative
Q2_P31019	C906172.1	Sm_noMatches_Gb_bothSt	none	CTTTCCTTCACTGGACTATCAATTTGCATTCCACATTCCCTAGTTAGGTTTACGCAGCTG	0.650909	3.59206	DOWN	unique/representative
Q2_P31217	C906579.1	Sm_noMatches_Gb_bothSt	none	GCCAAACAAAACTAAAATACAGAATGCTAAATTAACATCCTCAGTCATGCCCTGATCATA	0.795863	0.858567	DOWN	unique/representative
Q2_P31274	C906665.1	Sm_noMatches_Gb_bothSt	none	CTGGACTAACCGCTTTAAGTACTATACTTCATTCATTAATTCCATTAATGCGTTTACCAG	1.12288	1.33039	UP	unique/representative
Q2_P31382	C906900.1	Sm_noMatches_Gb_bothSt	none	TTCACACAACCAGTTACTCAAAGTTCATCGCAAAGGTTTCCTCAGTCCGGTCATACACAA	0.744241	2.81954	DOWN	unique/representative
Q2_P31538	C907176.1	Sm_noMatches_Gb_bothSt	none	TTTGATTTTTAAGCATTTGTTCAGTTGCCGTTGTCGTTGTTGTTGTTGTCGTTAATGGTG	0.736088	0	DOWN	unique/representative
Q2_P31687	C907381.1	Sm_noMatches_Gb_bothSt	none	GGAACTGTTATAGGTTCAGATATGAAGTTGAATAGAATGGTGGCTACTAAATCCAAAGAA	0.837345	1.33039	DOWN	unique/representative
Q2_P31727	C907445.1	Sm_noMatches_Gb_singleSt	none	CCTACACCTACACACACACATACAAGAACACCACTTTAATGTAACGTTATAAATTAGCTA	0.878079	3.59206	DOWN	unique/representative
Q2_P31739	C907468.1	Sm_noMatches_Gb_bothSt	none	ACACGTTTCAGTTGTTCAAGTTTACCTGTAAAGAAACGCAAGTTGGATTGGAAACAATCA	1.21221	3.22364	UP	unique/representative
Q2_P31844	C907732.1	Sm_noMatches_Gb_bothSt	none	TTCGTTGCTTGTTTTTACGCTTGAGTTTTGCTGTGGCTTTGTGTTTTTGTGACTTGCTTT	0.705563	0	DOWN	unique/representative
Q2_P32018	C908041.1	Sm_noMatches_Gb_bothSt	none	CTTCTTCATTAGTTGCATTAGGTTTTCGACAATTTTCCGTACCTTTTTCTATCAGCTCTC	1.17984	3.59206	UP	unique/representative
Q2_P32285	C908631.1	Sm_noMatches_Gb_bothSt	none	AGCAAGTCGACATACATCTTCACATCAATATGCACATTACTCTGTTGATGTGATCATTCA	1.21686	2.50621	UP	unique/representative
Q2_P32396	C908825.1	Sm_noMatches_Gb_bothSt	none	CTGGTGGAGCATTTGGCAAATTAGAAGCACGTAATGAAGAAGAGTACTTCTATCGATTGG	1.19324	2.1653	UP	unique/representative
Q2_P32518	C909073.1	Sm_noMatches_Gb_bothSt	none	GTTACATTTTCCACTGGATCATACATTTTACCCTAAAAGAACTGCTTTACCACATGAATC	1.13997	0	UP	unique/representative
Q2_P32736	C909531.1	Sm_noMatches_Gb_bothSt	none	CAATGGATAACGTGATCTATACAAAGGAGAATCTCAGTGAATTGTATTCAGAAGGCATTT	1.30706	3.59206	UP	unique/representative
Q2_P32779	C909593.1	Sm_noMatches_Gb_bothSt	none	GTTGTTGTTGTTGCTGACTACCACTTCGAAACTGATCTTGAGAGGCTTTTTTAGACGAAC	1.24037	3.22364	UP	unique/representative
Q2_P33036	C910012.1	Sm_noMatches_Gb_bothSt	none	TACATACGAAAACAGATTTCCAGAGAACCAGCATGGTGCCGTTCATCAGATAGTTTAAAA	1.11836	4.02746	UP	unique/representative
Q2_P33051	C910052.1	Sm_noMatches_Gb_bothSt	none	CAAAGCATTACATTGCAATTATTGGCGGTTATAATCGTAAAGGTTGTTTAGATAGTGTGG	1.25974	2.50621	UP	unique/representative
Q2_P34027	C911880.1	Sm_noMatches_Gb_bothSt	none	AGGAAAGGTTGACCATCAGCCCTCCCTCTTTGCAGTGCTCACGTCTATGTGTGTGTCATA	0.837002	0	DOWN	unique/representative
Q2_P34138	C912058.1	Sm_noMatches_Gb_singleSt	none	CTGCTAGTCCACAAGATTCTCAAGTGTTATTGTTCAATATATTTAAAAAGGGGTCATCTG	0.812878	3.22364	DOWN	unique/representative
Q2_P34315	C912435.1	Sm_noMatches_Gb_bothSt	none	TTCTCACATTCAGTCAGAAGATCTACTTCTTCGGAATCATGTGAACCTTGTGAAACATTG	1.36168	1.33039	UP	unique/representative
Q2_P34366	C912522.1	Sm_noMatches_Gb_bothSt	none	CTGCCCAAGGTGGATTGGCATCCACATATAGAGCTAAAGTTACAGATTCACCTAGTTGCA	1.14837	2.50621	UP	unique/representative
Q2_P34983	C913843.1	Sm_noMatches_Gb_bothSt	none	GTGTGCCTGTTATTTGTTAGGTTTAATTATTTAGTGCTTCAAACAGATTCTAAACGGGCA	0.776999	0.858567	DOWN	unique/representative
Q2_P35055	C913975.1	Sm_noMatches_Gb_bothSt	none	CCAGTTCTACCTGGTTTTTGATAGATGTTTAACTTGTGTCGGCTATTGATATCAATAATG	0.710871	0	DOWN	unique/representative
Q2_P35068	C913993.1	Sm_noMatches_Gb_bothSt	none	GCCTCTTAGTCCTTTTATGCTGCGATTGAGGCACTTGGAGATTAGTTTTATCGCTTGGTT	0.803122	1.00458	DOWN	unique/representative
Q2_P35088	C914019.1	Sm_noMatches_Gb_bothSt	none	ATGCCTTCTCCACTACATGTCATTCCATTTCTCTTATCTCTTTCCTATTCACTTCCTACA	0.788144	1.77099	DOWN	unique/representative
Q2_P35273	C914499.1	Sm_noMatches_Gb_bothSt	none	TGTGTCAAACAAAGGACTGGCGTGCTCCTTACCAGTCTGCTCTATGATTTCGAAACACGG	0.810445	3.59206	DOWN	unique/representative
Q2_P35448	C915049.1	Sm_noMatches_Gb_bothSt	none	TCGCTGCTAGATCTGACTATCCTGATGCCTCGATATTCTCATTAGGTTCCAGGCATTATA	1.11421	3.22364	UP	unique/representative
Q2_P35503	C915160.1	Sm_noMatches_Gb_bothSt	none	CCCTTATTAGGGAACAATACACGGTGACGTCTATCATCAGCATTAACACAAGACTTTTTT	0.801237	0	DOWN	unique/representative
Q2_P35548	C915214.1	Sm_noMatches_Gb_bothSt	none	CATCTTTAGACACTACCCTTCAATTTTTTAGTGTGTTTTATCACATGCAAACTGGAGCAT	1.15798	3.22364	UP	unique/representative
Q2_P35652	C915338.1	Sm_noMatches_Gb_bothSt	none	GGAACGTCGAAGAGTCAAATGACAGCTTTCTTATGATCACTAGATGTGTGTTAATTTTAA	1.40401	0.546939	UP	unique/representative
Q2_P35746	C915456.1	Sm_noMatches_Gb_bothSt	none	GGAATGAATTCGTCCATACACACAAACACATTTATCCATTGAATTCTCTATACATGGCAA	1.36335	0	UP	unique/representative
Q2_P36041	C915833.1	Sm_noMatches_Gb_bothSt	none	CTATCCGCTGATAAACTTATCATTATCCACTTCCTTTCTTACTGATCTTGACGTCTCTTT	1.35785	0.546939	UP	unique/representative
Q2_P36066	C915866.1	Sm_noMatches_Gb_bothSt	none	CAAACAAGTTACATATACTTTCAAAGCTTCAAGCTAGATGTAACGCCGCCTGTAGAAGCT	0.834188	4.02746	DOWN	unique/representative
Q2_P36127	C915936.1	Sm_noMatches_Gb_bothSt	none	GCTTTTGCTACCTGTATTCTGCCACATCTCAAGCTTCTTAATTACCTTAAGTATTTGTTT	0.715504	1.50687	DOWN	unique/representative
Q2_P36349	C916331.1	Sm_noMatches_Gb_bothSt	none	GGAGGGAGAAAGTCAGAACAATAAGCATGCACGATTATCCAAATACACAAGAGCTGGTGT	1.18852	2.1653	UP	unique/representative
Q2_P36444	C916584.1	Sm_noMatches_Gb_bothSt	none	CGACCGTGCATTTCGTTTTCCTAAAATATCCATAAGATTTTTGCTCATATAGTATGGTCT	1.18574	2.1653	UP	unique/representative
Q2_P36948	C917485.1	Sm_noMatches_Gb_bothSt	none	ATCCAGTTTATTATCATAGCTTAACTTGCTGCCTGCTCTGGTGTAAATTAGTCCAGCTTC	0.74762	2.05102	DOWN	unique/representative
Q2_P37027	C917609.1	Sm_noMatches_Gb_singleSt	none	CATTTGCCTTGCCTTACTGGTTTGTCTTCTGTTTTTGAAGTTGACTCAAATGAAACCAAG	0.859839	2.50621	DOWN	unique/representative
Q2_P37180	C917849.1	Sm_noMatches_Gb_singleSt	none	CTAGTTTACGATATTTCTCTACCAGTCTCTTTGGTGTGTCATATAGTCGTTTCATATATC	0.716322	2.50621	DOWN	unique/representative
Q2_P37300	C918044.1	Sm_noMatches_Gb_bothSt	none	GCTTTCGACTACTGGATTACTTTCACATTATACCTTCATCACTGTTATCTATTGTCGAAT	0.813055	0.858567	DOWN	unique/representative
Q2_P37639	C918740.1	Sm_noMatches_Gb_bothSt	none	CCTTGGATAAATCGTTAATCATAATGGTGACAGCGGTAATGACATAAACTCAATGCAAAT	1.31843	0.863588	UP	unique/representative
Q2_P37850	C919332.1	Sm_noMatches_Gb_bothSt	none	AATCTCTAGTCCTCCCCTTAATCGTCGGCCTTGGAGCTTCTGTAAATGAAAAGCTAAACC	0.769412	0	DOWN	unique/representative
Q2_P37997	C919842.1	Sm_noMatches_Gb_bothSt	none	CCCATTGATCGATTTATATGTCTAAAAACGTTATCCAACAAGTCAAATCCGGTCTCATTT	1.24898	4.02746	UP	unique/representative
Q2_P38138	C920293.1	Sm_noMatches_Gb_singleSt	none	CCCTGAACCTTAGTGATTATCTTGCCCTTTTTGTCCTTGATCGGTCTCTCTGTTTTACTA	0.631034	2.81954	DOWN	unique/representative
Q2_P38211	C920677.1	Sm_noMatches_Gb_bothSt	none	ATTTCCCCTGTAATTAAATATTGTTGACGTTAGCTAGCCGTTATTAGTTTGGTCTCTTTC	1.32941	2.05102	UP	unique/representative
Q2_P38227	C920737.1	Sm_noMatches_Gb_bothSt	none	GTGTTTTATTGCATCAAATGAACTGACACTGGCTATGTGCTTGTTGTGTAAATGTGTTTT	1.19251	0.863588	UP	unique/representative
Q2_P38238	C920761.1	Sm_noMatches_Gb_bothSt	none	CTTCTCTGTCTCATCATAATTTGGTTGTTTATTACTGCTGTATACGCCAGTTCAATTACT	0.861248	3.22364	DOWN	unique/representative
Q2_P38288	C920972.1	Sm_noMatches_Gb_bothSt	none	CACTGCCTACAACAAAGTCAATATCAAGAAGAAAATCATGAAGTACATTTCGACAAACTG	1.50918	2.50621	UP	unique/representative
Q2_P38548	JAP06565.C	Sm_newGenes_Orth_onlyJapon	none	GGATTATGAACGCATTTGTTTGATTTTATCTAATCTGACAGCTACAGAACTGAGTTCTGT	1.16295	1.0701	UP	unique/representative
Q2_P38870	JAP05681.S	Sm_newGenes_Orth_onlyJapon	none	CTCAAGTTAGCCTCAACAGGAAGCAAAAAACTAAACGCAAACCTAAAGTACGTCGGTGAA	1.43306	1.77099	UP	unique/representative
Q2_P38901	JAP06633.S	Sm_newGenes_Orth_onlyJapon	none	TAGTTCATCTGATCTTGCTCAAGAACCTGTTATATCGCAGATTTTACCATCAACTATAGT	1.18388	1.50687	UP	unique/representative
Q2_P38953	JAP08811.S	Sm_newGenes_Orth_onlyJapon	none	GGAAATCTTATTTTTTCAAAACTAAAGTGTGGTAGTTTTCCTTCAACAGAAGCCGTGAGT	0.801241	4.02746	DOWN	unique/representative
Q2_P39719	JAP07015.C	Sm_newGenes_Orth_onlyJapon	none	GGCTGGTTTAGTTACTTTATCAAATTGTAGAGATGTTATTGTTGTTGATCAAGGTGCTCA	1.20169	3.59206	UP	unique/representative
Q2_P39724	JAP07065.C	Sm_newGenes_Orth_onlyJapon	none	CAAGTGCTTCATCTGTATCATAAGCAGATTGATAACGTGAATAACGTAGACGACAATAAT	1.19321	3.59206	UP	unique/representative
Q2_P39965	JAP09718.C	Sm_newGenes_Orth_onlyJapon	none	GGAAAACTCCATTAGAAAATTTATCTGAAGCGCCAGTTATCAACAAAAGTGGGATTTTGA	1.77649	3.59206	UP	unique/representative
Q2_P40177	JAP01106.S	Sm_newGenes_Orth_onlyJapon	none	GATCAACAAAAAACGAATTCTCCACCTTCCTTACCTTGGACTACTTGGCCTGATTTACCA	0.850798	2.81954	DOWN	unique/representative
Q2_P06870	C812026.1	Sm_Orth_inOther_sp	PHD finger protein 14 ||PHD finger protein 14 isoform 1 [Homo sapiens] ||PHD finger protein 14 isoform 2 [Homo sapiens] ||Phf14 protein [Mus musculus] ||unnamed protein product [Mus musculus] ref|NP_083680.1| PHD finger protein 14 [Mus musculus] sp|Q9D4H9|PHF14_MOUSE PHD finger protein 14 ||	CCCCAAATCACGTATCTGAGGATATTCCTTTCAAATCTTCATGTCATTTACAAAGGAATT	1.20891	3.59206	UP	unique/representative
Q2_P25215	C809927.1	Sm_Orth_inOther_sp	PREDICTED: similar to angiogenic factor VG5Q [Danio rerio] ||Angiogenic factor VG5Q [Homo sapiens] ||hypothetical protein [Pongo pygmaeus] ||angiogenic factor VG5Q [Homo sapiens] gb|AAR97617.1| angiogenic factor VG5Q [Homo sapiens] gb|AAR97615.1| angiogenic factor VG5Q [Homo sapiens] sp|Q8N302|AGGF1_HUMAN Angiogenic factor with G patch and FHA domains 1 (Angiogenic factor VG5Q) (Vasculogenesis ge…	GTACATGAGTTTTATCGAAATGATAAAGAGGTGCTTTTTCGCTATTTCTGTGTTGCTTGA	1.17116	0	UP	unique/representative
Q2_P04155	C807802.1	Sm_Orth_inOther_sp	PREDICTED: similar to Ankyrin repeat and FYVE domain protein 1 (Ankyrin repeats hooked to a zinc finger motif) [Canis familiaris] ||PREDICTED: similar to KIAA1255 protein [Gallus gallus] ||PREDICTED: similar to ankyrin repeat and FYVE domain containing 1 isoform 1 [Bos taurus] ||PREDICTED: similar to ankyrin repeat and FYVE domain containing 1 isoform 1 [Danio rerio] ||hypothetical protein [Homo …	ATTACTTCAAGCAGGTGCATCTTTAGGAATTCTGAATTATGAAGGGGATACTGTGTTTAG	1.38313	0	UP	unique/representative
Q2_P21517	C804973.1	Sm_Orth_inOther_sp	PREDICTED: similar to CG10721-PA [Strongylocentrotus purpuratus] ||hypothetical protein LOC232491 [Mus musculus] gb|AAH27061.1| CDNA sequence BC027061 [Mus musculus] ||unnamed protein product [Mus musculus] ||unnamed protein product [Mus musculus] ||Similar to Recql protein [Rattus norvegicus] ref|NP_001004234.1| hypothetical protein LOC297708 [Rattus norvegicus] ||	GGTTTCCTGTATGCATAAGTATGTGACTATCAGCAGAATAGTAGTTAATTGGTCATGTAT	1.24481	0	UP	unique/representative
Q2_P19983	C802844.1	Sm_Orth_inOther_sp	PREDICTED: similar to CG11994-PA [Canis familiaris] ||LOC443687 protein [Xenopus laevis] ||LOC443687 protein [Xenopus laevis] ||4930578F03Rik protein [Mus musculus] gb|AAH50879.1| 4930578F03Rik protein [Mus musculus] ref|XP_485055.1| PREDICTED: hypothetical protein LOC75894 [Mus musculus] ||unnamed protein product [Mus musculus] dbj|BAB30184.1| unnamed protein product [Mus musculus] ||	GTAAATATGGCGTTTTGCAGTGAGAACGTGAAGAAACAATTGTCTCATAAAATCAGAGAA	1.17604	2.1653	UP	unique/representative
Q2_P21076	C804349.1	Sm_Orth_inOther_sp	PREDICTED: similar to CG32019-PA isoform A [Apis mellifera] ||projectin [Drosophila melanogaster] ||CG32019-PE isoform E [Drosophila melanogaster] ref|NP_995597.1| CG32019-PE isoform E [Drosophila melanogaster] ||CG32019-PD isoform D [Drosophila melanogaster] ref|NP_995599.1| CG32019-PD isoform D [Drosophila melanogaster] ||CG32019-PC isoform C [Drosophila melanogaster] ref|NP_995598.1| CG32019-P…	AAAAGTTTGCTACTGACTGGGAACCCGCTACACCAGACGGAAAACCTGTTATGAATAATA	1.74984	2.1653	UP	unique/representative
Q2_P00715	C801765.1	Sm_Orth_inOther_sp	PREDICTED: similar to ENSANGP00000011729 [Apis mellifera] ||PREDICTED: similar to procollagen-lysine 2-oxoglutarate 5-dioxygenase 3 precursor isoform 7 [Bos taurus] ||PREDICTED: similar to procollagen-lysine 2-oxoglutarate 5-dioxygenase 3 precursor isoform 6 [Bos taurus] ||PREDICTED: similar to Procollagen-lysine 2-oxoglutarate 5-dioxygenase 3 precursor (Lysyl hydroxylase 3) (LH3) isoform 4 [Bos …	TACCAACGACAGGAGGGACACGGTACATCTTCGTTACTTTTGTCAATCCCTAACTTTGTC	1.30767	2.1653	UP	unique/representative
Q2_P08263	C901496.1	Sm_Orth_inOther_sp	PREDICTED: similar to Est1p-like protein A [Bos taurus] ||Est1p-like protein A [Homo sapiens] gb|AAN46114.1| telomerase subunit EST1A [Homo sapiens] sp|Q86US8|EST1A_HUMAN Telomerase-binding protein EST1A (Ever shorter telomeres 1A) (Telomerase subunit EST1A) (EST1-like protein A) ||PREDICTED: similar to Est1p-like protein A [Canis familiaris] ||hypothetical protein [Homo sapiens] ||C17orf31 prote…	CGTTTTCAATTAAGAAATCTTACTGAAGGTGTTGATCTATCTATGCAGGGTGGTCAAAAT	1.29085	1.0701	UP	unique/representative
Q2_P24980	C809601.1	Sm_Orth_inOther_sp	PREDICTED: similar to FLJ00002 protein [Gallus gallus] ||FLJ00002 protein [Homo sapiens] ||ATP-binding cassette sub-family C (CFTR/MRP) member 10 [Homo sapiens] ||ATP-binding cassette sub-family C member 10 [Homo sapiens] ||FLJ00036 protein [Homo sapiens] ||	GTCGAAACCAGAGATCTGGTCACACTATAAACAGTGACATTAATTTATAGATCTGATTTG	1.43883	1.0701	UP	unique/representative
Q2_P22743	C806647.1	Sm_Orth_inOther_sp	PREDICTED: similar to GA22119-PA [Apis mellifera] ||hypothetical protein [Homo sapiens] ||unnamed protein product [Homo sapiens] ||unnamed protein product [Homo sapiens] ||hypothetical protein LOC73473 [Mus musculus] dbj|BAC25838.1| unnamed protein product [Mus musculus] ||	GCTTACTTGTCCCATGGTATGAAAATTTGGGCTAGTTTCCGTTTGTATATTCTATTATGA	1.25614	3.22364	UP	unique/representative
Q2_P21710	C805268.1	Sm_Orth_inOther_sp	PREDICTED: similar to Jade1 protein long isoform isoform 1 [Canis familiaris] ref|XP_848505.1| PREDICTED: similar to Jade1 protein long isoform isoform 2 [Canis familiaris] ||PHD zinc finger protein Jade1 [Mus musculus] tpe|CAE30496.1| TPA: Jade1L protein [Mus musculus] dbj|BAE27932.1| unnamed protein product [Mus musculus] gb|AAH20316.1| PHD zinc finger protein Jade1 [Mus musculus] ||unnamed pro…	CACGATAACACTATGTATGGCGATCTATTCTGTAATCCTTTCAACATATTGTTATCGTGT	1.83392	0.546939	UP	unique/representative
Q2_P00240	C800764.1	Sm_Orth_inOther_sp	PREDICTED: similar to PRP39 pre-mRNA processing factor 39 homolog [Strongylocentrotus purpuratus] ||Prpf39-prov protein [Xenopus tropicalis] ||unnamed protein product [Tetraodon nigroviridis] ||novel protein similar to pre-mRNA processing proteins [Danio rerio] ref|NP_001004520.1| PRP39 pre-mRNA processing factor 39 homolog [Danio rerio] ||PRP39 pre-mRNA processing factor 39 homolog [Homo sapiens…	AAAGTAACGATAACCTCACTGAGAAATCAGATGAAGCTGCCAAATCTCCTAGGGCTACGA	1.36896	3.22364	UP	unique/representative
Q2_P40477	JAP07464.S	Sm_newGenes_Orth_inOther_sp	PREDICTED: similar to Rho guanine nucleotide exchange factor (GEF) 17 [Strongylocentrotus purpuratus] ||PREDICTED: similar to Rho guanine nucleotide exchange factor (GEF) 17 [Danio rerio] ||ENSANGP00000005626 [Anopheles gambiae str. PEST] ref|XP_310413.2| ENSANGP00000005626 [Anopheles gambiae str. PEST] ||PREDICTED: similar to ENSANGP00000005626 [Apis mellifera] ||PREDICTED: similar to Rho guanin…	CATGCTACAACAGGTGAATTTCTAATGGAGATTGATTTAAAGCCTATTGTACTTCAAAGG	1.22514	3.22364	UP	unique/representative
Q2_P24671	C809195.1	Sm_Orth_inOther_sp	PREDICTED: similar to suppressor of Ty 6 homolog [Strongylocentrotus purpuratus] ||suppressor of Ty 6 homolog [Danio rerio] gb|AAL73392.1| Spt6 [Danio rerio] ||PREDICTED: similar to suppressor of Ty 6 homolog isoform 6 [Canis familiaris] ||KIAA0162 [Homo sapiens] ||PREDICTED: similar to suppressor of Ty 6 homolog isoform 2 [Bos taurus] ||	TGGCTGCAATGGAGCCGGAATTAGAGCCTGGTGCAATTATTATTCGTCCAAGTAGAAAGG	1.92078	2.05102	UP	unique/representative
Q2_P01606	C803536.1	Sm_Orth_inOther_sp	PROBABLE TRANSMEMBRANE PROTEIN [Ralstonia solanacearum] ref|NP_519532.1| PROBABLE TRANSMEMBRANE PROTEIN [Ralstonia solanacearum GMI1000] sp|Q8XZI4|Y1411_RALSO Hypothetical zinc metalloprotease RSc1411 ||	TAATTTCGTTCTGGCGATCCTTTTTTACGCCTGGGTGGCGGTGATCGGGGTCGAAGAGCC	0.677371	3.22364	DOWN	unique/representative
Q2_P03941	C807408.1	Sm_Orth_inOther_sp	proteophosphoglycan 5 [Leishmania major strain Friedlin] ref|XP_843163.1| proteophosphoglycan 5 [Leishmania major] ||Haemagluttinin motif:Hep_Hag [Burkholderia cenocepacia HI2424] gb|EAM16827.1| Haemagluttinin motif:Hep_Hag [Burkholderia cenocepacia HI2424] ||Haemagluttinin motif:Hep_Hag [Burkholderia cenocepacia AU 1054] gb|EAM14809.1| Haemagluttinin motif:Hep_Hag [Burkholderia cenocepacia AU 10…	AAGCTGAAGAACGACGTCAACGACAACTTGAGACTTTTTCTACTAGAGAGAAAAATAGTA	1.91671	1.77099	UP	unique/representative
Q2_P25906	C811224.1	Sm_Orth_inOther_sp	RE73673p [Drosophila melanogaster] ||CG5828-PA [Drosophila melanogaster] ref|NP_608907.1| CG5828-PA [Drosophila melanogaster] ||PREDICTED: similar to pantothenate kinase 4 [Canis familiaris] ||PREDICTED: similar to Pantothenate kinase 4 (Pantothenic acid kinase 4) (hPanK4) partial [Apis mellifera] ||PREDICTED: similar to pantothenate kinase 4 hypothetical protein Fang1 [Gallus gallus] ||	CCATTTGCTATGGAATTTCTTAGTCGTGGATGTAAAGTAATAATGACGGCTAATTCAAGT	1.29834	2.05102	UP	unique/representative
Q2_P23651	C807873.1	Sm_Orth_inOther_sp	RHO G-protein coupled receptor [Schistosoma mansoni] ||Rhodopsin emb|CAA30644.1| rhodopsin [Octopus dofleini] ||rhodopsin [Enteroctopus dofleini] ||rhodopsin [Pareledone polymorpha] ||rhodopsin [Argonauta nodosa] ||	GGCCCTCATTGGTTACGCTGATTACATAACACCACTAATGGTTGAAATACCATGTTTATG	1.35694	1.0701	UP	unique/representative
Q2_P19986	C802847.1	Sm_Orth_inOther_sp	RNA helicase-1 [Plasmodium falciparum 3D7] emb|CAD51640.1| RNA helicase-1 [Plasmodium falciparum 3D7] ||RNA helicase-1 [Plasmodium falciparum] ||RNA helicase [Plasmodium falciparum] ||ENSANGP00000017814 [Anopheles gambiae str. PEST] ref|XP_318117.2| ENSANGP00000017814 [Anopheles gambiae str. PEST] ||PREDICTED: similar to ENSANGP00000017814 [Apis mellifera] ||	GGTTTGGATTTTCCAGAAATTAATCACGTAATCAACTACGATATGCCTGAGGATATTGAA	1.21673	3.22364	UP	unique/representative
Q2_P30515	C905114.1	Sm_Schisto_Orth_only	similar to GenBank Accession Number AL133637 hypothetical protein in Homo sapiens hypothetical protein in Homo sapiens [Schistosoma japonicum] ||	CCCAGTTGTTTTCAGTTGCTATTCGCCCTTTTGATTTCTGCTTACAATTCTCGACGTAGT	0.726414	0	DOWN	unique/representative
Q2_P35324	C914637.1	Sm_Schisto_Orth_only	similar to GenBank Accession Number BC003335 activator 1 37 kDa subunit replication factor C subunit)(RFC37)in Mus musculus [Schistosoma japonicum] ||	GCACATCAGACCACTTATCAACTGCACGAATATATAATCAATGATGAAAAACTATCCTGT	1.20665	1.77099	UP	unique/representative
Q2_P06222	C811022.1	Sm_Orth_inOther_sp	similar to GenBank Accession Number M86928 14-3-3 protein in Xenopus laevis [Schistosoma japonicum] ||Zgc:55807 protein [Danio rerio] ||YWHAZ protein [Homo sapiens] ||YWHAZ protein [Homo sapiens] ||14-3-3 protein zeta chain [cattle brain Peptide 245 aa] ||	CGTGAAGCTGCTCAGTAACAAAGAATATCAGTATCCACGTTATTTTTACTTTGAAAACGT	0.863753	0	DOWN	unique/representative
Q2_P26741	C812408.1	Sm_Orth_inOther_sp	similar to GenBank Accession Number M94045 20 KD calcium-binding protein (ANTIGEN SM20) [Schistosoma japonicum] ||calcium binding protein [Schistosoma mansoni] sp|P15845|SM20_SCHMA 20 kDa calcium-binding protein (Antigen SM20) ||calcium-binding protein ||Troponin C (TN-C) dbj|BAB40597.1| troponin C [Todarodes pacificus] ||Troponin C [Chlamys nipponensis akazara] ||	CCCCTACTTTCTTTGTAAGCTTCAACCCTAACATTATGGAATTGTCTCTTTTAAAATGGA	1.18742	0.863588	UP	unique/representative
Q2_P27367	C813445.1	Sm_Orth_inOther_sp	similar to NM_011967 proteasome (prosome macropain) subunit alpha type 5 in Mus musculus [Schistosoma japonicum] ||unnamed protein product [Mus musculus] ||proteasome alpha 5 subunit [Homo sapiens] ref|NP_036097.1| proteasome (prosome macropain) subunit alpha type 5 [Mus musculus] gb|AAI02019.1| Proteasome alpha 5 subunit [Homo sapiens] gb|AAI02021.1| Proteasome alpha 5 subunit [Homo sapiens] gb|…	CTAAAGCAATTGGTTCTGGTAGTGAAGGTGCACAACAAGCATTACAAGAAATATATCATA	0.769291	1.00458	DOWN	unique/representative
Q2_P19342	C802045.1	Sm_Orth_inOther_sp	similar to NM_017271 nuclear distribution gene C homolog in Rattus norvegicus [Schistosoma japonicum] ||RnudC [Rattus norvegicus] gb|AAH65581.1| Nuclear distribution gene C homolog [Rattus norvegicus] ref|NP_058967.1| nuclear distribution gene C homolog [Rattus norvegicus] sp|Q63525|NUDC_RAT Nuclear migration protein nudC (Nuclear distribution protein C homolog) (c15) ||nuclear distribution gene …	CAGAAGAAACAAGAAATGTTGAAAAAGTTTATGGCTGCTCATCCAGAAATGGATTTTTCC	1.12045	2.81954	UP	unique/representative
Q2_P19546	C802288.1	Sm_Orth_inOther_sp	similar to NM_031616 zinc finger protein 265 in Rattus norvegicus [Schistosoma japonicum] ||unnamed protein product [Tetraodon nigroviridis] ||zinc finger protein 265 isoform 1 [Homo sapiens] emb|CAH70058.1| zinc finger protein 265 [Homo sapiens] ||zinc finger protein 265 isoform 1 variant [Homo sapiens] ||PREDICTED: similar to Zinc finger protein 265 (Zinc finger splicing) isoform 2 [Bos taurus]…	GTTAATTTGCATCCGTTCTACTTACGTGTATATGTACAGTGTTCATATTGCGCTTACTAA	1.1683	3.22364	UP	unique/representative
Q2_P07071	C812359.1	Sm_Schisto_Orth_only	similar to NM_031954 MSTP028 protein in Homo sapiens [Schistosoma japonicum] ||SJCHGC05191 protein [Schistosoma japonicum] ||	CTGTTGTGACTGTACAAGATCTTCCTTACCCAACAGACGATAAATTGTAATTACCAAAAA	1.24633	1.0701	UP	unique/representative
Q2_P21533	C804993.1	Sm_Orth_inOther_sp	similar to NM_033617 ATPase H+ transporting lysosomal (vacuolar proton pump) 21kD in Mus musculus [Schistosoma japonicum] ||MGC84266 protein [Xenopus laevis] ||ATPase H+ transporting V0 subunit B [Xenopus tropicalis] ref|NP_001017064.1| ATPase H+ transporting V0 subunit B [Xenopus tropicalis] ||unnamed protein product [Tetraodon nigroviridis] ||ATPase H+ transporting V0 subunit B [Mus musculus] d…	TTTTTAGAATTTAAGTTTTGCGTATCGGCTGTGTTGCTAAACTCTCTCCTCTTTCTCTCT	0.787916	0	DOWN	unique/representative
Q2_P06247	C811048.1	Sm_Orth_inOther_sp	similar to porin 31HM in human skeletal muscle membranes [Schistosoma japonicum] ||voltage-dependent anion channel 1 [Xenopus tropicalis] ||PREDICTED: similar to voltage-dependent anion channel 2 isoform 1 [Strongylocentrotus purpuratus] ||Vdac1-prov protein [Xenopus laevis] ||voltage-dependent anion channel 1 [Gallus gallus] ||	GTCTCCGAGTGTACATGACCTTTATAAGTGTGTTTTGCCTTTGCTTTTTTGTAGATTTTT	1.15148	0.546939	UP	unique/representative
Q2_P18639	C800897.1	Sm_Orth_inOther_sp	similar to XM_043220 proteasome (prosome macropain) 26S subunit non-ATPase [Schistosoma japonicum] ||SJCHGC06237 protein [Schistosoma japonicum] ||PREDICTED: similar to ENSANGP00000008550 [Apis mellifera] ||proteasome 26S subunit non-ATPase 13 [Danio rerio] ||Proteasome (prosome macropain) 26S subunit non-ATPase 13 [Danio rerio] ref|NP_957242.1| proteasome (prosome macropain) 26S subunit non-ATPa…	TCCGCTTTCTTGTACACCCGTTTGTAATCAACCAGCACATACTTTTAATAAATACACTCG	1.16024	3.59206	UP	unique/representative
Q2_P35878	C915617.1	Sm_Orth_inOther_sp	SJCHGC00284 protein [Schistosoma japonicum] ||unknown [Schistosoma japonicum] ||16kDa secretory protein [Sus scrofa] gb|AAD00096.1| 16kDa secretory protein [Sus scrofa] sp|O97763|NPC2_PIG Epididymal secretory protein E1 precursor (Niemann Pick type C2 protein homolog) (16 kDa secretory protein) ||Npc2 protein [Danio rerio] ref|NP_775331.1| Niemann-Pick disease type C2 [Danio rerio] gb|AAF99719.1|…	GATGGGAATTACAAGATAGTTCAAATGAAGATATAGTTTGCGTTGAATTCCCTGTTCAAC	0.794822	1.33039	DOWN	unique/representative
Q2_P06065	C810846.1	Sm_Orth_inOther_sp	SJCHGC00668 protein [Schistosoma japonicum] ||similar to NM_022736 hypothetical protein FLJ14153 in Homo sapiens hypothetical protein FLJ14153 in Homo sapiens [Schistosoma japonicum] ||PREDICTED: similar to major facilitator superfamily domain containing 1 [Canis familiaris] ||Unknown (protein for MGC:16839) [Homo sapiens] ||hypothetical protein [Gallus gallus] ref|NP_001026492.1| similar to hypo…	CAACAACAGCTGAAGTTCCTCATGGAGGTATAACAGTTTAATTTCTATCTTAGTTTAACG	0.833166	0.858567	DOWN	unique/representative
Q2_P23530	C807712.1	Sm_Schisto_Orth_only	SJCHGC00713 protein [Schistosoma japonicum] ||	CAACAATCTACTGCAGGATTTTGATGAAAGGATTCAAGATATATCATTCAACAGGAGAAC	0.824565	4.02746	DOWN	unique/representative
Q2_P13052	C909791.1	Sm_Orth_inOther_sp	SJCHGC00821 protein [Schistosoma japonicum] ||similar to U59292 myosin regulatory light chain in Placopecten magellanicus [Schistosoma japonicum] ||Myl9 protein [Mus musculus] ||unnamed protein product [Tetraodon nigroviridis] ||PREDICTED: similar to Myosin regulatory light chain 2-A smooth muscle isoform (Myosin RLC-A) isoform 1 [Danio rerio] ||	GCACTACGTAATGCTTTTGCAATGTTTGATCCAGGAAACAAACGATATTTAGAAGAAGAA	1.26117	0	UP	unique/representative
Q2_P05271	C809715.1	Sm_Orth_inOther_sp	SJCHGC00867 protein [Schistosoma japonicum] ||PREDICTED: similar to signal transducing adaptor molecule 1 [Strongylocentrotus purpuratus] ||PREDICTED: similar to signal transducing adaptor molecule 1 [Gallus gallus] ||signal transducing adaptor molecule 1 [Homo sapiens] sp|Q92783|STAM1_HUMAN Signal transducing adapter molecule 1 (STAM-1) gb|AAC50734.1| STAM [Homo sapiens] ||PREDICTED: similar to …	TTCATTCTCAACTACTACTCACTCACTAGTAGTAGTTCATCCGTTGTTGTCTTGTTTTTT	0.854957	0.858567	DOWN	unique/representative
Q2_P24538	C809040.1	Sm_Orth_inOther_sp	SJCHGC00886 protein [Schistosoma japonicum] ||unknown [Schistosoma japonicum] ||CG12259-PA [Drosophila melanogaster] ref|NP_651595.1| CG12259-PA [Drosophila melanogaster] gb|AAM29622.1| RH65663p [Drosophila melanogaster] ||GA11514-PA [Drosophila pseudoobscura] ||ENSANGP00000019851 [Anopheles gambiae str. PEST] ref|XP_320985.2| ENSANGP00000019851 [Anopheles gambiae str. PEST] ||	AAAAGTTGTACTACATTTTAGATCCCTCAAGATGATTTGTAGACCGAACAAAAACCTCAG	1.09733	2.81954	UP	unique/representative
Q2_P08255	C901483.1	Sm_Orth_inOther_sp	SJCHGC00905 protein [Schistosoma japonicum] ||PREDICTED: similar to DNA excision repair protein ERCC-1 [Strongylocentrotus purpuratus] ||	AAAACAGATACGTAATGTTGCCTGGGAGTATGCAGATATTGATCCGGATTTTGTTGTAGG	1.18332	3.22364	UP	unique/representative
Q2_P05826	C810586.1	Sm_Orth_inOther_sp	SJCHGC00911 protein [Schistosoma japonicum] ||unknown [Schistosoma japonicum] ||PREDICTED: similar to RIKEN cDNA 2810443J12 [Rattus norvegicus] ||hypothetical protein LOC67228 [Mus musculus] dbj|BAB28775.1| unnamed protein product [Mus musculus] dbj|BAC37279.1| unnamed protein product [Mus musculus] sp|Q9CYU6|CI112_MOUSE WD-repeat protein C9orf112 homolog ||hypothetical protein LOC92715 [Homo sap…	TGTGGGTGTTTGCAGCATTCAAAATTATCCTGACGTAGATTATTCTATTTCTACCGGAAG	1.34886	1.0701	UP	unique/representative
Q2_P20032	C802904.1	Sm_Orth_inOther_sp	SJCHGC01109 protein [Schistosoma japonicum] ||PREDICTED: similar to cytoskeleton-associated protein 1 [Strongylocentrotus purpuratus] ||Cytoskeleton associated protein 1 [Bos taurus] ref|NP_001014939.1| cytoskeleton associated protein 1 [Bos taurus] gb|AAX09086.1| cytoskeleton associated protein 1 [Bos taurus] sp|Q5E951|TBCB_BOVIN Tubulin-specific chaperone B (Tubulin folding cofactor B) (Cytoske…	TGGTAAAACCACAATGTGTTGGAGGCTGGTGGACTTTTCCCTGAACTTGGGTATTGGATG	1.19221	3.59206	UP	unique/representative
Q2_P29599	C903831.1	Sm_Orth_inOther_sp	SJCHGC01111 protein [Schistosoma japonicum] ||SJCHGC02502 protein [Schistosoma japonicum] ||GA19767-PA [Drosophila pseudoobscura] ||CG6671-PC isoform C [Drosophila melanogaster] gb|AAF58314.1| CG6671-PA isoform A [Drosophila melanogaster] ref|NP_725342.1| CG6671-PC isoform C [Drosophila melanogaster] ref|NP_725341.1| CG6671-PA isoform A [Drosophila melanogaster] ||CG6671-PB isoform B [Drosophila …	ATTACATTTATCGTTGTCCAGAAGCGACACCATATCCGATTAAAACCACAAGATCCCAGG	1.26612	2.81954	UP	unique/representative
Q2_P06103	C810889.1	Sm_Orth_inOther_sp	SJCHGC01433 protein [Schistosoma japonicum] ||PREDICTED: similar to Signal recognition particle receptor beta subunit (SR-beta) (Protein APMCF1) [Canis familiaris] ||signal recognition particle receptor B subunit [Mus musculus] gb|AAH03798.1| Srprb protein [Mus musculus] dbj|BAE39207.1| unnamed protein product [Mus musculus] dbj|BAB29860.1| unnamed protein product [Mus musculus] dbj|BAB23618.1| u…	GCAGAATGCATGCAACTGGTACCGATATTGTTGACTAAATTTCCAGAATAATAGATTCTT	1.51569	2.81954	UP	unique/representative
Q2_P41702	JAP10422.S	Sm_newGenes_Orth_onlyJapon	SJCHGC02028 protein [Schistosoma japonicum] ||SJCHGC00836 protein [Schistosoma japonicum] ||similar to GenBank Accession Number AE003616 calcium binding atopy-related autoantigen 1 atopy related autoantigen in Mus musculus [Schistosoma japonicum] ||	CGGTCCCTACCGTAATCGTTACACTCATTACAAAAATGCATATCCTATAAAACAAAAGAT	1.35372	0.863588	UP	unique/representative
Q2_P07232	C812641.1	Sm_Schisto_Orth_only	SJCHGC02274 protein [Schistosoma japonicum] ||lactate dehydrogenase-like protein [Schistosoma japonicum] ||	CTAGGCATATGAAGCTTCACTGTAATGGACATTTTCAGTTTTCGCTGAGTGAATTTTATT	1.13263	4.02746	UP	unique/representative
Q2_P07555	C813044.1	Sm_Orth_inOther_sp	SJCHGC02280 protein [Schistosoma japonicum] ||PREDICTED: similar to transmembrane 4 superfamily member 13 (predicted) [Strongylocentrotus purpuratus] ||PREDICTED: similar to GA19512-PA [Apis mellifera] ||GA19512-PA [Drosophila pseudoobscura] ||CG6323-PA isoform A [Drosophila melanogaster] ref|NP_524524.1| CG6323-PA isoform A [Drosophila melanogaster] gb|AAL25399.1| LD03691p [Drosophila melanogast…	CAGTTTTCGACTGGTTATTGGTCATTTTTGAGTTACGATTCCATAAGTCTATATGTTAGC	1.1809	3.22364	UP	unique/representative
Q2_P26637	C812251.1	Sm_Orth_inOther_sp	SJCHGC02328 protein [Schistosoma japonicum] ||IR3 [Schistosoma japonicum] ||ENSANGP00000023276 [Anopheles gambiae str. PEST] ref|XP_313754.2| ENSANGP00000023276 [Anopheles gambiae str. PEST] ||ENSANGP00000003864 [Anopheles gambiae str. PEST] ref|XP_313753.2| ENSANGP00000003864 [Anopheles gambiae str. PEST] ||SUMO-1 activating enzyme subunit 1 [Xenopus tropicalis] ||	GATGTGGTAGTAAAGAAAAGATCAATGGCAGGATTACCATCTGGTTCAATTCAAAAGATA	1.26224	2.81954	UP	unique/representative
Q2_P35998	C915773.1	Sm_Orth_inOther_sp	SJCHGC02454 protein [Schistosoma japonicum] ||unknown [Schistosoma japonicum] ||PREDICTED: similar to cDNA sequence BC023823 [Strongylocentrotus purpuratus] ||PREDICTED: similar to ischemia/reperfusion inducible protein [Canis familiaris] ||MGC97806 protein [Xenopus tropicalis] gb|AAH90125.1| MGC97806 protein [Xenopus tropicalis] ||	GGTAGCCATATTAGAAGGTCGTTACAATCTTTCTCTTTCCGACAATTTTTCCAATACAAA	1.30443	3.59206	UP	unique/representative
Q2_P18085	C800231.1	Sm_Orth_inOther_sp	SJCHGC02464 protein [Schistosoma japonicum] ||CG32549-PE isoform E [Drosophila melanogaster] ref|NP_728162.1| CG32549-PE isoform E [Drosophila melanogaster] ||CG32549-PA isoform A [Drosophila melanogaster] ref|NP_996510.1| CG32549-PA isoform A [Drosophila melanogaster] ||CG32549-PF isoform F [Drosophila melanogaster] gb|AAS65405.1| CG32549-PB isoform B [Drosophila melanogaster] ref|NP_996509.1| C…	GATGAAGAACAGGATGACTCATTTGATTCCGATTAAAGTTATTGAACTTCACCAATTCCT	1.21599	0.546939	UP	unique/representative
Q2_P19695	C802480.1	Sm_Orth_inOther_sp	SJCHGC02516 protein [Schistosoma japonicum] ||PREDICTED: similar to CG4050-PA isoform A [Apis mellifera] ||CG4050-PB isoform B [Drosophila melanogaster] gb|AAF46676.2| CG4050-PA isoform A [Drosophila melanogaster] ref|NP_726030.1| CG4050-PB isoform B [Drosophila melanogaster] ref|NP_477246.2| CG4050-PA isoform A [Drosophila melanogaster] gb|AAK93437.1| LD47309p [Drosophila melanogaster] ||GA17918…	GCATTCTCGTGGAAGACATACATATACCAAGTTAAAGAATGTTAACTAATCGAACTATCG	1.45159	1.77099	UP	unique/representative
Q2_P22819	C806746.1	Sm_Orth_inOther_sp	SJCHGC02538 protein [Schistosoma japonicum] ||SJCHGC08557 protein [Schistosoma japonicum] ||AmphiHMG1/2 [Branchiostoma belcheri tsingtaunese] ||ENSANGP00000019772 [Anopheles gambiae str. PEST] ref|XP_311155.2| ENSANGP00000019772 [Anopheles gambiae str. PEST] ||CG12223-PC isoform C [Drosophila melanogaster] gb|AAN09396.1| CG12223-PB isoform B [Drosophila melanogaster] gb|AAN09395.1| CG12223-PA iso…	CAGTTGTACAGGTCTATTGCATTTATAATGTTCTAACCCCCTTCTAATTCTTACCTAAAC	1.15045	3.22364	UP	unique/representative
Q2_P18049	C800191.1	Sm_Schisto_Orth_only	SJCHGC02540 protein [Schistosoma japonicum] ||	GTAATTTTGTGGATGATAAATGGTTTGGTCCATTGCCAAAATGGATTCTTGATTTGAAGC	1.44453	2.05102	UP	unique/representative
Q2_P05344	C809860.1	Sm_Orth_inOther_sp	SJCHGC02752 protein [Schistosoma japonicum] ||ENSANGP00000017649 [Anopheles gambiae str. PEST] ref|XP_320905.2| ENSANGP00000017649 [Anopheles gambiae str. PEST] ||PREDICTED: similar to beta-tubulin cofactor A [Apis mellifera] ||PREDICTED: similar to tubulin cofactor a (predicted) [Strongylocentrotus purpuratus] ||beta-tubulin cofactor A [Homo sapiens] gb|AAI05286.1| Beta-tubulin cofactor A [Homo …	CACTGTAATATATAGTGCTGTACATTAAGAGTAGGGTTACTTCCCATTCTGAATCGTTTT	1.24417	1.50687	UP	unique/representative
Q2_P02650	C805298.1	Sm_Orth_inOther_sp	SJCHGC02768 protein [Schistosoma japonicum] ||ribosomal protein S23 [Aedes albopictus] gb|EAA01135.2| ENSANGP00000012229 [Anopheles gambiae str. PEST] ref|XP_321573.2| ENSANGP00000012229 [Anopheles gambiae str. PEST] ||40S ribosomal protein S23 [Dermacentor variabilis] sp|Q86FP7|RS23_DERVA 40S ribosomal protein S23 ||S23e ribosomal protein [Biphyllus lunatus] ||ribosomal protein S23e [Georissus s…	TCTCTAAGCCTCCTGTTCCAAATGCTAAATCGAGCGATTATTTCCGCGTCGGTCAGTTTG	0.760827	3.59206	DOWN	unique/representative
Q2_P15971	C916138.1	Sm_Orth_inOther_sp	SJCHGC02823 protein [Schistosoma japonicum] ||SJCHGC02824 protein [Schistosoma japonicum] ||PREDICTED: similar to COP9 constitutive photomorphogenic homolog subunit 3 [Apis mellifera] ||	GTTGCTTGCATTTTTATTCAGTACTTGTGAATTTAGCGTGCCTTCCTGAAATGGATAATA	1.21734	1.33039	UP	unique/representative
Q2_P28905	C902868.1	Sm_Schisto_Orth_only	SJCHGC02953 protein [Schistosoma japonicum] ||	CCCTTCTCCTGGTCAACCTCTAGGTCAATTAATTTATTAGCTATTAAATGACCAAATTTG	0.913627	3.22364	DOWN	unique/representative
Q2_P19246	C801925.1	Sm_Orth_inOther_sp	SJCHGC03055 protein [Schistosoma japonicum] ||PREDICTED: similar to CG2698-PA [Strongylocentrotus purpuratus] ||PREDICTED: similar to chromosome 9 open reading frame 5 [Gallus gallus] ||PREDICTED: similar to chromosome 9 open reading frame 5 [Pan troglodytes] ||PREDICTED: similar to chromosome 9 open reading frame 5 [Rattus norvegicus] ||	ATTTCGGACATATCTGATGAGTCATTTCAAACTCCACAAATTAAACCTCACACAACAAAG	1.5549	0.863588	UP	unique/representative
Q2_P07370	C812845.1	Sm_Orth_inOther_sp	SJCHGC03185 protein [Schistosoma japonicum] ||PREDICTED: similar to Mitochondrial import inner membrane translocase subunit Tim17 B (JM3) [Strongylocentrotus purpuratus] ||inner mitochondrial membrane translocase TIM17-like protein [Ixodes scapularis] ||translocase of inner mitochondrial membrane 17 homolog A [Homo sapiens] gb|AAH07106.1| Translocase of inner mitochondrial membrane 17 homolog A […	GTCTCTCCTACAAGTTAGTCATCCATCTTTGAGCTTTCGCATATAATAGTAAAATGTCAA	0.831763	0	DOWN	unique/representative
Q2_P30899	C905918.1	Sm_Schisto_Orth_only	SJCHGC03194 protein [Schistosoma japonicum] ||	CATAATTCCGACAAATATTGGCCTACTGTTTTTTATCATGGGACGAATAATTGGAATCTC	1.33608	3.22364	UP	unique/representative
Q2_P00483	C801399.1	Sm_Schisto_Orth_only	SJCHGC03199 protein [Schistosoma japonicum] ||	TGGTATTACTTGTCCCTTTTGCCATAACTCTGGTATTACAAGGGTTAGGTTAGAATCCGG	0.829841	0	DOWN	unique/representative
Q2_P13765	C911174.1	Sm_Orth_inOther_sp	SJCHGC03228 protein [Schistosoma japonicum] ||hypothetical protein LOC549045 [Xenopus tropicalis] ||PREDICTED: similar to CG3587-PA partial [Apis mellifera] ||unnamed protein product [Tetraodon nigroviridis] ||PREDICTED: similar to CG3587-PA isoform 2 [Danio rerio] ||	CAGCTGCTAAACAACAAATGTAAAGGAAAAATTCAACCGAATAAATCAACACAACCGACA	1.17677	0.863588	UP	unique/representative
Q2_P05573	C810310.1	Sm_Orth_inOther_sp	SJCHGC03303 protein [Schistosoma japonicum] ||unnamed protein product [Tetraodon nigroviridis] ||GA20785-PA [Drosophila pseudoobscura] ||hypothetical protein LOC216792 [Mus musculus] dbj|BAE21556.1| unnamed protein product [Mus musculus] dbj|BAC30069.1| unnamed protein product [Mus musculus] gb|AAH94909.1| Hypothetical protein LOC216792 [Mus musculus] ||PREDICTED: similar to hypothetical protein …	CTGCAGATATAGCACCAACAATCAAACGAATTATATGTACATAAATAAGCTGTTTTGCCG	1.63054	1.50687	UP	unique/representative
Q2_P05925	C810694.1	Sm_Schisto_Orth_only	SJCHGC03380 protein [Schistosoma japonicum] ||	GTTCCTGATCGTAAAACTATGTGTGACGCTTTAACCAATTTAACTTTTATCGCTCCATTT	1.12541	3.22364	UP	unique/representative
Q2_P37598	C918637.1	Sm_Schisto_Orth_only	SJCHGC03419 protein [Schistosoma japonicum] ||	CGTAATGCAGCAGGACAAGTACAAAGCAATGTGGTTGAATTACAGTAAGTAAATAATGTT	1.2178	2.50621	UP	unique/representative
Q2_P07539	C813026.1	Sm_Orth_inOther_sp	SJCHGC03477 protein [Schistosoma japonicum] ||ENSANGP00000011467 [Anopheles gambiae str. PEST] ref|XP_315089.2| ENSANGP00000011467 [Anopheles gambiae str. PEST] ||EG:63B12.2 [Drosophila melanogaster] ||CG3109-PA [Drosophila melanogaster] ref|NP_525041.1| CG3109-PA [Drosophila melanogaster] gb|AAL13736.1| LD21404p [Drosophila melanogaster] ||PREDICTED: similar to EG:63B12.2 [Apis mellifera] ||	GAAGTTTCATTAGTCCGTATTATTTAGATTGGGGTACAAATAGATATCACTGATTCACCC	0.886861	3.22364	DOWN	unique/representative
Q2_P23697	C807937.1	Sm_Orth_inOther_sp	SJCHGC03500 protein [Schistosoma japonicum] ||START domain containing 3 [Xenopus tropicalis] ref|NP_001006799.1| START domain containing 3 [Xenopus tropicalis] ||START domain containing 3 [Danio rerio] ref|XP_701981.1| PREDICTED: hypothetical protein XP_696889 [Danio rerio] ref|NP_571737.1| START domain containing 3 [Danio rerio] ||MGC68989 protein [Xenopus laevis] ||MGC80895 protein [Xenopus lae…	GCGTGTATATTTCGACCAATTCCTGATTGTCCAAATCAATGCAATTTAGTATGGTTCTTA	1.41868	4.62184	UP	unique/representative
Q2_P41095	JAP04164.C	Sm_newGenes_Orth_inOther_sp	SJCHGC03510 protein [Schistosoma japonicum] ||ENSANGP00000000769 [Anopheles gambiae str. PEST] ref|XP_311711.2| ENSANGP00000000769 [Anopheles gambiae str. PEST] ||amino acid transporter [Aedes aegypti] ||GA19336-PA [Drosophila pseudoobscura] ||solute carrier family 7 (cationic amino acid transporter y+ system) member 5 [Bos taurus] gb|AAF03694.1| blood-brain barrier large neutral amino acid trans…	AATGGTAAATGTATAGGTCTAGAAAGATTAGGTTGACTACGACGAAGGTATAACATTGCT	1.28924	3.59206	UP	unique/representative
Q2_P18606	C800858.1	Sm_Orth_inOther_sp	SJCHGC03571 protein [Schistosoma japonicum] ||PREDICTED: similar to Nuclear factor erythroid derived 2 -like 1 [Rattus norvegicus] ||nuclear factor (erythroid-derived 2)-like 2 [Danio rerio] dbj|BAC10573.1| transcription factor nrf2 [Danio rerio] ||Nuclear factor (erythroid-derived 2)-like 2 [Danio rerio] ||unnamed protein product [Mus musculus] ||	CTTCTCAACTCCCAAAACAGTCTTTCACTTAACTTTCGCTATGTTTGCACACCTACTGTA	1.21034	4.02746	UP	unique/representative
Q2_P39308	JAP02204.C	Sm_newGenes_Orth_onlyJapon	SJCHGC03588 protein [Schistosoma japonicum] ||	CACGAAATATTCCTCAAGTTCCAACACGTAATATACGACCATCTTCTTTACAAAATCGAA	1.30759	3.59206	UP	unique/representative
Q2_P00284	C800893.1	Sm_Orth_inOther_sp	SJCHGC03621 protein [Schistosoma japonicum] ||Unknown (protein for MGC:130787) [Xenopus laevis] gb|AAH46655.1| MGC52879 protein [Xenopus laevis] ||LOC553260 protein [Danio rerio] ||PREDICTED: hypothetical protein XP_703366 isoform 3 [Danio rerio] ||LOC553260 protein [Danio rerio] ||	GTCAACTGTTCAGGGATGATAAGAATTTCACTAGATCCTCGTCAATTTGTTGTGTATTAT	1.18419	2.81954	UP	unique/representative
Q2_P18503	C800726.1	Sm_Orth_inOther_sp	SJCHGC03679 protein [Schistosoma japonicum] ||component of oligomeric golgi complex 6 [Homo sapiens] emb|CAI16936.1| component of oligomeric golgi complex 6 [Homo sapiens] ||component of oligomeric golgi complex 6 [Homo sapiens] gb|AAH51723.1| Component of oligomeric golgi complex 6 [Homo sapiens] ||component of oligomeric golgi complex 6 [Homo sapiens] sp|Q9Y2V7|COG6_HUMAN Conserved oligomeric G…	TCGAATTCCACTGTCAGGAATCATTCTGTTGGCACAGTTTATACGATGGACATAAGAGAA	0.823265	0	DOWN	unique/representative
Q2_P22330	C806084.1	Sm_Schisto_Orth_only	SJCHGC03722 protein [Schistosoma japonicum] ||	TTTGTGGAAAACAAAATGTCTAGCTCTGGTGAGCCCAAATAGTTTGTGTCCACCAGAAGG	0.850112	4.62184	DOWN	unique/representative
Q2_P05773	C810526.1	Sm_Schisto_Orth_only	SJCHGC03743 protein [Schistosoma japonicum] ||	CTGTGATCATGCATTGTTCCATAATATTCATCAAGTGAATATTCTCGTTCGTATCCCTAA	1.20069	3.59206	UP	unique/representative
Q2_P05281	C809730.1	Sm_Schisto_Orth_only	SJCHGC03752 protein [Schistosoma japonicum] ||	GGCAATAATGTTCCGTTATCTGATGAAGCAAGACTTTCATGGGCTATCATTGAAAGTCAA	1.38857	3.22364	UP	unique/representative
Q2_P04106	C807695.1	Sm_Schisto_Orth_only	SJCHGC03785 protein [Schistosoma japonicum] ||	CAAAAGATGTTCATCTGCCTAACGGGATTTCTAGTGATAACGACTTTGTTCATCCTGGGG	1.41414	0.546939	UP	unique/representative
Q2_P07611	C813119.1	Sm_Schisto_Orth_only	SJCHGC03934 protein [Schistosoma japonicum] ||	GGGTCTGACTGCTACAAAAACGTAAACTATGAATTTACCACAAGCTTTATCAGCTAATAA	1.31136	0.863588	UP	unique/representative
Q2_P25001	C809637.1	Sm_Schisto_Orth_only	SJCHGC04012 protein [Schistosoma japonicum] ||	GTGTTCTCCTCACATTCAAAGTGAATTTGATGCCGTGTATTCAATTGATCGAACATATTT	1.39336	2.50621	UP	unique/representative
Q2_P07154	C812495.1	Sm_Schisto_Orth_only	SJCHGC04172 protein [Schistosoma japonicum] ||	CGACAATTTTGGAATTTATGGGCACACAAACGTCATATGGATCGTAATCATTATTGAACA	1.27364	1.77099	UP	unique/representative
Q2_P05782	C810536.1	Sm_Schisto_Orth_only	SJCHGC04178 protein [Schistosoma japonicum] ||	CCTATCTGTCGTACTCCTCACTTATGACAGAGTTTGATACCCTATAACTTAATCTTATTA	1.44851	0	UP	unique/representative
Q2_P21357	C804727.1	Sm_Orth_inOther_sp	SJCHGC04206 protein [Schistosoma japonicum] ||PREDICTED: similar to ENSANGP00000025738 [Apis mellifera] ||GA21082-PA [Drosophila pseudoobscura] ||CG8443-PA [Drosophila melanogaster] ref|NP_611095.1| CG8443-PA [Drosophila melanogaster] ||GM10569p [Drosophila melanogaster] ||	CACCTCATTAAATAACAATGATGTGAACAAACCTGTAATTCCAGTGTTGTAGTAGCGTTA	1.21018	0.863588	UP	unique/representative
Q2_P05571	C810306.1	Sm_Orth_inOther_sp	SJCHGC04221 protein [Schistosoma japonicum] ||Bing4-A-prov protein [Xenopus laevis] ||unnamed protein product [Macaca fascicularis] ||Bing4-B-prov protein [Xenopus laevis] ||chromosome 6 open reading frame 11 [Homo sapiens] ||	AAAGAAATTAGCGAAAAGACGCACAAACACTGCTCTTGATGTGTTGATTCCACCAAAAGA	1.18251	4.02746	UP	unique/representative
Q2_P23762	C808020.1	Sm_Schisto_Orth_only	SJCHGC04281 protein [Schistosoma japonicum] ||	CCCTCATCTAATTCAGAAAATTCACCAGAATGCAAAGAAACATCTGTAACTAATAAGCGT	1.34455	0	UP	unique/representative
Q2_P20649	C803778.1	Sm_Orth_inOther_sp	SJCHGC04321 protein [Schistosoma japonicum] ||PREDICTED: similar to SAM50-like protein CGI-51 [Gallus gallus] ||PREDICTED: similar to SAM50-like protein CGI-51 [Canis familiaris] ||PREDICTED: similar to SAM50-like protein CGI-51 [Bos taurus] ||Similar to Protein CGI-51 [Rattus norvegicus] ref|NP_001004241.1| similar to Protein CGI-51 [Rattus norvegicus] ||	GATGCAGTGTGGCGAGAAACAGAAGTTAAGGATCCTACTGCACCGTTAGGCGTCCTCAAA	0.883395	1.00458	DOWN	unique/representative
Q2_P05779	C810532.1	Sm_Schisto_Orth_only	SJCHGC04328 protein [Schistosoma japonicum] ||SJCHGC07649 protein [Schistosoma japonicum] ||	TCTGGTTTAGTTGCTTCCGCCTCATGCTTATTGTAAAAATGGTCATCGGAGCAATGTCAT	1.17983	3.59206	UP	unique/representative
Q2_P24098	C808460.1	Sm_Schisto_Orth_only	SJCHGC04365 protein [Schistosoma japonicum] ||	GAGGGTGGCTTGGGTTGTCCAGTACCTGATGAATGGCTTACCAGCGGTGCTTTTCTAACA	1.28302	2.50621	UP	unique/representative
Q2_P26241	C811677.1	Sm_Schisto_Orth_only	SJCHGC04376 protein [Schistosoma japonicum] ||	CTCGTTTACTCACATCGTATTTAATTATGGAGGCGAAAGAATTGGAACGTCTCACCTGTC	1.28467	4.02746	UP	unique/representative
Q2_P38802	JAP02837.S	Sm_newGenes_Orth_onlyJapon	SJCHGC04386 protein [Schistosoma japonicum] ||	ATCAACAGTATATCCATAGTCCCAAGTCATTTCTTCTCCAACGTCTATATTCCTGAAATT	0.796134	3.59206	DOWN	unique/representative
Q2_P24607	C809124.1	Sm_Schisto_Orth_only	SJCHGC04387 protein [Schistosoma japonicum] ||	TTGCTGATTGTTTAGGTCCGTTAATTCATTCTATGGAAGTCTTAACTCAATGTCCGGCTG	1.44576	3.59206	UP	unique/representative
Q2_P02926	C805803.1	Sm_Orth_inOther_sp	SJCHGC04402 protein [Schistosoma japonicum] ||SJCHGC07254 protein [Schistosoma japonicum] ||ENSANGP00000012820 [Anopheles gambiae str. PEST] ref|XP_313086.2| ENSANGP00000012820 [Anopheles gambiae str. PEST] ||PREDICTED: similar to ENSANGP00000012820 [Apis mellifera] ||RE24170p [Drosophila melanogaster] ||	GACGTCTAATGAGAGAACAAGCAGCCGAATTACAACGTGAAATCGCACAATTAAAAACAG	1.28179	2.1653	UP	unique/representative
Q2_P16096	C916387.1	Sm_Orth_inOther_sp	SJCHGC04545 protein [Schistosoma japonicum] ||PREDICTED: similar to CXXC finger 1 (PHD domain) [Strongylocentrotus purpuratus] ||MGC82437 protein [Xenopus laevis] ||PREDICTED: similar to CpG binding protein (Protein containing PHD finger and CXXC domain 1) (CXXC finger protein 1) [Canis familiaris] ||CXXC finger 1 (PHD domain) [Bos taurus] gb|AAI02764.1| CXXC finger 1 (PHD domain) [Bos taurus] re…	CCTATCCCAGGAGAATTAAAAACATCTTTGAAAAATAATGACCGGTCAGATACTTGACAT	1.3531	0.863588	UP	unique/representative
Q2_P07665	C813219.1	Sm_Schisto_Orth_only	SJCHGC04584 protein [Schistosoma japonicum] ||	GAGGAAAATAGATACGTGCTCTTTGGAAAAATCCATAGAAACAGAAATTACTGAGCAATG	1.12725	3.22364	UP	unique/representative
Q2_P25160	C809856.1	Sm_Schisto_Orth_only	SJCHGC04707 protein [Schistosoma japonicum] ||	AAGTTCAATATAGGTGTTCATTCAGTTGTGGCAGTTATACTGTTTGCAAGTAATTACACC	1.19366	2.05102	UP	unique/representative
Q2_P24570	C809077.1	Sm_Schisto_Orth_only	SJCHGC04774 protein [Schistosoma japonicum] ||	CACGTACCACTAATGGTTAAGAATCGAACCAATACCATAGTTATAACAATAGGAAAAGAC	1.24522	2.1653	UP	unique/representative
Q2_P38400	JAP01964.C	Sm_newGenes_Orth_inOther_sp	SJCHGC04814 protein [Schistosoma japonicum] ||CG6550-PA [Drosophila melanogaster] gb|AAK93058.1| GH28477p [Drosophila melanogaster] gb|AAF57870.1| CG6550-PA [Drosophila melanogaster] ||GA19679-PA [Drosophila pseudoobscura] ||ENSANGP00000010397 [Anopheles gambiae str. PEST] ref|XP_314113.2| ENSANGP00000010397 [Anopheles gambiae str. PEST] ||MGC78779 protein [Xenopus laevis] ||	GCGGAAGTATTATCACATCCTAGAGTGTATTCATTTCTTCATATTCCTGTTCAATCTGGT	0.771998	4.02746	DOWN	unique/representative
Q2_P07781	C813397.1	Sm_Schisto_Orth_only	SJCHGC04841 protein [Schistosoma japonicum] ||SJCHGC03061 protein [Schistosoma japonicum] ||SJCHGC03068 protein [Schistosoma japonicum] ||	GTTAACTGTGATAGTCGTAACACTTACTTGTTTCTTCAGAGTTAAGATGAAGTGAAACTG	0.819731	2.05102	DOWN	unique/representative
Q2_P16424	C917062.1	Sm_Schisto_Orth_only	SJCHGC04859 protein [Schistosoma japonicum] ||	GTGGTGGTAAGTTCTCAGACCAAATCTCTGGTGTATTTTCAACTGATCAAGTGTGTGAGA	1.21154	2.50621	UP	unique/representative
Q2_P17956	C800081.1	Sm_Orth_inOther_sp	SJCHGC04894 protein [Schistosoma japonicum] ||PREDICTED: similar to zinc finger protein 291 [Strongylocentrotus purpuratus] ||PREDICTED: similar to zinc finger protein 291 [Gallus gallus] ||PREDICTED: similar to zinc finger protein 291 partial [Bos taurus] ||ZNF291 protein [Homo sapiens] gb|AAP35408.1| zinc finger protein 291 [Homo sapiens] ||	GAATTCGGATAATCAAACAAGTTTACAATGTGGTCCATCACCAAATCTATTACAACGTCT	1.13464	3.22364	UP	unique/representative
Q2_P39541	JAP04185.C	Sm_newGenes_Orth_onlyJapon	SJCHGC04930 protein [Schistosoma japonicum] ||	CTGTGCTTTAGGGATTTCCATATTACTTTATTTTCCAAGATCTGGAGAAGATTCAGAAGA	1.26215	0.863588	UP	unique/representative
Q2_P16048	C916302.1	Sm_Schisto_Orth_only	SJCHGC04949 protein [Schistosoma japonicum] ||	GCTCACCGATGAGATGAAACTACCGTCGTTTTCTTTACTTTAATATTCCTATCTAAACAT	1.50798	1.50687	UP	unique/representative
Q2_P41270	JAP09196.C	Sm_newGenes_Orth_onlyJapon	SJCHGC05012 protein [Schistosoma japonicum] ||	CTCATCGCTTCATTCATCACCTTATTTTATTTCCGAAGTTCCTAAAATAATGTGGTCTAC	1.24705	3.22364	UP	unique/representative
Q2_P18665	C800970.1	Sm_Schisto_Orth_only	SJCHGC05029 protein [Schistosoma japonicum] ||	GGTGGCTATTCAGAATTATGCATTTGTGGTACAGATAATTGTAATTCTGCTCCACAATTA	1.27943	4.02746	UP	unique/representative
Q2_P32869	C909734.1	Sm_Schisto_Orth_only	SJCHGC05159 protein [Schistosoma japonicum] ||	TCATGAAACACCGCATTAAACTACTCCTTAAACAACTGTGTCCAGGAGATTCCTAAATAA	1.24672	0	UP	unique/representative
Q2_P19393	C802110.1	Sm_Orth_inOther_sp	SJCHGC05182 protein [Schistosoma japonicum] ||PREDICTED: similar to F09B12.3 [Canis familiaris] ||PREDICTED: similar to Y37D8A.2 isoform 1 [Bos taurus] ||unnamed protein product [Tetraodon nigroviridis] ||hypothetical protein LOC71772 [Mus musculus] gb|AAH38605.1| RIKEN cDNA 1300012G16 [Mus musculus] dbj|BAC31160.1| unnamed protein product [Mus musculus] dbj|BAC31595.1| unnamed protein product [M…	GGCAATATTTCTGCTAGATTCCTTTCCTTAGAGTCATTGTTTTAGTCCCGTTTAATAAAG	1.29309	0	UP	unique/representative
Q2_P02951	C805853.1	Sm_Schisto_Orth_only	SJCHGC05224 protein [Schistosoma japonicum] ||	CCATTGATTACTGGAATAATATGAAACAATACACGCACCAGTAATTATTCTCTAGGGGAT	0.786913	2.50621	DOWN	unique/representative
Q2_P40476	JAP07459.S	Sm_newGenes_Orth_onlyJapon	SJCHGC05355 protein [Schistosoma japonicum] ||	CTTCCTTATGCTAATCATCTTGACACTCAACCAAATGAAGCGTTTACTTTTCGTCCTTCA	1.23609	4.02746	UP	unique/representative
Q2_P16104	C916403.1	Sm_Schisto_Orth_only	SJCHGC05406 protein [Schistosoma japonicum] ||	GTCTTGTTAGTGATCATGCTCCCATATGGTTTGATATTCACTTAACGTAACAATAACCTA	1.18744	3.59206	UP	unique/representative
Q2_P21840	C805439.1	Sm_Schisto_Orth_only	SJCHGC05410 protein [Schistosoma japonicum] ||	CACTTCGTCTGGCCAATTTAAATTTGAGTCTGTTAAATGACTCCAGTAAAAATAATGGTG	1.51416	2.81954	UP	unique/representative
Q2_P00231	C800725.1	Sm_Schisto_Orth_only	SJCHGC05495 protein [Schistosoma japonicum] ||	GGTAGATGGTTCTCCTTTGAGTTAGTAGTGTTTATGTTCTACATTCATTACTTCTATGCT	0.878662	1.00458	DOWN	unique/representative
Q2_P09086	C902728.1	Sm_Orth_inOther_sp	SJCHGC05496 protein [Schistosoma japonicum] ||Mitogen-activated protein kinase kinase kinase kinase 5 [Danio rerio] gb|AAH55001.1| Mitogen-activated protein kinase kinase kinase kinase 5 [Danio rerio] ref|NP_956207.1| mitogen-activated protein kinase kinase kinase kinase 5 [Danio rerio] ||PREDICTED: similar to mitogen-activated protein kinase kinase kinase kinase 3 [Canis familiaris] ||PREDICTED:…	TGACAGTGTACTCGCTTTTCATACACATGGTTTGAGGGGTATCGATTTCTTCGGTAGGGT	1.24391	2.50621	UP	unique/representative
Q2_P21534	C804994.1	Sm_Schisto_Orth_only	SJCHGC05532 protein [Schistosoma japonicum] ||	TTCCCTCTAAATTATTCTTTACATTCAGCGAACGTGTCCAATTCTTGGAGTTTCATTTCT	1.39567	2.50621	UP	unique/representative
Q2_P18180	C800334.1	Sm_Orth_inOther_sp	SJCHGC05577 protein [Schistosoma japonicum] ||PREDICTED: similar to HECT UBA and WWE domain containing 1 [Strongylocentrotus purpuratus] ||upstream regulatory element binding protein 1 (UREB1) [Homo sapiens] emb|CAI39581.1| upstream regulatory element binding protein 1 (UREB1) [Homo sapiens] ||upstream regulatory element binding protein 1 (UREB1) [Homo sapiens] emb|CAI39578.1| upstream regulatory…	CCTGGCTTTTTACTGTGATGTGATATCATTATGATGTGGGATTTATGTGCATATGAATGT	1.19113	2.81954	UP	unique/representative
Q2_P24630	C809150.1	Sm_Orth_inOther_sp	SJCHGC05586 protein [Schistosoma japonicum] ||Unknown (protein for IMAGE:7974316) [Xenopus laevis] ||LOC496159 protein [Xenopus laevis] ||PREDICTED: similar to tetratricopeptide repeat domain 18 [Strongylocentrotus purpuratus] ||PREDICTED: similar to mKIAA1924 protein [Gallus gallus] ||	AACTCTCCAACTTGTGCTACGTGGCTAGGTGTTGGTAAAGCTTGTTATAGAGTAAGTCAA	1.18968	2.05102	UP	unique/representative
Q2_P18232	C800399.1	Sm_Schisto_Orth_only	SJCHGC05593 protein [Schistosoma japonicum] ||	AATTTCTACTCGAGTTCTATTGATCGTTGTATTGCAAGCGGGCGAGCATTTTATAACGGT	0.855676	3.22364	DOWN	unique/representative
Q2_P07392	C812868.1	Sm_Schisto_Orth_only	SJCHGC05664 protein [Schistosoma japonicum] ||	CGTAATTTACGTCCATCCAAGACATGGATTTGACGTTTGTTGATTGCCTTTGTTAATAAA	0.785265	1.33039	DOWN	unique/representative
Q2_P39887	JAP08915.C	Sm_newGenes_Orth_onlyJapon	SJCHGC05713 protein [Schistosoma japonicum] ||	GTTCCATTTTGGTATTTGGTATCCTATAATATGCATCATCATAGCAATGAAGAACAACGG	1.42219	2.50621	UP	unique/representative
Q2_P41258	JAP08915.C	Sm_newGenes_Orth_onlyJapon	SJCHGC05713 protein [Schistosoma japonicum] ||	ATGTTGTGGCAATCAATCAAAGTTTTGAAAAATCCACAGTGTTCAGAATCAGAATGACTG	1.23208	3.59206	UP	unique/representative
Q2_P05940	C810710.1	Sm_Orth_inOther_sp	SJCHGC05720 protein [Schistosoma japonicum] ||golgi membrane protein SB140 [Danio rerio] ||Zgc:56513 protein [Danio rerio] ||unnamed protein product [Tetraodon nigroviridis] ||golgi membrane protein SB140 [Danio rerio] gb|AAH49469.1| Similar to golgi membrane protein SB140 [Danio rerio] ||	CATGCGCTTTAGTGTATTGGGTATTTGCCCTTTTAGTTGTGTTTTAATTCGCTTTATGTT	0.837012	0.858567	DOWN	unique/representative
Q2_P17596	C920015.1	Sm_Schisto_Orth_only	SJCHGC05731 protein [Schistosoma japonicum] ||	CCTGAATGCAACAGTAGGCGTTCTAATAACTGAAATTAAAAAGCTTTTTTCAAGTCACCA	1.41952	3.22364	UP	unique/representative
Q2_P24982	C809605.1	Sm_Schisto_Orth_only	SJCHGC05755 protein [Schistosoma japonicum] ||	CATCTCGAACTTCGTTTACCCATGTATTAACCGAGTAATTTCATCATTTGAATCCATCAT	1.35202	3.59206	UP	unique/representative
Q2_P33246	C910376.1	Sm_Orth_inOther_sp	SJCHGC05863 protein [Schistosoma japonicum] ||PREDICTED: similar to chromosome 15 open reading frame 24 [Strongylocentrotus purpuratus] ||novel protein similar to human and mouse putative ATG\/GTP binding precursor.\n\ [Danio rerio] ref|NP_001020686.1| hypothetical protein LOC561549 [Danio rerio] ||PREDICTED: similar to chromosome 15 open reading frame 24 chromosome 15 hypothetical ATG/GTP bindin…	GGCACGTGAACAACTACGCACATTAGATCTATTATTCAATCCAAATGTTCTTTATGTACT	1.21754	3.59206	UP	unique/representative
Q2_P27391	C900028.1	Sm_Orth_inOther_sp	SJCHGC06011 protein [Schistosoma japonicum] ||PREDICTED: similar to hypothetical protein DKFZp761B107 [Mus musculus] ||PREDICTED: similar to leucine-rich repeat LGI family member 2 leucine-rich glioma inactivated 2 LGI1-like protein 2 [Gallus gallus] ||unnamed protein product [Tetraodon nigroviridis] ||PREDICTED: similar to CG14868-PA partial [Bos taurus] ||	GCAAGAAATCGCAACGGAACGAGATATATATCGTAATAAATGTGATCGATTGAACAATGA	0.863797	1.00458	DOWN	unique/representative
Q2_P39720	JAP07018.C	Sm_newGenes_Orth_onlyJapon	SJCHGC06031 protein [Schistosoma japonicum] ||	GCAGGCTGTTCAACATCGTGAAGTTGAACGATATGAATCAAACTTATTTAAATCCTACTT	0.725492	1.15974	DOWN	unique/representative
Q2_P25339	C810085.1	Sm_Orth_inOther_sp	SJCHGC06051 protein [Schistosoma japonicum] ||DnaJ (Hsp40) homolog subfamily A member 3 variant [Homo sapiens] ||DnaJ (Hsp40) homolog subfamily A member 3 variant [Homo sapiens] gb|AAC29066.1| tumorous imaginal discs protein Tid56 homolog [Homo sapiens] ||DnaJ (Hsp40) homolog subfamily A member 3 [Homo sapiens] gb|AAH11855.1| DnaJ (Hsp40) homolog subfamily A member 3 [Homo sapiens] sp|Q96EY1|DNJA…	CAGACGTTTCAGGTTGTTTGTAAAGTTAAACTAAACTTCATGGGCAAACCAATTGGATTT	1.34913	0.863588	UP	unique/representative
Q2_P02599	C805231.1	Sm_Orth_inOther_sp	SJCHGC06075 protein [Schistosoma japonicum] ||putative aspartyl aminopeptidase [Arabidopsis thaliana] ||aspartyl aminopeptidase-like protein [Arabidopsis thaliana] dbj|BAB08975.1| aspartyl aminopeptidase [Arabidopsis thaliana] ref|NP_196091.1| aspartyl aminopeptidase putative [Arabidopsis thaliana] ||aspartyl aminopeptidase-like protein [Arabidopsis thaliana] ||At5g60160/f15l12_20 [Arabidopsis th…	ATAGTCTTACTGCAGCGGTTGTTCGTGAAATTGCACATTTGTGTAATGTCCCAGTTCAGG	1.36745	3.59206	UP	unique/representative
Q2_P06044	C810823.1	Sm_Orth_inOther_sp	SJCHGC06116 protein [Schistosoma japonicum] ||Unknown (protein for MGC:84474) [Xenopus laevis] ||Unknown (protein for MGC:81132) [Xenopus laevis] ||cytoplasmic dynein intermediate chain [Xenopus laevis] ||Dynein cytoplasmic intermediate chain 1 [Xenopus tropicalis] ref|NP_998848.1| dynein cytoplasmic intermediate chain 1 [Xenopus tropicalis] ||	GCAAGTTATCCTACTAAACGATAATCCATAACCTTCTGGATAATTTCCTGTATCGCATAA	1.26648	1.0701	UP	unique/representative
Q2_P19277	C801968.1	Sm_Orth_inOther_sp	SJCHGC06122 protein [Schistosoma japonicum] ||SJCHGC02570 protein [Schistosoma japonicum] ||hugl [Homo sapiens] ||PREDICTED: similar to lethal giant larvae homolog 1 [Pan troglodytes] ||PREDICTED: hypothetical protein XP_579679 [Rattus norvegicus] ||	CGTTGAATTCATCTGCAACACCAGTTAGTGATGTTATAACGGATGATTTTATTGCAACTC	1.39938	2.05102	UP	unique/representative
Q2_P21823	C805415.1	Sm_Orth_inOther_sp	SJCHGC06158 protein [Schistosoma japonicum] ||PREDICTED: similar to cell division cycle and apoptosis regulator 1 [Apis mellifera] ||hypothetical protein [Gallus gallus] ||PREDICTED: similar to hypothetical protein FLJ10839 cell-cycle and apoptosis regulatory protein 1 [Gallus gallus] ||cell-cycle and apoptosis regulatory protein 1 [Homo sapiens] emb|CAH70221.1| novel protein (FLJ10590) [Homo sap…	TCAAAACAGCAATTCAAGAAGAAGAAGAAAAGGAGTCCGCTAAGAAAGCTGAAAAAGAAA	1.39462	2.1653	UP	unique/representative
Q2_P16059	C916325.1	Sm_Orth_inOther_sp	SJCHGC06204 protein [Schistosoma japonicum] ||RE29270p [Drosophila melanogaster] ||CG4153-PA [Drosophila melanogaster] ref|NP_524043.1| CG4153-PA [Drosophila melanogaster] sp|P41375|IF2B_DROME Eukaryotic translation initiation factor 2 beta subunit (eIF-2-beta) gb|AAA28504.1| eIF-2 beta-subunit ||ENSANGP00000016768 [Anopheles gambiae str. PEST] ref|XP_308567.2| ENSANGP00000016768 [Anopheles gambi…	GTTCCAGGTTTTTTACTTCGTCAGCCTTAAGTACAAATCTTCGAAATAAAACGATATCCT	1.14898	3.59206	UP	unique/representative
Q2_P37597	C918635.1	Sm_Orth_inOther_sp	SJCHGC06217 protein [Schistosoma japonicum] ||CG6949-PA [Drosophila melanogaster] ref|NP_651072.1| CG6949-PA [Drosophila melanogaster] gb|AAL48635.1| RE09223p [Drosophila melanogaster] sp|Q9VCX3|RM45_DROME Probable 39S ribosomal protein L45 mitochondrial precursor ||GA19976-PA [Drosophila pseudoobscura] ||PREDICTED: similar to mitochondrial ribosomal protein L45 [Canis familiaris] ||ENSANGP000000…	TTCGAACTCTACAATGGAAGTTTGTGGGTAACATTGAGCCACCCAGAGTTGTACAAATAC	1.21918	0.546939	UP	unique/representative
Q2_P06154	C810946.1	Sm_Orth_inOther_sp	SJCHGC06253 protein [Schistosoma japonicum] ||ENSANGP00000012103 [Anopheles gambiae str. PEST] ref|XP_322023.2| ENSANGP00000012103 [Anopheles gambiae str. PEST] ||Hypothetical protein CBG14873 [Caenorhabditis briggsae] ||GA20783-PA [Drosophila pseudoobscura] ||Hypothetical protein Y119C1B.4 [Caenorhabditis elegans] ref|NP_491381.1| Y119C1B.4 [Caenorhabditis elegans] sp|Q95Y83|RM19_CAEEL Probable …	GACTGCAACATTTTCCTCTGACGTTTCCTTTTGTTGAGTTGTAAATATATACTGTCACTT	1.16167	0.863588	UP	unique/representative
Q2_P06002	C810781.1	Sm_Orth_inOther_sp	SJCHGC06367 protein [Schistosoma japonicum] ||Hypothetical protein CBG11196 [Caenorhabditis briggsae] ||Steroid alpha reductase family protein 1 [Caenorhabditis elegans] ref|NP_495430.1| steroid Alpha ReducTase family member (art-1) [Caenorhabditis elegans] ||PREDICTED: similar to Synaptic glycoprotein SC2 isoform 2 [Bos taurus] ||unnamed protein product [Tetraodon nigroviridis] ||	TTACTATTTGTGGATTCCGTCAAATGAGTGTTTGGGCTATCAGTAAATTAAAAGCGTATC	0.832905	1.15974	DOWN	unique/representative
Q2_P07107	C812412.1	Sm_Schisto_Orth_only	SJCHGC06415 protein [Schistosoma japonicum] ||	TACATCTAGTACTGCTCTGAATACTATGTCCTTATGACTAACATCCAGTTCCCTATCCGA	1.18818	4.02746	UP	unique/representative
Q2_P02425	C804924.1	Sm_Schisto_Orth_only	SJCHGC06449 protein [Schistosoma japonicum] ||	GCAATGTGGAGTTTGCTGGTCTCTGTCATAGAGGTTCGCGTTTAAATACTCCACAACCTA	0.785986	0.858567	DOWN	unique/representative
Q2_P18159	C800312.1	Sm_Schisto_Orth_only	SJCHGC06483 protein [Schistosoma japonicum] ||hypothetical protein [Schistosoma japonicum] ||	ATGCAAGCACTTACTTTGATATTGACACTAGAGATGTTCAGACACAATATGTTTCAGAGG	0.875861	2.81954	DOWN	unique/representative
Q2_P26374	C811870.1	Sm_Orth_inOther_sp	SJCHGC06568 protein [Schistosoma japonicum] ||hypothetical protein [Pongo pygmaeus] ||Translocation associated membrane protein 1 [Xenopus tropicalis] ref|NP_001001210.1| translocation associated membrane protein 1 [Xenopus tropicalis] ||Unknown (protein for MGC:129083) [Bos taurus] ||Tram1l1-prov protein [Xenopus laevis] ||	TTTTCTTCACTACACAAGCTTTAATGGTATGGAATTTCATAACTTTCCATCAACGGCATC	1.15123	2.50621	UP	unique/representative
Q2_P19789	C802596.1	Sm_Schisto_Orth_only	SJCHGC06587 protein [Schistosoma japonicum] ||	ATCAACTTCTTATGACCCAAACATCCACACACCCGTTCACTTGTCTACTTTTGATTTTTT	1.12806	2.81954	UP	unique/representative
Q2_P05616	C810356.1	Sm_Orth_inOther_sp	SJCHGC06612 protein [Schistosoma japonicum] ||ENSANGP00000011664 [Anopheles gambiae str. PEST] ref|XP_321610.2| ENSANGP00000011664 [Anopheles gambiae str. PEST] ||gamma-glutamylcysteine synthetase [Laeonereis acuta] ||CG2259-PB isoform B [Drosophila melanogaster] gb|AAF46321.1| CG2259-PA isoform A [Drosophila melanogaster] ref|NP_996373.1| CG2259-PB isoform B [Drosophila melanogaster] ref|NP_5250…	CGCCTGAACTTCTACCTCATGATTCAGTTATTGTTAACTGTTCTTCTCTATCTTGTAAAT	1.23767	1.0701	UP	unique/representative
Q2_P26869	C812596.1	Sm_Schisto_Orth_only	SJCHGC06619 protein [Schistosoma japonicum] ||	CAGGTATCCGAGTAGATCATTGTAAATTTGGTTATTATTGTTGCTATGCTGAAAGTATCC	1.12557	2.1653	UP	unique/representative
Q2_P05577	C810314.1	Sm_Schisto_Orth_only	SJCHGC06641 protein [Schistosoma japonicum] ||	GCTTCTCAAACTATGGCAAAATGTGTGAAAGCTGTACAAGAGAATGAATAAACATCACAA	1.21515	0.546939	UP	unique/representative
Q2_P18237	C800406.1	Sm_Orth_inOther_sp	SJCHGC06789 protein [Schistosoma japonicum] ||similar to GenBank Accession Number AE003804 CG9646 gene product in Drosophila melanogaster [Schistosoma japonicum] ||ENSANGP00000008858 [Anopheles gambiae str. PEST] ref|XP_320746.2| ENSANGP00000008858 [Anopheles gambiae str. PEST] ||SD21944p [Drosophila melanogaster] ||CG9646-PA [Drosophila melanogaster] ref|NP_611183.1| CG9646-PA [Drosophila melano…	CTGAGTGTTGTACTATGAAAGATGTTGTTATGACTGTTGTGAAGTTGATTTGCAAGAGTT	1.25554	2.1653	UP	unique/representative
Q2_P05661	C810404.1	Sm_Orth_inOther_sp	SJCHGC06824 protein [Schistosoma japonicum] ||PREDICTED: similar to nin one binding protein isoform 2 [Canis familiaris] ||Hypothetical protein CBG04192 [Caenorhabditis briggsae] ||nin one binding protein [Mus musculus] dbj|BAC35933.1| unnamed protein product [Mus musculus] ||1700021I09Rik protein [Mus musculus] ||	GCAGAAGCTTTTTACAAGGTATACATGCTGAGCATGGCCTTAAACCAACAAGAGGCAAGG	1.20872	2.81954	UP	unique/representative
Q2_P24924	C809515.1	Sm_Schisto_Orth_only	SJCHGC06845 protein [Schistosoma japonicum] ||SJCHGC06846 protein [Schistosoma japonicum] ||	CTGATCCTGTTTTTTACATCATCAACTTCAGTTCCTTATCCATTAGTTTTCTTTTGCGTG	0.85152	4.62184	DOWN	unique/representative
Q2_P40007	JAP10240.C	Sm_newGenes_Orth_inOther_sp	SJCHGC06880 protein [Schistosoma japonicum] ||hypothetical protein DDB0219309 [Dictyostelium discoideum] gb|EAL63406.1| hypothetical protein DDB0219309 [Dictyostelium discoideum] ||putative CMGC family protein kinase [Dictyostelium discoideum] gb|AAS38807.1| hypothetical protein [Dictyostelium discoideum] gb|EAL68705.1| putative protein serine/threonine kinase [Dictyostelium discoideum] ||hypothe…	ATGTCTTGAGAAATGGTTATTAACCTCAGGTAAACCTAATTGTGAACTATGTGGTTATGC	0.689194	0.858567	DOWN	unique/representative
Q2_P06951	C812155.1	Sm_Orth_inOther_sp	SJCHGC06909 protein [Schistosoma japonicum] ||SJCHGC06912 protein [Schistosoma japonicum] ||PREDICTED: similar to Dmx-like 2 [Strongylocentrotus purpuratus] ||PREDICTED: similar to KIAA0856 protein partial [Gallus gallus] ||unnamed protein product [Tetraodon nigroviridis] ||	GTTCATTAGTTGTTCGACCAAAACCATCCATAGTTTGTTAACGAAAGAGTCAAATAGAAG	1.17611	0	UP	unique/representative
Q2_P04801	C808798.1	Sm_Orth_inOther_sp	SJCHGC06969 protein [Schistosoma japonicum] ||isoleucyl-tRNA synthetase [Listeria monocytogenes str. 1/2a F6854] gb|EAL05930.1| isoleucyl-tRNA synthetase [Listeria monocytogenes str. 1/2a F6854] ||isoleucyl-tRNA synthetase [Listeria innocua Clip11262] emb|CAC97357.1| isoleucyl-tRNA synthetase [Listeria innocua] pir||AE1698 isoleucyl-tRNA synthetase [imported] - Listeria innocua (strain Clip11262)…	TGTGCTATATACTTCGGGCATCGTCAATCTCATGGTCAGTAGGATCATATGGAGATGAAG	1.21501	3.22364	UP	unique/representative
Q2_P41302	JAP09992.C	Sm_newGenes_Orth_onlyJapon	SJCHGC06975 protein [Schistosoma japonicum] ||	GATGAAGATGAGGATGAAGAAGCTATTAAAGAATCACTTATGAACAGTCTTCCCGATATA	1.2162	1.33039	UP	unique/representative
Q2_P06790	C811898.1	Sm_Orth_inOther_sp	SJCHGC06981 protein [Schistosoma japonicum] ||ENSANGP00000014347 [Anopheles gambiae str. PEST] ref|XP_319423.2| ENSANGP00000014347 [Anopheles gambiae str. PEST] ||CG9339-PC isoform C [Drosophila melanogaster] ref|NP_724304.1| CG9339-PC isoform C [Drosophila melanogaster] ||CG9339-PF isoform F [Drosophila melanogaster] gb|AAM48408.1| RE26091p [Drosophila melanogaster] ref|NP_724303.2| CG9339-PF is…	TTCCTGTTTATTCAAACCATATCGAGTATTTTCATCCAATGTAGATGGTAATAGCCTGCG	1.38902	2.50621	UP	unique/representative
Q2_P22085	C805771.1	Sm_Orth_inOther_sp	SJCHGC06997 protein [Schistosoma japonicum] ||PREDICTED: similar to Ran-binding protein 2 [Bos taurus] ||PREDICTED: similar to Ran-binding protein 2 partial [Bos taurus] ||PREDICTED: similar to Ran-binding protein 2 [Gallus gallus] ||RAN binding protein 2 [Mus musculus] gb|AAG17403.1| Ran-binding protein 2 [Mus musculus] ||	GGTAATAGTCTATGTTGGGTCGGTGAAGACTACAGTGAAGGTTCAGCTAGCCTAGAAACA	1.21141	2.50621	UP	unique/representative
Q2_P26653	C812269.1	Sm_Orth_inOther_sp	SJCHGC07056 protein [Schistosoma japonicum] ||PREDICTED: similar to TFIIH basal transcription factor complex p44 subunit (Basic transcription factor 2 44 kDa subunit) (BTF2-p44) (General transcription factor IIH polypeptide 2) [Strongylocentrotus purpuratus] ||Gtf2h2 protein [Mus musculus] ||general transcription factor II H polypeptide 2 [Mus musculus] gb|AAH53382.1| General transcription factor…	CCCCCCTATGAGAAATGTTGTTCTCTTTTGTTAACATGTTTTGCTGTTTGACTGTAAAAT	1.17865	2.1653	UP	unique/representative
Q2_P18323	C800501.1	Sm_Orth_inOther_sp	SJCHGC07083 protein [Schistosoma japonicum] ||PREDICTED: similar to CG9281-PB isoform B [Apis mellifera] ||ENSANGP00000010790 [Anopheles gambiae str. PEST] ref|XP_312228.2| ENSANGP00000010790 [Anopheles gambiae str. PEST] ||PREDICTED: similar to ATP-binding cassette sub-family F (GCN20) member 2 isoform 3 [Strongylocentrotus purpuratus] ||PREDICTED: similar to ATP-binding cassette sub-family F (G…	CACAGATTTCTCATTTCGTTTCTTTCCTGGATGAAAATAGTAACTTTCGAGATTCAGTTG	1.20001	1.50687	UP	unique/representative
Q2_P21777	C805354.1	Sm_Schisto_Orth_only	SJCHGC07099 protein [Schistosoma japonicum] ||	GTACACGAATCGCGCATCAGATTGCCAGTCGAATGGTCCGATCTGTGTGTATAGTGTTTT	0.784051	1.77099	DOWN	unique/representative
Q2_P02909	C805772.1	Sm_Schisto_Orth_only	SJCHGC07115 protein [Schistosoma japonicum] ||	AAGCGTGGATTTGTACGGATCGGACGTTAACCAACAAAAAATGATCTGTTGAGCTTTTTT	1.44425	0.863588	UP	unique/representative
Q2_P10920	C905482.1	Sm_Schisto_Orth_only	SJCHGC07144 protein [Schistosoma japonicum] ||	CCCAAACCGTCATGTCTATCAATCAGTTAATTTACAGTCGAAAGGTATACGAAGTTTACT	1.223	3.22364	UP	unique/representative
Q2_P23155	C807202.1	Sm_Orth_inOther_sp	SJCHGC07157 protein [Schistosoma japonicum] ||Hypothetical protein CBG04558 [Caenorhabditis briggsae] ||Hypothetical protein C47E8.7 [Caenorhabditis elegans] ref|NP_506628.1| UNCoordinated family member (unc-112) [Caenorhabditis elegans] gb|AAF20162.1| UNC-112 [Caenorhabditis elegans] sp|Q18685|UN112_CAEEL Uncoordinated protein 112 (Mitogen inducible mig-2 protein-like) ||GA20549-PA [Drosophila p…	ATGCTGTTGCTTAATTTCACGTTTGTCACATTCGCACTCATTTCATTGTCGCTTCCAACA	1.2991	0	UP	unique/representative
Q2_P01536	C803407.1	Sm_Schisto_Orth_only	SJCHGC07251 protein [Schistosoma japonicum] ||	TTAAAAGAGATTCTGTATTCCGAGCTGAAAAGACTATTCCCCGTAGATCCTTAGAGGCAA	1.1576	4.02746	UP	unique/representative
Q2_P05883	C810645.1	Sm_Orth_inOther_sp	SJCHGC07301 protein [Schistosoma japonicum] ||PREDICTED: similar to nuclear prelamin A recognition factor-like protein related to Narf [Gallus gallus] ||PREDICTED: similar to nuclear prelamin A recognition factor-like isoform 6 [Bos taurus] ||PREDICTED: similar to nuclear prelamin A recognition factor-like isoform 7 [Bos taurus] ||PREDICTED: similar to nuclear prelamin A recognition factor-like i…	GATTGAAATCATAAATCCCAGTGCATTAAGGTGGTGAATCACAGATTAACTCGAATGAAA	1.14407	1.0701	UP	unique/representative
Q2_P40042	JAP10561.C	Sm_newGenes_Orth_onlyJapon	SJCHGC07307 protein [Schistosoma japonicum] ||	CTCGATATATCCAACAAAAATGTCGATATTACACTCATTGAGGCCTTAGCTCATTGTTTA	1.12195	3.59206	UP	unique/representative
Q2_P05727	C810477.1	Sm_Orth_inOther_sp	SJCHGC07326 protein [Schistosoma japonicum] ||PREDICTED: similar to huntingtin interacting protein 1 [Apis mellifera] ||PREDICTED: similar to huntingtin interacting protein 1 [Danio rerio] ||PREDICTED: similar to Huntingtin interacting protein 1 (HIP-I) [Danio rerio] ||PREDICTED: similar to Huntingtin interacting protein 1 (HIP-I) [Strongylocentrotus purpuratus] ||	CCCGGTTATTTTACAGCATGAGTTTCATCTCTTTAGCAATTCATAATTATTTGGATCGAC	1.1824	3.59206	UP	unique/representative
Q2_P07401	C812877.1	Sm_Orth_inOther_sp	SJCHGC07341 protein [Schistosoma japonicum] ||PREDICTED: similar to SUMO/sentrin specific protease 6 [Danio rerio] ||PREDICTED: similar to Sentrin-specific protease 7 (Sentrin/SUMO-specific protease SENP7) (SUMO-1 specific protease 2) [Danio rerio] ||PREDICTED: similar to Sentrin-specific protease 7 (Sentrin/SUMO-specific protease SENP7) (SUMO-1 specific protease 2) [Canis familiaris] ||PREDICTED…	CATCAATGACACCAACCATAACGGTATTTGTAAAGCTTTTCTTTCTGCACACTATTGTTA	1.17084	2.81954	UP	unique/representative
Q2_P09520	C903366.1	Sm_Schisto_Orth_only	SJCHGC07486 protein [Schistosoma japonicum] ||	CCAATTGCACAGGGTATTGTACCGTCTGAGCAGTCAACGTACACACGTCAGTTGTCTGAC	1.18492	2.1653	UP	unique/representative
Q2_P38993	JAP10697.S	Sm_newGenes_Orth_inOther_sp	SJCHGC07567 protein [Schistosoma japonicum] ||CG13348-PA [Drosophila melanogaster] gb|AAL13809.1| LD27389p [Drosophila melanogaster] gb|AAF58310.1| CG13348-PA [Drosophila melanogaster] sp|O16129|SYFM_DROME Probable phenylalanyl-tRNA synthetase mitochondrial precursor (Phenylalanine--tRNA ligase) (PheRS) ||phenylalanyl tRNA synthetase [Drosophila melanogaster] ||GA12223-PA [Drosophila pseudoobscur…	GGGCTATGCGATTATATGAGATACCAGATATTCGATTATTTTGGTCAAAAGATCAAGGAT	1.12949	3.59206	UP	unique/representative
Q2_P40819	JAP00172.C	Sm_newGenes_Orth_inOther_sp	SJCHGC07684 protein [Schistosoma japonicum] ||PREDICTED: similar to expressed sequence AI159731 sodium/glucose cotransporter 1-like [Gallus gallus] ||PREDICTED: similar to solute carrier family 5 (sodium/glucose cotransporter) member 9 [Bos taurus] ||unnamed protein product [Tetraodon nigroviridis] ||PREDICTED: similar to solute carrier family 5 (sodium/glucose cotransporter) member 9 [Canis fami…	CTGTGGTGAAGAGGATATACGACCGTGGATTATTAAAAAGATTCACTATATGTATTTTGC	1.21683	2.81954	UP	unique/representative
Q2_P06618	C811609.1	Sm_Schisto_Orth_only	SJCHGC07695 protein [Schistosoma japonicum] ||	TCTGTGCTGATAATGAATCAGTGGGGAGTCTTCCTCGTAGTCCTTTGTCTATGCTTTCAA	0.674575	2.1653	DOWN	unique/representative
Q2_P41238	JAP08561.C	Sm_newGenes_Orth_onlyJapon	SJCHGC07716 protein [Schistosoma japonicum] ||SJCHGC03041 protein [Schistosoma japonicum] ||	AATACTGCTTTGGCCACTTTAAAGGAAGTCCTTTTTAAAGGGGAAGCTCCGGAAATATGG	0.869494	2.81954	DOWN	unique/representative
Q2_P01833	C803949.1	Sm_Schisto_Orth_only	SJCHGC07913 protein [Schistosoma japonicum] ||	AACAATCCTGTCCAAACAGTTGTATCTGTTTCAAATGCGTTCACCTCGGATGAAATTACA	1.23298	2.05102	UP	unique/representative
Q2_P40967	JAP02474.C	Sm_newGenes_Orth_onlyJapon	SJCHGC07975 protein [Schistosoma japonicum] ||	GCTAGGAGTTGCTTTACGTGTATCCAGTCATAGATTTGTTTACAACATAACACATTATAC	1.31924	2.05102	UP	unique/representative
Q2_P39827	JAP08330.C	Sm_newGenes_Orth_inOther_sp	SJCHGC08014 protein [Schistosoma japonicum] ||DDX1 protein [Homo sapiens] ||unnamed protein product [Macaca fascicularis] ||PREDICTED: similar to DEAD (Asp-Glu-Ala-Asp) box polypeptide 1 DEAD box-1 DEAD/H (Asp-Glu-Ala-Asp/His) box polypeptide 1 [Pan troglodytes] ||DEAD (Asp-Glu-Ala-Asp) box polypeptide 1 [Homo sapiens] gb|AAH53673.1| DEAD (Asp-Glu-Ala-Asp) box polypeptide 1 [Homo sapiens] gb|AAH1…	GTGTGACTATCGATACAGTGGACAAAAATTTAACTATACCTGTAGATGCATTTGATGGAA	1.19268	3.22364	UP	unique/representative
Q2_P19921	C802762.1	Sm_Orth_inOther_sp	SJCHGC08330 protein [Schistosoma japonicum] ||putative epidermal growth factor [Echinococcus multilocularis] ||	CAGTAACAGCACAACCAGTATTACTTAATCAACGGGAAACGATTGCTTAACAAAGAAATA	0.708229	2.1653	DOWN	unique/representative
Q2_P32731	C909519.1	Sm_Orth_inOther_sp	SJCHGC08416 protein [Schistosoma japonicum] ||N-deacetylase/N-sulfotransferase (heparin glucosaminyl) 4 [Mus musculus] dbj|BAB18517.1| N-deacetylase/N-sulfotransferase 4 [Mus musculus] ||PREDICTED: similar to N-deacetylase/N-sulfotransferase (heparan glucosaminyl) 4 N-deacetylase/N-sulfotransferase 4 [Gallus gallus] ||PREDICTED: similar to N-deacetylase/N-sulfotransferase 4 [Rattus norvegicus] ||…	GGTGTACATTGGTATATGAATCAGTTTCCGAATAATTCAATTATATCTCCAACGCATGCT	1.33399	1.0701	UP	unique/representative
Q2_P07128	C812451.1	Sm_Orth_inOther_sp	SJCHGC08489 protein [Schistosoma japonicum] ||Hypothetical protein MGC75691 [Xenopus tropicalis] ref|NP_988876.1| hypothetical protein LOC394471 [Xenopus tropicalis] ||Unknown (protein for MGC:81045) [Xenopus laevis] ||Hypothetical protein LOC402956 [Danio rerio] ref|NP_991221.1| hypothetical protein LOC402956 [Danio rerio] ||putative membrane protein [Ixodes scapularis] ||	AGGCCTACACTTCGTATGTATGTACACCCAACAAAAATTGTACACTTTTGAGCTAAATAC	1.29162	2.50621	UP	unique/representative
Q2_P03320	C806454.1	Sm_Schisto_Orth_only	SJCHGC08491 protein [Schistosoma japonicum] ||	TCGTCCTCCTAGTTTACACGTTGATGATTTTACGAAATTAGAAAAGGAAGAAGGCATTAT	1.24874	1.50687	UP	unique/representative
Q2_P39093	JAP00791.C	Sm_newGenes_Orth_onlyJapon	SJCHGC08619 protein [Schistosoma japonicum] ||	TTTTCCTGTCAATAAAATGAAATGCACTTACAATTCGTGTAGTGAACAGTCTACCTCACC	1.21831	2.05102	UP	unique/representative
Q2_P03704	C807030.1	Sm_Schisto_Orth_only	SJCHGC08622 protein [Schistosoma japonicum] ||	ATTCGCGACACTTCTATTCTCAAAGGGACTTCTTCAATGATTGAGATTTCTGATAAAGGT	1.2045	3.59206	UP	unique/representative
Q2_P32584	C909255.1	Sm_Orth_inOther_sp	SJCHGC08697 protein [Schistosoma japonicum] ||CG5841-PA [Drosophila melanogaster] ref|NP_648826.2| CG5841-PA [Drosophila melanogaster] gb|AAM50016.1| SD05267p [Drosophila melanogaster] sp|Q9VUX2|MIB_DROME Ubiquitin ligase protein mind-bomb (Mind bomb homolog) (D-mib) ||GA19171-PA [Drosophila pseudoobscura] ||mind bomb [Danio rerio] gb|AAO37830.1| mind bomb [Danio rerio] sp|Q804S5|MIB1_BRARE Ubiqu…	TCCTATATGTCTGGATCGTTCACGTAATTTGGTTTTTATGTGTGGTCATGCCACATGTCA	1.3417	0.863588	UP	unique/representative
Q2_P39515	JAP03903.C	Sm_newGenes_Orth_onlyJapon	SJCHGC08853 protein [Schistosoma japonicum] ||	CATTGCATTGTTGCTCCACTCGATTCGACTCATGAACTCGTCTCCGCTTACTTATGTCGC	0.752355	3.59206	DOWN	unique/representative
Q2_P06980	C812211.1	Sm_Orth_inOther_sp	SJCHGC08993 protein [Schistosoma japonicum] ||PREDICTED: similar to ENSANGP00000018568 [Apis mellifera] ref|XP_392965.2| PREDICTED: similar to ENSANGP00000018568 [Apis mellifera] ||hypothetical protein LOC419235 [Gallus gallus] emb|CAG31686.1| hypothetical protein [Gallus gallus] ||Unknown (protein for MGC:82520) [Xenopus laevis] ||PREDICTED: similar to BWK-1 [Strongylocentrotus purpuratus] ||	GGCCCATTTTGGGAGACTTGTTTTACACTTATGTGACTTTTTAATCAGTATACAGCATTA	1.08254	0.863588	UP	unique/representative
Q2_P25115	C809784.1	Sm_Schisto_Orth_only	SJCHGC08997 protein [Schistosoma japonicum] ||	CCTTGTCTTTGTTTGGTTACAAGGCGGATTCCCTTATTGAACATTTTGATAAAGCAATAA	0.867405	0.858567	DOWN	unique/representative
Q2_P26722	C812377.1	Sm_Schisto_Orth_only	SJCHGC09196 protein [Schistosoma japonicum] ||	CCGAAACTGAACGCAGAAATCGATTAATTTGATGACTAGCTTTTGACTTATTTATTCAGC	1.28928	1.77099	UP	unique/representative
Q2_P07772	C813382.1	Sm_Schisto_Orth_only	SJCHGC09206 protein [Schistosoma japonicum] ||	CTCCGATATCTTATTTACAAATGTAGTCGACGTTTTCATTTTGTGAAATATACGGGTCTC	1.24451	1.0701	UP	unique/representative
Q2_P39529	JAP04027.C	Sm_newGenes_Orth_inOther_sp	SJCHGC09214 protein [Schistosoma japonicum] ||PREDICTED: similar to ENSANGP00000015795 [Apis mellifera] ||PREDICTED: similar to non imprinted in Prader-Willi/Angelman syndrome 2 isoform a [Danio rerio] ||Zgc:101583 [Danio rerio] ref|NP_001008647.1| hypothetical protein LOC494104 [Danio rerio] ||unnamed protein product [Mus musculus] ||	GATGCTGTGTATGCATATTAGGTTCAACTTTAATTGTGTTACATGCGCCAAAAGAACAAA	1.21734	3.59206	UP	unique/representative
Q2_P41704	JAP10707.S	Sm_newGenes_Orth_onlyJapon	SJCHGC09314 protein [Schistosoma japonicum] ||	GGCATTTGTCAGTCGTGTAATGAATTTTATTGTTCGGAGTGTTCTTCAATTGGTCCAGGT	0.7569	2.81954	DOWN	unique/representative
Q2_P23201	C807264.1	Sm_Orth_inOther_sp	SJCHGC09340 protein [Schistosoma japonicum] ||SJCHGC08204 protein [Schistosoma japonicum] ||SJCHGC06647 protein [Schistosoma japonicum] ||CG6643-PB isoform B [Drosophila melanogaster] ref|NP_733011.2| CG6643-PB isoform B [Drosophila melanogaster] ||CG6643-PA isoform A [Drosophila melanogaster] ref|NP_733010.1| CG6643-PA isoform A [Drosophila melanogaster] ||	GCCATTATTACCGCATCGAAAATTTACCTAACTTGAAAGTTGTTGGCCATTAAGCTAATA	1.24657	0.863588	UP	unique/representative
Q2_P21462	C804885.1	Sm_Schisto_Orth_only	SJCHGC09404 protein [Schistosoma japonicum] ||	GGGTTGCATATCGCAAAGCAAGAATCTTGTTTATCAAACTTTTCTATTGGATGACTTATC	1.41485	2.81954	UP	unique/representative
Q2_P25760	C810985.1	Sm_Orth_inOther_sp	SJCHGC09423 protein [Schistosoma japonicum] ||SJCHGC09422 protein [Schistosoma japonicum] ||Hypothetical protein F32E10.1 [Caenorhabditis elegans] ref|NP_501233.1| F32E10.1 [Caenorhabditis elegans] ||Hypothetical protein CBG05918 [Caenorhabditis briggsae] ||PREDICTED: similar to CG7516-PA [Strongylocentrotus purpuratus] ||	GGTGGAGATGAGGACGGAGGAGGTGCTAAATATTATGAATAACAAATTTCTTCAAAAAAT	1.22846	1.0701	UP	unique/representative
Q2_P09990	C904012.1	Sm_Orth_inOther_sp	SJCHGC09440 protein [Schistosoma japonicum] ||Paramyosin gb|AAA29915.1| paramyosin ||paramyosin ||paramyosin - fluke (Schistosoma mansoni) (fragment) ||paramyosin [Opisthorchis felineus] sp|Q9BMQ6|MYSP_OPIFE Paramyosin ||	CGTTCAAGTCAACGTAATGTGGAAAATCTTAAAGCAACTGTAGCAGATATGGAAATGAAA	1.3326	1.77099	UP	unique/representative
Q2_P39913	JAP09199.C	Sm_newGenes_Orth_inOther_sp	SJCHGC09465 protein [Schistosoma japonicum] ||similar to Drosophila melanogaster CSN5 [Drosophila yakuba] ||GA13321-PA [Drosophila pseudoobscura] ||CG14884-PA [Drosophila melanogaster] gb|AAF55321.1| CG14884-PA [Drosophila melanogaster] sp|Q9XZ58|CSN5_DROME COP9 signalosome complex subunit 5 (Signalosome subunit 5) (Dch5) (JAB1 homolog) ||LD14392p [Drosophila melanogaster] ||	CCAGGTTATGGATGTTGGCTTTCTGGTATTGATGTTAGTACTCAATTAACAAATCAAACT	1.26561	2.05102	UP	unique/representative
Q2_P25128	C809800.1	Sm_Orth_inOther_sp	SJCHGC09482 protein [Schistosoma japonicum] ||PREDICTED: similar to CG30084-PB isoform B [Apis mellifera] ||CG30084-PD isoform D [Drosophila melanogaster] ||CG30084-PC isoform C [Drosophila melanogaster] ||CG30084-PB isoform B [Drosophila melanogaster] ||	CTCCTGAACCTGGCATGAAAGCTGTTGTTGTTTATAAATAACAGGTGAACTTTGAAAAAA	1.19272	0.863588	UP	unique/representative
Q2_P05543	C810277.1	Sm_Schisto_Orth_only	SJCHGC09555 protein [Schistosoma japonicum] ||	CATGTTGATCCAGCTCTTCGTGTTCAGTTAGAATGCCAATTAAATCAAAGTGAATAGTAT	1.17957	1.50687	UP	unique/representative
Q2_P38969	JAP09250.S	Sm_newGenes_Orth_onlyJapon	SJCHGC09725 protein [Schistosoma japonicum] ||	ACAAGCTATTGAGAAAGTGTCGTCTTGTGAACCCCGTTCACTAAAAATTGTAAAAGAATA	1.20765	1.77099	UP	unique/representative
Q2_P40788	JAP09250.S	Sm_newGenes_Orth_onlyJapon	SJCHGC09725 protein [Schistosoma japonicum] ||	ACAAGCTATTGAGAAAGTGTCGTCTTGTGAACCCCGTTCACTAAAAATTGTAAAAGAATA	1.16202	4.02746	UP	unique/representative
Q2_P19925	C802766.1	Sm_Orth_inOther_sp	SNaK1 [Schistosoma mansoni] ||Na+/K+-ATPase alpha subunit [Taenia solium] ||Na+/K+-ATPase alpha-subunit [Dugesia japonica] ||Na K ATPase alpha subunit [Hirudo medicinalis] ||PREDICTED: similar to sodium pump alpha subunit (sodium/potassium)-ATPase alpha-subunit [Apis mellifera] ||	CGTCGCTACTCCTCTTATTATCGTAAAGTAGAATTGAAACACAATACACATTACATGATC	1.28821	2.1653	UP	unique/representative
Q2_P26783	C812468.1	Sm_Orth_inOther_sp	SPBC25D12.05 [Schizosaccharomyces pombe] ref|NP_596547.1| hypothetical protein SPBC25D12.05 [Schizosaccharomyces pombe 972h-] sp|Q9P804|TRM1_SCHPO N(2) N(2)-dimethylguanosine tRNA methyltransferase (tRNA(guanine-26 N(2)-N(2)) methyltransferase) (tRNA 2 2-dimethylguanosine-26 methyltransferase) (tRNA(m(2 2)G26)dimethyltransferase) ||tRNA (Guanine-N2-)-Methyltransferase [Schizosaccharomyces pombe] …	GAAGAGACAAATATTGAGTCGAATAGTAATGTTTCACACAGTCAAACAGTACGTATCAGA	1.60851	3.22364	UP	unique/representative
Q2_P06189	C810986.1	Sm_Orth_inOther_sp	ubiquitin specific protease 5 [Danio rerio] gb|AAH97033.1| Ubiquitin specific protease 5 [Danio rerio] ||Ubiquitin specific protease 5 [Danio rerio] ||unnamed protein product [Tetraodon nigroviridis] ||unnamed protein product [Tetraodon nigroviridis] ||PREDICTED: similar to Ubiquitin carboxyl-terminal hydrolase 13 (Ubiquitin thiolesterase 13) (Ubiquitin-specific processing protease 13) (Deubiquit…	GTGAGGCAGTTGAGGTCACCCAAACAGTTTAGTGTTAAAAAATGATAGATTTATTGTTCT	1.42228	1.0701	UP	unique/representative
Q2_P23845	C808125.1	Sm_Orth_inOther_sp	UDP-N-acetylmuramate:L-alanyl-gamma-D-glutamyl-meso- diaminopimelate ligase [Ralstonia metallidurans CH34] gb|EAN48939.1| UDP-N-acetylmuramate:L-alanyl-gamma-D-glutamyl-meso-diaminopimelate ligase [Ralstonia metallidurans CH34] ||UDP-N-acetylmuramate:L-alanyl-gamma-D-glutamyl-meso- diaminopimelate ligase [Ralstonia eutropha JMP134] gb|AAZ62222.1| UDP-N-acetylmuramate:L-alanyl-gamma-D-glutamyl-mes…	TGGTGCGTACTGTCCCGGGTGTTGGTCGTTTAATTGTGAATGGCAGCGATGAGTCGCTGG	0.836048	2.81954	DOWN	unique/representative
Q2_P05918	C810686.1	Sm_Schisto_Orth_only	unknown [Schistosoma japonicum] ||hypothetical protein [Schistosoma japonicum] ||	GAAGAACTTGACGCCACGGAATAAACCTTTTCGATCTTTGTTATTTAGAATTATTAGGTG	0.863832	2.1653	DOWN	unique/representative
Q2_P07895	C900207.1	Sm_Schisto_Orth_only	unknown [Schistosoma japonicum] ||SJCHGC01116 protein [Schistosoma japonicum] ||	CGTCTACACTTTCATGAGTTCTGTTGTGTACATAGCAGATTGTTCCATCAAATAATAAAG	1.19951	4.02746	UP	unique/representative
Q2_P06919	C812100.1	Sm_Orth_inOther_sp	unknown [Schistosoma mansoni] ||SJCHGC05423 protein [Schistosoma japonicum] ||SJCHGC03139 protein [Schistosoma japonicum] ||succinate dehydrogenase complex subunit C [Rattus norvegicus] gb|AAH82027.1| Succinate dehydrogenase complex subunit C [Rattus norvegicus] ||Succinate dehydrogenase cytochrome b560 subunit mitochondrial precursor (Integral membrane protein CII-3) (QPS1) (QPs-1) gb|AAB07265.1…	CGCAATGGCGCAAATACATTTACATTATCTTATCCTTTTTATCCATCGGATTCTTTCCTT	0.840011	0	DOWN	unique/representative
Q2_P07159	C812502.1	Sm_Orth_inOther_sp	unnamed protein product [Mus musculus] ||ARP3 actin-related protein 3 homolog [Xenopus tropicalis] gb|AAH64225.1| ARP3 actin-related protein 3 homolog [Xenopus tropicalis] ref|NP_989368.1| ARP3 actin-related protein 3 homolog [Xenopus tropicalis] ||Actr3-prov protein [Xenopus laevis] ||ARP3 actin-related protein 3 homolog variant [Homo sapiens] ||ARP3 actin-related protein 3 homolog [Mus musculus…	GTTGACTTACTACTTCATTGCCATCAGTATCTACTGTTCAATCTTGTCTTTCTGTGTTAG	1.17437	1.50687	UP	unique/representative
Q2_P19632	C802390.1	Sm_Orth_inOther_sp	unnamed protein product [Mus musculus] ||hypothetical protein LOC68299 [Mus musculus] emb|CAI35098.1| novel protein [Mus musculus] dbj|BAC28318.1| unnamed protein product [Mus musculus] ||unnamed protein product [Mus musculus] dbj|BAE29200.1| unnamed protein product [Mus musculus] ||unnamed protein product [Mus musculus] ||3100002B05Rik protein [Mus musculus] ||	CTTCTCCGTTTTGCTATGTTAAAACTTTCACTTGTCGAATTGACTTTTTTGTTGGTGTGT	1.52848	1.33039	UP	unique/representative
Q2_P07456	C812935.1	Sm_Orth_inOther_sp	unnamed protein product [Tetraodon nigroviridis] ||PREDICTED: similar to CG6796-PA isoform 1 [Bos taurus] ||PREDICTED: similar to CG6796-PA [Strongylocentrotus purpuratus] ||PREDICTED: similar to CG6796-PA [Canis familiaris] ||PREDICTED: similar to CG6796-PA isoform 2 [Bos taurus] ||	GGTCTTGGCTTTGAGCGCCTTATGCAGTTTGTTTTGGGGATAGCTAACATTCGAGATACA	1.22428	1.0701	UP	unique/representative
Q2_P17061	C918273.1	Sm_Orth_inOther_sp	unnamed protein product [Tetraodon nigroviridis] ||PREDICTED: similar to CG7449-PA isoform A [Strongylocentrotus purpuratus] ||	CCGTGATATTCCAGTACATTTCTTCGTACACTAAATTTAGTGGATTAAGAAAAGGGAATC	1.58112	0	UP	unique/representative
Q2_P21555	C805029.1	Sm_Orth_inOther_sp	ADP-ribosylation factor 2 [Populus tremuloides] sp|O48649|ARF1_SALBA ADP-ribosylation factor 1 dbj|BAA24696.1| ADP-ribosylation factor [Salix bakko] ||putative ADP-ribosylation factor [Arabidopsis thaliana] gb|AAL07190.1| putative ADP-ribosylation factor 1 [Arabidopsis thaliana] gb|AAK25874.1| putative ADP-ribosylation factor 1 [Arabidopsis thaliana] gb|AAG42921.1| putative ADP-ribosylation facto…	CGGCCCATTCGTCGCTTGCATTTTTCCATTTTCTTTTCAAATTTGTTAATGTTTTAATGC	0.75849	1.50687	DOWN	redundant
Q2_P25984	C811329.1	Sm_Orth_inOther_sp	alpha-actinin [Biomphalaria glabrata] ||alpha-actinin [Gallus gallus] emb|CAA32078.1| pectoralis alpha actinin [Gallus gallus] ref|NP_990654.1| actinin alpha 2 [Gallus gallus] sp|P20111|ACTN2_CHICK Alpha-actinin 2 (Alpha actinin skeletal muscle isoform 2) (F-actin cross linking protein) ||ENSANGP00000023605 [Anopheles gambiae str. PEST] ref|XP_321625.2| ENSANGP00000023605 [Anopheles gambiae str. …	GTGGTGCCAGCGCAAGACTGCTCCCTATAAAAACGTGAACGTACAAAATTTTCACATGAG	0.768926	1.50687	DOWN	redundant
Q2_P06671	C811703.1	Sm_Orth_inOther_sp	ATP-diphosphohydrolase 1 [Schistosoma mansoni] ||hypothetical protein [Gallus gallus] ref|NP_001012925.1| ectonucleoside triphosphate diphosphohydrolase 1 [Gallus gallus] ||hypothetical protein LOC447905 [Danio rerio] gb|AAH78419.1| Si:rp71-1o1.2 [Danio rerio] ||novel protein similar to human ectonucleoside triphosphate diphosphohydrolase 2 (ENTPD2) [Danio rerio] ||	CGTATTCGTTTATTGTATGGATCAGAAGAAGGACTTTATGGTTGGGTATCAGTGAATTAT	0.834794	0.858567	DOWN	redundant
Q2_P01521	C803381.1	Sm_Orth_inOther_sp	calcium ATPase 2 [Schistosoma mansoni] ||SJCHGC06851 protein [Schistosoma japonicum] ||calcium-ATPase [Mizuhopecten yessoensis] ||sarco/endoplasmic reticulum-type Ca-2+-ATPase [Placopecten magellanicus] ||smooth endoplasmic reticulum calcium ATPase [Porcellio scaber] ||	CCATGGGTAAATATATGGCTTGTATTGGCTATGATTGTTAGTATGTCATTGCATTTCTTG	1.27699	1.50687	UP	redundant
Q2_P19534	C802275.1	Sm_Orth_inOther_sp	Calpain (Calcium-activated neutral proteinase) (CANP) gb|AAA29857.1| Calpain ||calcium-activated neutral proteinase ||SJCHGC05999 protein [Schistosoma japonicum] ||calpain [Schistosoma japonicum] ||calpain [Schistosoma japonicum] ||	CTGATTCTATCAAGAAACAGTTATTGAATTGGATGAACCCACTGACAATTTACTTCACAC	0.816622	0.858567	DOWN	redundant
Q2_P18406	C800599.1	Sm_Orth_inOther_sp	Chain A Crystal Structure Of Yeast Guanylate Kinase In Complex With Guanosine-5 -Monophosphate pdb|1EX6|B Chain B Crystal Structure Of Unliganded Form Of Guanylate Kinase From Yeast pdb|1EX6|A Chain A Crystal Structure Of Unliganded Form Of Guanylate Kinase From Yeast ||Guanylate kinase converts GMP to GDP required for growth and mannose outer chain elongation of cell wall N-linked glycoproteins …	CTCCCTGCTGTTAAATGTACTAAATGTGCGTTATAACTACGAATATATTTAGTGATCCAC	0.786468	2.50621	DOWN	redundant
Q2_P17045	C918245.1	Sm_Orth_inOther_sp	collagen type IV alpha 4 chain [Canis familiaris] gb|AAP88582.1| collagen type IV alpha 4 chain [Canis familiaris] ||PREDICTED: collagen type IV alpha 4 chain isoform 1 [Canis familiaris] ||collagen alpha 1(III) chain - chicken (fragment) gb|AAA83409.1| unknown ||collagen alpha 1(III) chain - chicken (fragment) sp||P12105_1 [Segment 1 of 3] Collagen alpha 1(III) chain precursor gb|AAA83407.1| alp…	TGCCTGGTGATTCTGGAGATCCTGGAGAGAAAGGTTTTCCAGGAGCTGGGGAACGAGGAC	0.719953	2.50621	DOWN	redundant
Q2_P33064	C910073.1	Sm_Orth_inOther_sp	Dihydrolipoyllysine-residue succinyltransferase component of 2-oxoglutarate dehydrogenase complex mitochondrial precursor (Dihydrolipoamide succinyltransferase component of 2-oxoglutarate dehydrogenase complex) (E2) (E2K) gb|AAC59779.1| dihydrolipoamide succinyltransferase ||PREDICTED: similar to dihydrolipoamide S-succinyltransferase (E2 component of 2-oxo-glutarate complex) isoform 1 [Canis fam…	TATGGATGGAGGGACTTTTACGATTAGCAACGGTGGTGTTTTTGGCTCATTATTTGGTAC	0.798769	0	DOWN	redundant
Q2_P07245	C812670.1	Sm_Orth_inOther_sp	eggshell protein [Schistosoma mansoni] ||SJCHGC09528 protein [Schistosoma japonicum] ||similar to GenBank Accession Number Z27402 eggshell protein in Schistosoma mansoni [Schistosoma japonicum] ||DEAD (Asp-Glu-Ala-Asp) box polypeptide 49 [Homo sapiens] sp|Q9Y6V7|DDX49_HUMAN Probable ATP-dependent RNA helicase DDX49 (DEAD-box protein 49) gb|AAH02674.1| DEAD (Asp-Glu-Ala-Asp) box polypeptide 49 [Ho…	GCCAGATCGTCGAAAACTTTAAATAAAACTTAGAACCCAACTTCCAAACCTTTCTTGTAA	1.27378	1.50687	UP	redundant
Q2_P21680	C805216.1	Sm_Orth_inOther_sp	elastase prf||2208426A elastase ||pancreatic elastase (EC 3.4.21.36) precursor - fluke (Schistosoma mansoni) sp|P12546|CERC_SCHMA Cercarial protease precursor (Cercarial elastase) gb|AAA29864.1| cercarial protease precursor ||elastase 1a [Schistosoma haematobium] ||elastase 2a [Schistosoma mansoni] ||cercarial elastase HP1 [Schistosoma mansoni] ||	CATGTGTGTACATAATCTATCGACAAATCCACACGCAATTGTGTTAACACATTTCCATAA	0.731762	2.50621	DOWN	redundant
Q2_P19308	C802005.1	Sm_Orth_inOther_sp	ENSANGP00000012283 [Anopheles gambiae str. PEST] ref|XP_320069.2| ENSANGP00000012283 [Anopheles gambiae str. PEST] ||unnamed protein product [Mus musculus] ||PREDICTED: similar to Protein FAM38A [Rattus norvegicus] ||unnamed protein product [Tetraodon nigroviridis] ||hypothetical protein LOC63895 [Homo sapiens] dbj|BAB15641.1| unnamed protein product [Homo sapiens] ||	CCACCAACAACAACCACACTGCTACCATCATCTTCACAATATCAATAATAATATCAAAAC	0.745865	0.858567	DOWN	redundant
Q2_P07789	C813410.1	Sm_Orth_inOther_sp	GA21449-PA [Drosophila pseudoobscura] ||CG8978-PB isoform B [Drosophila melanogaster] gb|AAF53339.1| CG8978-PA isoform A [Drosophila melanogaster] emb|CAB38634.1| actin related complex p41 subunit [Drosophila melanogaster] ref|NP_723845.1| CG8978-PB isoform B [Drosophila melanogaster] ref|NP_476596.1| CG8978-PA isoform A [Drosophila melanogaster] gb|AAL14007.1| SD06579p [Drosophila melanogaster] …	GTGTCTCAATAATTTCCTTAGTCAGGAGATTTGGATGTTCATGTTAAGCTCTGTTATACA	0.850848	0.858567	DOWN	redundant
Q2_P22186	C805896.1	Sm_Schisto_Orth_only	general control nonrepressed 5 [Schistosoma mansoni] ||unknown [Schistosoma japonicum] ||unknown [Schistosoma japonicum] ||	CTGGCCCTTTTCAAAAACCTGTTACATTAGATGAAGCTCCAGATTACTATGATATTATTG	0.856471	0.858567	DOWN	redundant
Q2_P19512	C802250.1	Sm_Orth_inOther_sp	Hypothetical protein LOC393098 [Danio rerio] ref|NP_956424.1| hypothetical protein LOC393098 [Danio rerio] ||PREDICTED: hypothetical protein XP_697119 [Danio rerio] ||PREDICTED: similar to CG8078-PA [Apis mellifera] ||unnamed protein product [Tetraodon nigroviridis] ||unnamed protein product [Tetraodon nigroviridis] ||	GAGCGGAATTGCTTCTTTTATCTATTGACGAAGGTATAAGTGGATATAGAGATGATTCAT	1.12622	3.59206	UP	redundant
Q2_P20924	C804140.1	Sm_Orth_inOther_sp	Hypothetical protein LOC406692 [Danio rerio] ref|NP_998548.1| hypothetical protein LOC406692 [Danio rerio] ||PREDICTED: similar to Heterogeneous nuclear ribonucleoprotein L (hnRNP L) (P/OKcl.14) isoform 8 [Danio rerio] ||PREDICTED: similar to Heterogeneous nuclear ribonucleoprotein L (hnRNP L) (P/OKcl.14) isoform 7 [Danio rerio] ||PREDICTED: similar to Heterogeneous nuclear ribonucleoprotein L (h…	TACTCGCTTGACTGTCACTCGCAATGATCAAGATTCATGGGATTTTGAAAATCCACTATT	0.805099	0.858567	DOWN	redundant
Q2_P26957	C812726.1	Sm_Orth_inOther_sp	hypoxanthine phosphoribosyltransferase (EC 2.4.2.8) - fluke (Schistosoma mansoni) ||hypoxanthine-guanine phosphoribosyltransferase [Schistosoma mansoni] pir||S04278 hypoxanthine phosphoribosyltransferase (EC 2.4.2.8) - fluke (Schistosoma mansoni) sp|P09383|HPRT_SCHMA Hypoxanthine-guanine phosphoribosyltransferase (HGPRT) (HGPRTase) ||unnamed protein product [Schistosoma mansoni] prf||1410313A HG …	CCAAATCGATTTGTCGTTGGCTATGCTTTAGACTATAATGATAATTTCCGTGACCTGCAC	0.887605	2.81954	DOWN	redundant
Q2_P19667	C802442.1	Sm_Orth_inOther_sp	KIAA1064 protein [Homo sapiens] ||PREDICTED: similar to Zinc finger CCCH type domain containing protein 6 [Danio rerio] ||mKIAA1064 protein [Mus musculus] ||PREDICTED: similar to zinc finger CCCH-type domain containing 6 partial [Danio rerio] ||PREDICTED: similar to KIAA2035 protein [Gallus gallus] ||	CAGCCCTCAACGTATGCCAGTTTTAACGCCGAATCTTTTTGCTCCTGTCTGCACTCCTAG	0.747439	0	DOWN	redundant
Q2_P26766	C812444.1	Sm_Orth_inOther_sp	LOC446291 protein [Xenopus laevis] ||SJCHGC08980 protein [Schistosoma japonicum] ||PREDICTED: similar to Synaptogyrin-3 [Danio rerio] ||PREDICTED: similar to SYNAPTOGYRIN 1 (P29) [Gallus gallus] ||hypothetical protein [Gallus gallus] ||	CTTGTTTCAGTGATGTTGTCCCTTTTATGTTCAGTCGCTTTTAGTCGTATTTAGCATAAT	0.813797	2.1653	DOWN	redundant
Q2_P23760	C808018.1	Sm_Orth_inOther_sp	MAP kinase [Schistosoma japonicum] ||MAP kinase ||mitogen-activated protein kinase [Ciona intestinalis] ||mitogen-activated protein kinase [Halocynthia roretzi] ||MAP kinase [Rattus norvegicus] ref|NP_059043.1| protein kinase mitogen activated 3 (extracellular-signal-regulated kinase 1 ERK1) [Rattus norvegicus] gb|AAA11604.1| extracellular-signal-regulated kinase 1 [Rattus norvegicus] sp|P21708|M…	CTATTGAACCCGTATTACCTACCGCTTTTTGTCTTGTGTTTGGTTTTGTATCCTTATTAT	0.834153	2.05102	DOWN	redundant
Q2_P00089	C800267.1	Sm_noMatches_Gb_bothSt	none	CTCCTTACTTGCGGATTCTTTTTGTTCATAAAAACTGGTATACTGACATCAGCTCATTAT	0.838296	3.59206	DOWN	redundant
Q2_P09891	C903870.1	Sm_noMatches_Gb_bothSt	none	CTGCCCGTAGTCTCAAAACCCACAAAAACACCCACAATATCCATTGTTAATAACAGTAGC	1.2983	2.50621	UP	redundant
Q2_P13385	C910355.1	Sm_noMatches_Gb_bothSt	none	GAACATGGGAAGGTGTACAATTTTCGGAACCTATCAATACAAATTTGAACAAATCAAAGG	1.14738	3.22364	UP	redundant
Q2_P21908	C805534.1	Sm_noMatches_Gb_bothSt	none	CATAGGCCGCCCACCAGTATACACACATACATACATTCATTATAACTAACATACATACAT	1.20784	0	UP	redundant
Q2_P22870	C806809.1	Sm_noMatches_Gb_bothSt	none	AACTGCATCCGGCAATCTGTCTGCATTTTCCGTTTGTTCTGGTTGTGCTTGCCCCTATCA	0.819804	2.1653	DOWN	redundant
Q2_P27189	C813177.1	Sm_noMatches_Gb_bothSt	none	ACCATTAACATCAGTATCATACTGACCACTTGTGTTTGTAAGGGAAGTTAGCAGTTTTTT	0.871334	0	DOWN	redundant
Q2_P27606	C900318.1	Sm_noMatches_Gb_bothSt	none	CAAACAAAACACCATCCCCCTCTATAGTTAAGCACATACTGTGAGTTACAGATTTTAAAA	1.21614	4.02746	UP	redundant
Q2_P30245	C904723.1	Sm_noMatches_Gb_bothSt	none	TAAGAATGTACTTGCTTACGCCTGGTACCCCTCAAAGCGGAGCATAGACCACCCACCAGC	0.764909	0	DOWN	redundant
Q2_P31799	C907582.1	Sm_noMatches_Gb_bothSt	none	GCTCGTCTGACGTCAGTACACTCCACTATCCATCCATCTCTCGTCCGTTTCATTAATATT	0.825387	2.05102	DOWN	redundant
Q2_P31913	C907859.1	Sm_noMatches_Gb_bothSt	none	GAGACAGTGAAAAACAGTGTGAATACGAAGGAATGCAACATAGAGTATATGTGAGATTGT	1.46373	2.05102	UP	redundant
Q2_P35589	C915262.1	Sm_noMatches_Gb_singleSt	none	ACGTGCCTTCACTCCTTGTTTCCGTTCAGATCTTAAGTTGTTGGATACCTTTTATTTTGC	0.71274	1.50687	DOWN	redundant
Q2_P35744	C915452.1	Sm_noMatches_Gb_bothSt	none	GACCTCATTTCGTTACTTCTGATTGGCTCACTGTATCACCACTTACCCTTTGAGTAAGTT	0.688208	0.858567	DOWN	redundant
Q2_P36533	C916774.1	Sm_noMatches_Gb_singleSt	none	GATTTGTTCTAACGTACAGAAAAGAGACAGTGAAAAACAGTGTGAATACGAAGGAATGCA	1.34135	1.77099	UP	redundant
Q2_P37295	C918038.1	Sm_noMatches_Gb_bothSt	none	TGGCAATGTGGACATATGATGTGGTCTAGTGAAGCGATCCTATCGGTCATGCGTCACGAT	1.25303	4.02746	UP	redundant
Q2_P37704	C919052.1	Sm_noMatches_Gb_bothSt	none	ACCATTAACATCAGTATCATACTGACCACTTGTGTTTGTAAGGGAAGTTAGCAGTTTTTT	0.876609	2.50621	DOWN	redundant
Q2_P38457	JAP04798.C	Sm_newGenes_Orth_onlyJapon	none	TGCCGTATTTCGTTTCCTGATGGAACCTTCTCATCGGATACACCACCAGAGTATTTGACA	1.32669	2.1653	UP	redundant
Q2_P38832	JAP03855.S	Sm_newGenes_Orth_onlyJapon	none	GAAGATGGCGTCAAGCTCTTAGTGGTAGCATCAATCGTTTAAGAGATAGTTTTGACGGAT	1.40934	3.22364	UP	redundant
Q2_P37390	C918220.1	Sm_Orth_inOther_sp	p48 eggshell protein ||ORF 3 ||ORF 2 ||SJCHGC00913 protein [Schistosoma japonicum] ||SJCHGC02035 protein [Schistosoma japonicum] ||	GACAAATATGGTGACGAAAAGGTTTATGACAAGTATGGTTACGACAAGTATGGCTCTGAC	0.709909	0.858567	DOWN	redundant
Q2_P27526	C900204.1	Sm_Orth_inOther_sp	pre-B-cell colony-enhancing factor [Suberites domuncula] ||PREDICTED: similar to pre-B-cell colony enhancing factor 1 [Strongylocentrotus purpuratus] ||Pre-B-cell colony enhancing factor 1 [Xenopus tropicalis] ref|NP_001011388.1| hypothetical protein LOC496856 [Xenopus tropicalis] ||Unknown (protein for MGC:85013) [Xenopus laevis] ||LOC398502 protein [Xenopus laevis] ||	GACTGTTCTACAGAATTTAGACTACATGACTTTGGATTCCGTGGCGTCTCCTCCATTGAA	0.652951	4.02746	DOWN	redundant
Q2_P34074	C911954.1	Sm_Orth_inOther_sp	PREDICTED: similar to ATPas class II type 9B [Danio rerio] ||PREDICTED: similar to Atp9b protein [Rattus norvegicus] ||ATPas class II type 9B [Mus musculus] ||Atp9b protein [Mus musculus] ||Atp9b protein [Mus musculus] ||	CAAATTGTCACCTTATTAAGATATCATACAAAAGCAAGAGTAGCAGCTATCGGTGATGGA	1.20197	3.59206	UP	redundant
Q2_P19235	C801912.1	Sm_Orth_inOther_sp	PREDICTED: similar to ENSANGP00000015377 [Apis mellifera] ||CG12218-PA [Drosophila melanogaster] ref|NP_652022.1| CG12218-PA [Drosophila melanogaster] ||GA11485-PA [Drosophila pseudoobscura] ||BcDNA.GH10646 [Drosophila melanogaster] ||ENSANGP00000015377 [Anopheles gambiae str. PEST] ref|XP_312621.2| ENSANGP00000015377 [Anopheles gambiae str. PEST] ||	TTCCCAGCCGGTTACTACTCACAACACAGCCAGCATACTTCCCAAGATATCGTTCTTCCA	0.790111	0	DOWN	redundant
Q2_P25365	C810114.1	Sm_Orth_inOther_sp	procollagen type I alpha 2 [Rattus norvegicus] gb|AAD41775.1| pro-alpha-2(I) collagen [Rattus norvegicus] sp|P02466|CA21_RAT Collagen alpha 2(I) chain precursor ||PREDICTED: similar to mouse a1(XI) collagen chain partial [Danio rerio] ||PREDICTED: similar to Collagen alpha 1(XI) chain precursor [Danio rerio] ||PREDICTED: similar to [Segment 3 of 3] Collagen alpha 1(III) chain precursor [Gallus ga…	TTAGATATGAGTGAAGGTTATTATAGGTTTGAGGATACACCCAGAGTTAGACGTAGTATT	1.46466	1.0701	UP	redundant
Q2_P35939	C915693.1	Sm_Orth_inOther_sp	protein phosphatase type 1 [Schistosoma mansoni] ||SJCHGC06313 protein [Schistosoma japonicum] gb|AAW62258.1| unknown protein [Schistosoma japonicum] ||Hypothetical protein CBG00598 [Caenorhabditis briggsae] ||Yeast glc seven-like phosphatases protein 2 [Caenorhabditis elegans] ref|NP_001022616.1| yeast Glc Seven-like Phosphatases family member (gsp-2) [Caenorhabditis elegans] sp|P48727|YMEX_CAEE…	GCGTCAGGTGAATGACTTTATGACTACTGTCCCCTGTTCATTGCTGTCATTTATCACAGT	0.786195	1.00458	DOWN	redundant
Q2_P26844	C812560.1	Sm_Orth_inOther_sp	protein phosphatase type 1 [Schistosoma mansoni] ||SJCHGC06313 protein [Schistosoma japonicum] gb|AAW62258.1| unknown protein [Schistosoma japonicum] ||Hypothetical protein MGC69216 [Xenopus tropicalis] ref|NP_998835.1| hypothetical protein LOC407879 [Xenopus tropicalis] gb|AAH90213.1| LOC397767 protein [Xenopus laevis] ||Ppp1cc-prov protein [Xenopus laevis] ||protein phosphatase 1 catalytic subu…	GAGTAGTTTTCAGTTGTTTTGCTCAATTGCTCCTTTGACTGATCACTAGTGTTGTTAAAA	0.797629	0.858567	DOWN	redundant
Q2_P32830	C909667.1	Sm_Orth_inOther_sp	protein phosphatase type 1 [Schistosoma mansoni] ||SJCHGC06313 protein [Schistosoma japonicum] gb|AAW62258.1| unknown protein [Schistosoma japonicum] ||PREDICTED: similar to protein phosphatase 1 catalytic subunit gamma isoform [Danio rerio] ||protein phosphatase 1 catalytic subunit alpha isoform 3 [Homo sapiens] gb|AAB26015.1| protein phosphatase type 1 catalytic subunit PP-1 alpha 2 [Homo sapie…	AGCCAACCTATTTTACTAGAATTGGAGGCTCCCCTCAAAATATGCGGTGATATTCACGGA	0.735631	4.02746	DOWN	redundant
Q2_P22592	C806457.1	Sm_Schisto_Orth_only	receptor tyrosine kinase [Schistosoma mansoni] ||	TTAAATCGTCGGGTTGGTCAAGGTGCTTTCGGTTTAGTATTTGGTGGTGAAGCTAAAAAA	0.550776	2.81954	DOWN	redundant
Q2_P06917	C812094.1	Sm_Orth_inOther_sp	retinoid-x-receptor [Schistosoma mansoni] ||retinoid X receptor RXR-2 [Schistosoma mansoni] ||SJCHGC04847 protein [Schistosoma japonicum] ||ultraspiracle [Chironomus tentans] ||retinoid X receptor [Thais clavigera] ||	CACCTCACTCCCTACCCTTTGTGTATGATTATTTCTTAACTTCTCTTACAAAAAGTAAAC	0.890088	1.33039	DOWN	redundant
Q2_P04138	C807765.1	Sm_Orth_inOther_sp	Sel1 (suppressor of lin-12) 1 homolog [Mus musculus] gb|AAH26816.1| Sel1 (suppressor of lin-12) 1 homolog [Mus musculus] dbj|BAE36100.1| unnamed protein product [Mus musculus] gb|AAD05210.1| SELlL [Mus musculus] ||PREDICTED: similar to SEL1L [Gallus gallus] ||unnamed protein product [Mus musculus] ||unnamed protein product [Mus musculus] sp|Q9Z2G6|SEL1L_MOUSE Sel-1 homolog precursor (Suppressor o…	TGCTCGTCTTTTAGATGAAATAGATGCAATGGGCAATCTAGACGGTGGTGATCTTACAAT	0.765633	1.15974	DOWN	redundant
Q2_P26946	C812708.1	Sm_Orth_inOther_sp	Ser- and Thr-rich protein [Schistosoma mansoni] prf||2202336A mucin-like protein ||mucin-like protein [Schistosoma japonicum] ||SJCHGC06583 protein [Schistosoma japonicum] ||CG31439-PA [Drosophila melanogaster] ref|NP_733106.2| CG31439-PA [Drosophila melanogaster] ||hypothetical protein cgd3_720 [Cryptosporidium parvum] gb|EAK89192.1| very large probable mucin 11700 aa long protein with signal pe…	CGGAAACCTTACAGTCTGAAACAGAAACTAGTTCACATAATGAATGACAGTGATTTATTG	1.36988	0	UP	redundant
Q2_P23026	C807017.1	Sm_Orth_inOther_sp	similar to Down syndrome critical region protein 5 beta - human [Schistosoma japonicum] ||putative DSCR5 protein [Taenia solium] ||PREDICTED: similar to phosphatidylinositol N-acetylglucosaminyltransferase subunit P isoform 1 [Canis familiaris] ||hypothetical protein [Pongo pygmaeus] sp|Q5R946|PIGP_PONPY Phosphatidylinositol N-acetylglucosaminyltransferase subunit P (Phosphatidylinositol-glycan b…	GCGCTTAAGATACAAAGATATCTTAGATCCATACCCCCTTCCAGTCATATTAATCTAATT	1.19817	1.0701	UP	redundant
Q2_P00101	C800308.1	Sm_Orth_inOther_sp	similar to GenBank Accession Number AF157324 RER1 protein in Homo sapiens [Schistosoma japonicum] ||SJCHGC04752 protein [Schistosoma japonicum] ||RER1 protein [Homo sapiens] ||MGC83321 protein [Xenopus laevis] ||hypothetical protein LOC496955 [Xenopus tropicalis] gb|AAH88589.1| Hypothetical LOC496955 [Xenopus tropicalis] ||	GAGACCTATGGGATCAAACAATAAGGAACAACCATCTCCTGTGATTAATTCATGATTTAT	0.794203	3.22364	DOWN	redundant
Q2_P26333	C811811.1	Sm_Orth_inOther_sp	similar to GenBank Accession Number AK015888 EG:22E5 [Schistosoma japonicum] ||SJCHGC02197 protein [Schistosoma japonicum] ||SJCHGC03993 protein [Schistosoma japonicum] ||hypothetical protein LOC67171 isoform 2 [Mus musculus] dbj|BAE43014.1| unnamed protein product [Mus musculus] dbj|BAB26598.1| unnamed protein product [Mus musculus] dbj|BAC35162.1| unnamed protein product [Mus musculus] dbj|BAB2…	CTCGCTTAGGCCATCACTTTCTGTTCTTATGTGACTATAATTCAGTGAATAAGAAAATAC	0.865952	0.858567	DOWN	redundant
Q2_P18361	C800545.1	Sm_Orth_inOther_sp	similar to GenBank Accession Number BC013428 PP1201 protein in Homo sapiens [Schistosoma japonicum] ||SJCHGC09561 protein [Schistosoma japonicum] ||PREDICTED: similar to GRINA protein [Pan troglodytes] ||Unknown (protein for MGC:103666) [Danio rerio] ||Glutamate receptor ionotropic N-methyl D-asparate-associated protein 1 [Homo sapiens] ||	GTTGTCATGCTTACTGGGATTGCAATTATGATTGTATACTTTGTTTTGGGACCAAATAAG	0.833802	4.02746	DOWN	redundant
Q2_P17135	C918430.1	Sm_Orth_inOther_sp	similar to GenBank Accession Number M80214 alpha tubulin in Schistosoma mansoni [Schistosoma japonicum] ||unknown [Schistosoma japonicum] ||Tubulin alpha 1 [Mus musculus] ||PREDICTED: similar to tubulin alpha 1 isoform 9 [Canis familiaris] ||PREDICTED: similar to tubulin alpha 1 isoform 3 [Canis familiaris] ||	AGCTGAAAAAGCATTTCATGAACAGTTTAGTGTTGCTGAGATTACTAATGCCTGCTTTGA	0.740532	2.05102	DOWN	redundant
Q2_P07098	C812401.1	Sm_Orth_inOther_sp	similar to NM_033617 ATPase H+ transporting lysosomal (vacuolar proton pump) 21kD in Mus musculus [Schistosoma japonicum] ||ENSANGP00000003500 [Anopheles gambiae str. PEST] ref|XP_310004.2| ENSANGP00000003500 [Anopheles gambiae str. PEST] ||MGC84266 protein [Xenopus laevis] ||ATPase H+ transporting V0 subunit B [Mus musculus] dbj|BAE30738.1| unnamed protein product [Mus musculus] dbj|BAE31524.1| …	CACGCTGTTATGCTATTCATATTCCTTTCATTGTGTGTGTGCGTATGTGTTGATTAAATA	0.834118	0	DOWN	redundant
Q2_P27360	C813435.1	Sm_Orth_inOther_sp	similar to NM_075460 Y60A3A [Schistosoma japonicum] ||GA17284-PA [Drosophila pseudoobscura] ||CG33104-PA [Drosophila melanogaster] ref|NP_788616.1| CG33104-PA [Drosophila melanogaster] gb|AAK93117.1| LD23959p [Drosophila melanogaster] ||CG33105-PA [Drosophila melanogaster] ref|NP_788617.1| CG33105-PA [Drosophila melanogaster] ||ENSANGP00000026678 [Anopheles gambiae str. PEST] ref|XP_562397.1| ENS…	AGACTTGGGAGTCAAAGTTAAGGTTATTGATCCATATGACCAAATTTTGCTCGATCGTGT	0.841983	2.81954	DOWN	redundant
Q2_P07547	C813035.1	Sm_Schisto_Orth_only	similar to XM_082875 CG9132 gene product in Drosophila melanogaster [Schistosoma japonicum] ||unknown [Schistosoma japonicum] ||	GGTTCCCCGTACGGGATTCATACAGTCTTTTTTGACAAAACTTACTATTTTCACATTTTA	0.872889	0.858567	DOWN	redundant
Q2_P24729	C809265.1	Sm_Orth_inOther_sp	SJCHGC00284 protein [Schistosoma japonicum] ||unknown [Schistosoma japonicum] ||PREDICTED: similar to 16.5 kDa secretory protein [Danio rerio] ||Npc2 protein [Danio rerio] ref|NP_775331.1| Niemann-Pick disease type C2 [Danio rerio] gb|AAF99719.1| 16.5 kDa secretory protein [Danio rerio] sp|Q9DGJ3|NPC2_BRARE Epididymal secretory protein E1 precursor (16.5 kDa secretory protein) ||16kDa secretory p…	GATGGGAATTACAAGATAGTTCAAATGAAGATATAGTTTGCGTTGAATTCCCTGTTCAAC	0.775087	0.858567	DOWN	redundant
Q2_P20196	C803123.1	Sm_Orth_inOther_sp	SJCHGC00341 protein [Schistosoma japonicum] ||unknown [Schistosoma japonicum] ||PREDICTED: similar to DB83 protein [Gallus gallus] ||PREDICTED: similar to Transmembrane protein 33 (DB83 protein) [Bos taurus] ||PREDICTED: similar to Transmembrane protein 33 (DB83 protein) [Canis familiaris] ||	TTCCGATCTTCTTATTCGCCCTTTTACATGTGGCTAGCTTCACGAGGGTTCTTTTAAATG	0.789192	2.05102	DOWN	redundant
Q2_P19749	C802549.1	Sm_Orth_inOther_sp	SJCHGC00495 protein [Schistosoma japonicum] ||GA19342-PA [Drosophila pseudoobscura] ||CG6084-PB isoform B [Drosophila melanogaster] gb|AAR96205.1| AT18092p [Drosophila melanogaster] ref|NP_729726.1| CG6084-PB isoform B [Drosophila melanogaster] ||PREDICTED: similar to aldose reductase [Gallus gallus] ||CG6084-PA isoform A [Drosophila melanogaster] ref|NP_648484.1| CG6084-PA isoform A [Drosophila …	CCATTCAAAGATGCGTATTGAAGATTCAATGAATGGAACGTCATTGAAATGAAGGACTTA	1.13827	2.1653	UP	redundant
Q2_P22252	C805987.1	Sm_Orth_inOther_sp	SJCHGC00546 protein [Schistosoma japonicum] ||unknown [Schistosoma japonicum] ||precollagen-D [Mytilus galloprovincialis] ||precollagen D [Mytilus edulis] ||precollagen-P [Mytilus galloprovincialis] ||	ACTTCGAGGATATCGTGGACTTTCTGGCTTACCGGGAGAAATCGGACCTGTTGGTGCCCC	1.26528	3.59206	UP	redundant
Q2_P17127	C918410.1	Sm_Orth_inOther_sp	SJCHGC00633 protein [Schistosoma japonicum] ||similar to GenBank Accession Number AF220548 testis enhanced gene transcript-like protein in Paralichthys olivaceus [Schistosoma japonicum] gb|AAQ16113.1| testis-enhanced transcript protein-like protein [Schistosoma japonicum] ||SJCHGC00634 protein [Schistosoma japonicum] ||BAX inhibitor 1 [Homo sapiens] ||PREDICTED: similar to Bax inhibitor-1 (BI-1) …	CATATACACTGCTGAACTTTACATTGGATTGGCTATATTTTGTGCATTTGTGGTTTTCGA	0.819649	0	DOWN	redundant
Q2_P39565	JAP04506.C	Sm_newGenes_Orth_onlyJapon	SJCHGC00811 protein [Schistosoma japonicum] ||unknown [Schistosoma japonicum] ||	CATGAAGAAAAGACTACTAGTTGGGATGATCCACGACCTGCATATTATTCTGCTCAACAA	1.41931	3.22364	UP	redundant
Q2_P41066	JAP03619.C	Sm_newGenes_Orth_onlyJapon	SJCHGC00811 protein [Schistosoma japonicum] ||unknown [Schistosoma japonicum] ||	CAAAGGAAGAACTACTTCAACTCATCGTAATCGTGAATCAAAATCAAGTGTTTGTTCACA	1.22281	0.546939	UP	redundant
Q2_P12622	C908939.1	Sm_Schisto_Orth_only	SJCHGC01101 protein [Schistosoma japonicum] ||unknown [Schistosoma japonicum] ||	CTAGTTGGAGAGACGAGAAAATTTAACTCTTTTGACTGTCTAGTTTTACGCGTTATTTGT	1.21738	0.863588	UP	redundant
Q2_P16160	C916507.1	Sm_Schisto_Orth_only	SJCHGC01116 protein [Schistosoma japonicum] ||unknown [Schistosoma japonicum] ||	CGTGGTATTGTTAACACTGAAATACCGTTGGATGTAGATACACGTGAAATAGGATTTTAT	1.16346	2.1653	UP	redundant
Q2_P38660	JAP10262.C	Sm_newGenes_Orth_inOther_sp	SJCHGC01222 protein [Schistosoma japonicum] ||Unknown (protein for IMAGE:6640963) [Xenopus laevis] ||PREDICTED: similar to Zinc finger protein 294 [Gallus gallus] ||PREDICTED: similar to zinc finger protein 294 [Danio rerio] ||unnamed protein product [Tetraodon nigroviridis] ||	AGTCGAAACCCTGCTTGTCCATTGTGTAGACACTTGTTTATTGATCCAACCGGTCGTCCT	1.24437	2.1653	UP	redundant
Q2_P25041	C809688.1	Sm_Orth_inOther_sp	SJCHGC01287 protein [Schistosoma japonicum] ||Platelet-activating factor acetylhydrolase isoform Ib gamma subunit [Danio rerio] ref|XP_683731.1| PREDICTED: similar to Platelet-activating factor acetylhydrolase isoform Ib gamma subunit isoform 1 [Danio rerio] ref|NP_957352.1| platelet-activating factor acetylhydrolase isoform Ib gamma subunit [Danio rerio] ||PREDICTED: similar to Platelet-activati…	GTATCCTTATGGATCAACTCCAGTGATCAATTGTTTGGTGGAAATTATAGCTAATACAGA	0.798665	0	DOWN	redundant
Q2_P31943	C907913.1	Sm_Orth_inOther_sp	SJCHGC01287 protein [Schistosoma japonicum] ||unknown [Schistosoma japonicum] ||ENSANGP00000020543 [Anopheles gambiae str. PEST] ref|XP_309124.2| ENSANGP00000020543 [Anopheles gambiae str. PEST] ||CG8962-PB isoform B [Drosophila melanogaster] gb|AAF48514.1| CG8962-PA isoform A [Drosophila melanogaster] ref|NP_525089.2| CG8962-PB isoform B [Drosophila melanogaster] ref|NP_727895.1| CG8962-PA isofo…	GTATTAGTAATGATCAGACACAAAATGTGTTGTGGAGAATCGAAAATGGAGAACTGGACG	0.65768	1.00458	DOWN	redundant
Q2_P37832	C919300.1	Sm_Schisto_Orth_only	SJCHGC01322 protein [Schistosoma japonicum] ||unknown [Schistosoma japonicum] ||	CTCAATCGATGTGTTTAAAGAGGGCTTCTGTGTATAATTATTTGTCCCACAACCATCATA	0.84634	3.22364	DOWN	redundant
Q2_P19631	C802389.1	Sm_Orth_inOther_sp	SJCHGC01369 protein [Schistosoma japonicum] ||SJCHGC08328 protein [Schistosoma japonicum] ||CG10327-PD isoform D [Drosophila melanogaster] gb|AAF47078.2| CG10327-PC isoform C [Drosophila melanogaster] gb|AAF47079.2| CG10327-PB isoform B [Drosophila melanogaster] ref|NP_726373.1| CG10327-PD isoform D [Drosophila melanogaster] ref|NP_599145.1| CG10327-PC isoform C [Drosophila melanogaster] ref|NP_4…	CACATCCTTACGTGTTTACTTACGTTAAATAGCCTATTCATCTTGTTAAGCACTGAATGT	0.924537	3.22364	DOWN	redundant
Q2_P06873	C812031.1	Sm_Orth_inOther_sp	SJCHGC01451 protein [Schistosoma japonicum] ||hypothetical protein LOC548707 [Xenopus tropicalis] ||Solute carrier family 25 member 19 [Danio rerio] ||hypothetical protein LOC403024 [Danio rerio] gb|AAQ94578.1| solute carrier family 25 member 19 [Danio rerio] ||Solute carrier family 25 (mitochondrial deoxynucleotide carrier) member 19 [Homo sapiens] emb|CAI46136.1| hypothetical protein [Homo sapi…	GCTGTAACTCAATCCAAATTTCGTCAATAAACTTCTCAGCGTTGTATATTTCTATTGGTC	0.888201	0.858567	DOWN	redundant
Q2_P05721	C810469.1	Sm_Orth_inOther_sp	SJCHGC01459 protein [Schistosoma japonicum] ||PREDICTED: similar to Inositol-1(or 4)-monophosphatase 2 (IMPase 2) (IMP 2) (Inositol monophosphatase 2) (Myo-inositol monophosphatase A2) [Gallus gallus] ||inositol (myo)-1(or 4)-monophosphatase 2 [Mus musculus] dbj|BAE32871.1| unnamed protein product [Mus musculus] gb|AAK39516.1| myo-inositol monophosphatase 2 [Mus musculus] sp|Q91UZ5|IMPA2_MOUSE In…	CAATGCAGCATTTATCTTCACTTGTATGTGTGTGTCTAATTATCTAGTGAGTGTTTATCG	0.892703	0.858567	DOWN	redundant
Q2_P34066	C911937.1	Sm_Schisto_Orth_only	SJCHGC01779 protein [Schistosoma japonicum] ||	AGCTGGATTGTTATTTTCCATGCTCTATGTTCGTTTATTTTTCTCCACCCCTCCCACCTA	0.858633	2.1653	DOWN	redundant
Q2_P40234	JAP02182.S	Sm_newGenes_Orth_onlyJapon	SJCHGC01805 protein [Schistosoma japonicum] ||	TTTTCTGATCCCATTTTTGGCTGTATGTTGGTCTCTATATCGTGTAAACCGGTGAGTTTT	0.712422	2.05102	DOWN	redundant
Q2_P19270	C801958.1	Sm_Orth_inOther_sp	SJCHGC02266 protein [Schistosoma japonicum] ||PKA type II regulatory subunit [Aplysia californica] ||cAMP-dependent protein kinase type II regulatory chain [Apis mellifera carnica] ref|XP_392905.2| PREDICTED: similar to cAMP-dependent protein kinase type II regulatory chain [Apis mellifera] ||ENSANGP00000022232 [Anopheles gambiae str. PEST] ref|XP_315029.2| ENSANGP00000022232 [Anopheles gambiae s…	GATTGTTTACCTAAATGATAATATGGGACCTACATGTTTCCATGTAATCCGTTACTCGAT	0.756371	0	DOWN	redundant
Q2_P19025	C801640.1	Sm_Orth_inOther_sp	SJCHGC02288 protein [Schistosoma japonicum] ||SJCHGC02287 protein [Schistosoma japonicum] ||Tropomyosin 2 (TMII) gb|AAA29942.1| tropomyosin ||SJCHGC09539 protein [Schistosoma japonicum] ||unknown [Schistosoma japonicum] ||	GTTAGATGATACTATGAACATTTACAGCATGGTATCTTTTGGTTTGCTGAATGCCCCCTT	0.823492	4.02746	DOWN	redundant
Q2_P25341	C810088.1	Sm_Orth_inOther_sp	SJCHGC02377 protein [Schistosoma japonicum] ||SJCHGC02378 protein [Schistosoma japonicum] ||PREDICTED: similar to metalloprotease 1 metalloprotease 1 (pitrilysin family) [Gallus gallus] ||MGC69133 protein [Xenopus laevis] ||Pitrilysin metalloproteinase 1 [Danio rerio] ref|NP_998652.1| pitrilysin metalloproteinase 1 [Danio rerio] ||	GGGAACGTGTAACAATGATGGTTTAGATCTACTACTACATTTGTAATGCAACTCATCAAT	1.25102	2.50621	UP	redundant
Q2_P32681	C909422.1	Sm_Orth_inOther_sp	SJCHGC02792 protein [Schistosoma japonicum] ||ADP ATP carrier protein precursor [Picea abies] ||ADP/ATP translocator [Lycopersicon esculentum] ||mitochondrial ADP/ATP translocator protein [Chlamydomonas reinhardtii] sp|P27080|ADT_CHLRE ADP ATP carrier protein (ADP/ATP translocase) (Adenine nucleotide translocator) (ANT) prf||1912294A ADP/ATP translocator ||ADP /ATP translocator [Solanum tuberosum…	CTCATATTATTTTCTTAGGCCAAGCTGTCAAATATAAAAGCTCAATTCACTGTGCATCTG	0.842798	3.59206	DOWN	redundant
Q2_P17889	C800009.1	Sm_Orth_inOther_sp	SJCHGC02838 protein [Schistosoma japonicum] ||hypothetical protein DDB0190788 [Dictyostelium discoideum] gb|EAL72387.1| hypothetical protein DDB0190788 [Dictyostelium discoideum] ||endoglycoceramidase [Hydra magnipapillata] ||endoglycoceramidase [Cyanea nozakii] ||endoglycoceramidase [Cyanea nozakii] ||	GAACATGTGCTTGTTGAAATGGAACTTGTTAGAAAATAACTCAACTTGAATGTGACTGGA	0.832492	2.1653	DOWN	redundant
Q2_P26697	C812336.1	Sm_Orth_inOther_sp	SJCHGC02844 protein [Schistosoma japonicum] ||unnamed protein product [Tetraodon nigroviridis] ||MGC82181 protein [Xenopus laevis] ||unnamed protein product [Tetraodon nigroviridis] ||CD9 antigen (p24) [Bos taurus] sp|P30932|CD9_BOVIN CD9 antigen gb|AAA30439.1| CD9 antigen ||	GGAGCTTCATGTAAGCGAAGATTCAGCTGTTAGCATGTCATTAATTATTATATGACTGTA	1.15387	3.59206	UP	redundant
Q2_P04403	C808213.1	Sm_Orth_inOther_sp	SJCHGC02866 protein [Schistosoma japonicum] ||SJCHGC00560 protein [Schistosoma japonicum] ||unknown [Schistosoma mansoni] ||SJCHGC02039 protein [Schistosoma japonicum] ||serpin-like protease inhibitor [Echinococcus multilocularis] ||	GAATCACTGAGATGAAAAACACTGTCACTGGAGTTGTTTTTATTTATCTAAGTGCCTACT	1.15442	2.81954	UP	redundant
Q2_P21751	C805316.1	Sm_Schisto_Orth_only	SJCHGC03609 protein [Schistosoma japonicum] ||	CTCAGTCAACTTTGGCATATCGTTCCCCTGCTCCGTTTTGTTATGAACCATTAGCTATGG	0.766834	1.00458	DOWN	redundant
Q2_P17232	C918636.1	Sm_Schisto_Orth_only	SJCHGC03618 protein [Schistosoma japonicum] ||	GATCCTTCATGTTGGGAACCGTATAAAACTGTAATTCATGTGAATGAAACTAGTCTTGAA	1.18207	3.59206	UP	redundant
Q2_P41046	JAP03313.C	Sm_newGenes_Orth_inOther_sp	SJCHGC04003 protein [Schistosoma japonicum] ||PREDICTED: similar to autophagy-related 12-like [Strongylocentrotus purpuratus] ||Autophagy-related 12-like [Mus musculus] dbj|BAE39200.1| unnamed protein product [Mus musculus] dbj|BAB30256.1| unnamed protein product [Mus musculus] dbj|BAB24005.1| unnamed protein product [Mus musculus] sp|Q9CQY1|ATG12_MOUSE Autophagy-related protein 12 (APG12-like) d…	CAGTGTAGAAGGAAAACTAATTTTGCATTATTGTAAAACTCAAGCATGGGGATGAACACA	0.817264	1.77099	DOWN	redundant
Q2_P20250	C803196.1	Sm_Schisto_Orth_only	SJCHGC04193 protein [Schistosoma japonicum] ||	GAATGATGTGCGATCCCAGATGCTGGCACCATCAACGGGACATAGGTATAGAAACGTGTC	1.19037	3.59206	UP	redundant
Q2_P06071	C810853.1	Sm_Schisto_Orth_only	SJCHGC04225 protein [Schistosoma japonicum] ||	GCGTCAAGGTTGCCCAGATATGGATAATACAATTTCATTGTAAATTCTACAGTGTAAACT	1.19974	1.33039	UP	redundant
Q2_P38807	JAP02924.S	Sm_newGenes_Orth_onlyJapon	SJCHGC04386 protein [Schistosoma japonicum] ||	ATCAACAGTATATCCATAGTCCCAAGTCATTTCTTCTCCAACGTCTATATTCCTGAAATT	0.597202	2.05102	DOWN	redundant
Q2_P25272	C810004.1	Sm_Schisto_Orth_only	SJCHGC04667 protein [Schistosoma japonicum] ||SJCHGC03136 protein [Schistosoma japonicum] ||	CTATCCTCTAGTTACTATTTCGGATGGTATTTATGCCTCTTTTTTCTGGTTAATTTGCTG	1.31066	1.50687	UP	redundant
Q2_P16784	C917754.1	Sm_Orth_inOther_sp	SJCHGC04725 protein [Schistosoma japonicum] ||PREDICTED: similar to SMILE protein [Gallus gallus] ||hypothetical protein LOC237500 [Mus musculus] dbj|BAE38405.1| unnamed protein product [Mus musculus] ||unnamed protein product [Mus musculus] ||hypothetical protein [Homo sapiens] ||	TTGCCGTATTGATTGCACGTATTAAAATAATGGCTGGACAGTTGCCACATTTTACAGAGT	1.18567	3.59206	UP	redundant
Q2_P05823	C810582.1	Sm_Orth_inOther_sp	SJCHGC04992 protein [Schistosoma japonicum] ||ENSANGP00000007774 [Anopheles gambiae str. PEST] ref|XP_320943.2| ENSANGP00000007774 [Anopheles gambiae str. PEST] ||GA18536-PA [Drosophila pseudoobscura] ||PREDICTED: similar to UDP-Gal:GlcNAc beta1 3-galactosyltransferase 5 [Gallus gallus] ||UDP-Gal:betaGlcNAc beta 1 3-galactosyltransferase polypeptide 2 [Mus musculus] dbj|BAC29317.1| unnamed protei…	CCTGGATCTATCCAATTATCAGTCAAGATAAAATGGTAGACAGTTTTACAGGAAACTTTG	0.800943	0.858567	DOWN	redundant
Q2_P26703	C812346.1	Sm_Orth_inOther_sp	SJCHGC05155 protein [Schistosoma japonicum] ||Suclg2 protein [Danio rerio] ||hypothetical protein [Gallus gallus] ref|NP_001006141.1| similar to GTP-specific succinyl-CoA synthetase beta subunit [Gallus gallus] ||LOC496495 protein [Xenopus tropicalis] ||succinyl-CoA synthetase beta-subunit ||	TGGATCGAACATCTAACTCCCCAATCATGGTAGCATGTAGCAAAGGTGGAATGGATATTG	0.796898	2.81954	DOWN	redundant
Q2_P07488	C812970.1	Sm_Orth_inOther_sp	SJCHGC05198 protein [Schistosoma japonicum] ||PREDICTED: similar to WD-repeat protein 39 (Ciao 1 protein) isoform 1 [Bos taurus] ||PREDICTED: similar to WD-repeat protein 39 (Ciao 1 protein) isoform 2 [Canis familiaris] ||PREDICTED: similar to WD-repeat protein 39 (Ciao 1 protein) isoform 1 [Canis familiaris] ||WD repeat domain 39 [Danio rerio] ref|NP_956441.2| WD repeat domain 39 [Danio rerio] ||	CAGCTTCTGATGATGGATATATCAAATTTTGGTCCATCAAGTGTGATGAATAATCCTGTT	0.825552	1.33039	DOWN	redundant
Q2_P10536	C904816.1	Sm_Schisto_Orth_only	SJCHGC05249 protein [Schistosoma japonicum] ||	GAATTACAGACCGTTGTCTCATTACTAAACTGTTTAGCAGGGGATGAGAATAAATCTAAA	1.12427	2.81954	UP	redundant
Q2_P25176	C809881.1	Sm_Orth_inOther_sp	SJCHGC05476 protein [Schistosoma japonicum] ||small membrane protein 1 [Mus musculus] dbj|BAC21152.1| small mebrane protein 1 [Mus musculus] gb|AAH94256.1| Small membrane protein 1 [Mus musculus] dbj|BAE27652.1| unnamed protein product [Mus musculus] dbj|BAE34003.1| unnamed protein product [Mus musculus] dbj|BAE31391.1| unnamed protein product [Mus musculus] dbj|BAE31373.1| unnamed protein produc…	CACCAGTATGGCCAGGTGTAGCTATACTATTACAAAATCTACTAATTTGTATATCGTCAA	0.843988	2.1653	DOWN	redundant
Q2_P41558	JAP06306.S	Sm_newGenes_Orth_onlyJapon	SJCHGC05720 protein [Schistosoma japonicum] ||	CAACGCATTCTTGTGGCGTATCCATGCGCTTTAGTGTATTGTGTATTTGCACTCTTAGTT	0.813439	0	DOWN	redundant
Q2_P05109	C809361.1	Sm_Orth_inOther_sp	SJCHGC05727 protein [Schistosoma japonicum] ||SJCHGC04949 protein [Schistosoma japonicum] ||PREDICTED: similar to Shprh protein [Rattus norvegicus] ||PREDICTED: similar to SNF2 histone linker PHD RING helicase partial [Danio rerio] ||SNF2 histone linker PHD RING helicase [Mus musculus] gb|AAO26654.1| SNF2 histone linker PHD RING helicase isoform A [Mus musculus] ||	ACATGGATTCTTTTGATGCCAGTCCAACTTGGCGCTAATGGTCTAAATTTGACTTCAGCA	1.36323	1.50687	UP	redundant
Q2_P04808	C808805.1	Sm_Orth_inOther_sp	SJCHGC05919 protein [Schistosoma japonicum] ||T03F1.7 [Caenorhabditis elegans] gb|AAB42235.2| Hypothetical protein T03F1.7 [Caenorhabditis elegans] ||PREDICTED: similar to transcription factor B1 mitochondrial partial [Danio rerio] ||Hypothetical protein CBG11970 [Caenorhabditis briggsae] ||MGC68924 protein [Xenopus laevis] ||	CTTGCTGCGGATGTATGGGATGAACAGCGTTCTCGCTTATCTGTTATGTCACAAGCATAC	0.82448	3.22364	DOWN	redundant
Q2_P00508	C801426.1	Sm_Orth_inOther_sp	SJCHGC05929 protein [Schistosoma japonicum] ||ENSANGP00000009965 [Anopheles gambiae str. PEST] ref|XP_317621.2| ENSANGP00000009965 [Anopheles gambiae str. PEST] ||PREDICTED: similar to GA11443-PA [Apis mellifera] ||CG12157-PB isoform B [Drosophila melanogaster] gb|AAF46272.1| CG12157-PA isoform A [Drosophila melanogaster] ref|NP_996363.1| CG12157-PB isoform B [Drosophila melanogaster] ref|NP_6520…	CTTTTGGCATTGGACTTATGGTTGGTTAGGATTTTATGTTCTTGTTTTGTGCATATGCCC	0.851069	1.00458	DOWN	redundant
Q2_P07521	C813006.1	Sm_Orth_inOther_sp	SJCHGC06010 protein [Schistosoma japonicum] ||G protein beta subunit [Pinctada fucata] ||visual G-protein beta subunit [Loligo pealei] ||GTP-binding protein beta subunit [Loligo forbesi] pir||RGOOBE GTP-binding regulatory protein beta chain - northern European squid sp|P23232|GBB_LOLFO Guanine nucleotide-binding protein beta subunit prf||1705183A GTP binding protein ||SJCHGC05537 protein [Schisto…	GTTCGGGAATACCCAACTGTTAAGTGTTAAGTGAATGTCGGTCAAAAGTGTTTCATTGTA	0.899132	2.1653	DOWN	redundant
Q2_P18523	C800751.1	Sm_Orth_inOther_sp	SJCHGC06011 protein [Schistosoma japonicum] ||SJCHGC06042 protein [Schistosoma japonicum] ||PREDICTED: similar to leucine-rich repeat LGI family member 2 leucine-rich glioma inactivated 2 LGI1-like protein 2 [Gallus gallus] ||PREDICTED: similar to CG14868-PA partial [Bos taurus] ||PREDICTED: similar to hypothetical protein DKFZp761B107 [Mus musculus] ||	CAAATCATATTACTTCGAGACATTGTCATTTGACATCGCTGTGATATTTGTATGCTCGTG	0.804442	2.1653	DOWN	redundant
Q2_P18506	C800729.1	Sm_Orth_inOther_sp	SJCHGC06031 protein [Schistosoma japonicum] ||SJCHGC01371 protein [Schistosoma japonicum] ||actin-binding and severin family group-like protein [Echinococcus granulosus] ||actin-filament fragmenting protein [Echinococcus granulosus] ||actin-filament fragmenting protein [Echinococcus granulosus] sp|Q24800|SEVE_ECHGR Severin ||	CGAACGAGCATGGGACAGAGATAGAAGTACAAGTTATCTACAGTAAAATACAAACAAAAA	0.792359	0	DOWN	redundant
Q2_P22836	C806768.1	Sm_Orth_inOther_sp	SJCHGC06100 protein [Schistosoma japonicum] ||MGC83856 protein [Xenopus laevis] ||extradenticle [Tribolium castaneum] ||pre B-cell leukemia transcription factor 1 isoform a [Mus musculus] gb|AAI01579.1| Pre-B-cell leukemia transcription factor 1 [Homo sapiens] ref|NP_002576.1| pre-B-cell leukemia transcription factor 1 [Homo sapiens] emb|CAH73499.1| pre-B-cell leukemia transcription factor 1 [Hom…	ATTGAAACAAAGTACTTGTGAAGCAGTTATGATATTGCGATCTCGATTTTTGGACGCTAG	0.813104	3.59206	DOWN	redundant
Q2_P40785	JAP08906.S	Sm_newGenes_Orth_onlyJapon	SJCHGC06104 protein [Schistosoma japonicum] ||	GCAATGCAACCAATAACTTCAATTGATGTGGCACCAGAATATGAAATCCAACTTTTATCT	1.27663	3.22364	UP	redundant
Q2_P34394	C912564.1	Sm_Orth_inOther_sp	SJCHGC06229 protein [Schistosoma japonicum] ||similar to NM_079059 GTP-binding-protein in Drosophila melanogaster [Schistosoma japonicum] ||SJCHGC06279 protein [Schistosoma japonicum] ||Nmp200-prov protein [Xenopus laevis] ||	ACGCAGGATGTATGATAAGAGATACTGCTGAAAGCTTTAATGTTGCTGAATATGAACATT	0.809651	1.50687	DOWN	redundant
Q2_P23857	C808141.1	Sm_Schisto_Orth_only	SJCHGC06245 protein [Schistosoma japonicum] ||	ATTGGACTGATGTCAAACGCAAGTTGGATACTGATCCTCGGTATAAAGCTGTAGATTCTT	1.34375	3.59206	UP	redundant
Q2_P19930	C802774.1	Sm_Orth_inOther_sp	SJCHGC06296 protein [Schistosoma japonicum] ||similar to NM_003344 ubiquitin-conjugating enzyme E2H (similar to yeast UBC8) in Mus musculus [Schistosoma japonicum] ||ubiquitin-conjugating enzyme E2H [Mus musculus] ref|XP_870355.1| PREDICTED: similar to Ubiquitin-conjugating enzyme E2 H (Ubiquitin-protein ligase H) (Ubiquitin carrier protein H) (UBCH2) (E2-20K) isoform 2 [Bos taurus] ref|NP_003335…	GATTTGGAAGGTTCGTGTTGATCTTCCTGAACGATATCCTTTCAAATCTCCCTCAATTGG	0.748921	1.33039	DOWN	redundant
Q2_P25015	C809653.1	Sm_Schisto_Orth_only	SJCHGC06340 protein [Schistosoma japonicum] ||	CGTATGGGCAACGGTGGTCATATACCTCATCAAAGAAGTTAATAGAAAATCAAGAAATTA	0.830242	2.81954	DOWN	redundant
Q2_P05518	C810248.1	Sm_Orth_inOther_sp	SJCHGC06354 protein [Schistosoma japonicum] ||ENSANGP00000019607 [Anopheles gambiae str. PEST] ref|XP_318561.2| ENSANGP00000019607 [Anopheles gambiae str. PEST] ||ENSANGP00000023306 [Anopheles gambiae str. PEST] ref|XP_318563.2| ENSANGP00000023306 [Anopheles gambiae str. PEST] ||ryanodine receptor [Heliothis virescens] ||ryanodine receptor [Homarus americanus] ||	GGAGTTGTATCAACAAAGATGTTGGGATTTCTTTCCTATTGGTGATTGTTTCAGAAAACA	1.20157	3.59206	UP	redundant
Q2_P18184	C800338.1	Sm_Orth_inOther_sp	SJCHGC06569 protein [Schistosoma japonicum] ||SJCHGC06351 protein [Schistosoma japonicum] ||PREDICTED: similar to epithelial protein lost in neoplasm [Strongylocentrotus purpuratus] ||PREDICTED: similar to Epithelial protein lost in neoplasm isoform 2 [Bos taurus] ||PREDICTED: similar to Epithelial protein lost in neoplasm [Canis familiaris] ||	GTGTCAGGAATTTCCGATATATAGATTCAGGTTCTCCTTATTTCTGAAATTTCTGTACGT	0.798304	0.858567	DOWN	redundant
Q2_P06335	C811179.1	Sm_Schisto_Orth_only	SJCHGC06577 protein [Schistosoma japonicum] ||	CTTCTTGTTTCTTTGTTGCCTGTTGATTTCGGTTCTTTTTGTGTACCGCTGTTCATCGAC	0.756475	2.1653	DOWN	redundant
Q2_P00636	C801648.1	Sm_Orth_inOther_sp	SJCHGC06639 protein [Schistosoma japonicum] ||PREDICTED: similar to Surfeit locus protein 4 [Strongylocentrotus purpuratus] ||surfeit 4 protein [Dermacentor variabilis] ||surfeit 4 [Homo sapiens] ||surfeit 4 [Homo sapiens] ||	TTGGGTCGTTATCGTGTGAAAATTGGCGTTGGAATTCTTATGTCAACTGTATTAATACAA	0.812663	4.02746	DOWN	redundant
Q2_P23581	C807772.1	Sm_Orth_inOther_sp	SJCHGC06780 protein [Schistosoma japonicum] ||SJCHGC09367 protein [Schistosoma japonicum] ||SJCHGC06324 protein [Schistosoma japonicum] ||unknown [Paragonimus westermani] ||egg antigen [Paragonimus westermani] ||	GACTATACCAGCATTCTTGTCATCACCACGACAACAATCATTAATAATGTTCATTTGGTT	0.8473	0.858567	DOWN	redundant
Q2_P23569	C807758.1	Sm_Schisto_Orth_only	SJCHGC07019 protein [Schistosoma japonicum] ||SJCHGC07018 protein [Schistosoma japonicum] ||	AGATGGCTTTATGGTTACAGAAAAAGGCTGGGAATGTTCGTCAGACGATGAAACATCTAA	1.26966	3.22364	UP	redundant
Q2_P19928	C802770.1	Sm_Orth_inOther_sp	SJCHGC07071 protein [Schistosoma japonicum] ||tropomyosin [Boophilus microplus] sp|O97162|TPM_BOOMI Tropomyosin ||PREDICTED: similar to CG4898-PB isoform B [Apis mellifera] ||tropomyosin [Haemaphysalis longicornis] sp|Q8IT89|TPM_HAELO Tropomyosin ||PREDICTED: similar to CG4898-PA isoform A [Apis mellifera] ref|XP_623239.1| PREDICTED: similar to CG4898-PA isoform A [Apis mellifera] ||	CCATAGTCATTCCTTTGTTGTTGTTCCTTTTTTCATTTTCACTCCTCACTGATATTCTTG	0.860739	1.15974	DOWN	redundant
Q2_P20684	C803832.1	Sm_Schisto_Orth_only	SJCHGC07293 protein [Schistosoma japonicum] ||	GTCGGCCTTTGGGTAATGATTGTTCTGGATATTGTCCAACAAAACAACTAATAAAAAAGA	0.847332	1.33039	DOWN	redundant
Q2_P13631	C910924.1	Sm_Orth_inOther_sp	SJCHGC07381 protein [Schistosoma japonicum] ||ENSANGP00000011066 [Anopheles gambiae str. PEST] ref|XP_311943.2| ENSANGP00000011066 [Anopheles gambiae str. PEST] ||CG3582-PA [Drosophila melanogaster] ref|NP_477208.1| CG3582-PA [Drosophila melanogaster] gb|AAL13766.1| LD24048p [Drosophila melanogaster] sp|Q94535|U2AF1_DROME Splicing factor U2af 38 kDa subunit (U2 auxiliary factor 38 kDa subunit) (U…	GGGAAATAGAAGAAATGAATGTGTGTGATAATCTTGGTGATCATCTAGTTGGAAACGTTT	0.843889	0	DOWN	redundant
Q2_P30413	C904969.1	Sm_Orth_inOther_sp	SJCHGC07381 protein [Schistosoma japonicum] ||PREDICTED: similar to U2 small nuclear RNA auxillary factor 1 isoform b partial [Strongylocentrotus purpuratus] ||ENSANGP00000011066 [Anopheles gambiae str. PEST] ref|XP_311943.2| ENSANGP00000011066 [Anopheles gambiae str. PEST] ||CG3582-PA [Drosophila melanogaster] ref|NP_477208.1| CG3582-PA [Drosophila melanogaster] gb|AAL13766.1| LD24048p [Drosophi…	CAAGCTCAGCAAATCTTCGACGAATTTTTCGAGGAGGTCTTTGTTGAATGTGAGGAGAAG	0.802828	3.22364	DOWN	redundant
Q2_P26872	C812599.1	Sm_Schisto_Orth_only	SJCHGC07387 protein [Schistosoma japonicum] ||	TTCCCTCAACACATGTGGTTGGTTTTTATACATCATATGAAACAAACAGCCTCGTAAACT	1.27032	0	UP	redundant
Q2_P09830	C903790.1	Sm_Orth_inOther_sp	SJCHGC08026 protein [Schistosoma japonicum] ||PREDICTED: similar to kelch-like 12 kelch-like protein C3IP1 [Gallus gallus] ||kelch-like 12 [Homo sapiens] gb|AAH04175.1| Kelch-like 12 [Homo sapiens] gb|AAH03183.1| Kelch-like 12 [Homo sapiens] gb|AAG17175.1| kelch-like protein C3IP1 [Homo sapiens] dbj|BAB55271.1| unnamed protein product [Homo sapiens] ||PREDICTED: similar to kelch-like 12 kelch-lik…	GTTGTTATTGGTGGCTTCGGTTCTGATCAAGACCCTTCCGATTCCGTTGAAATGTTTAAC	0.718615	2.50621	DOWN	redundant
Q2_P35821	C915555.1	Sm_Orth_inOther_sp	SJCHGC08328 protein [Schistosoma japonicum] ||SJCHGC01369 protein [Schistosoma japonicum] ||CG10327-PD isoform D [Drosophila melanogaster] gb|AAF47078.2| CG10327-PC isoform C [Drosophila melanogaster] gb|AAF47079.2| CG10327-PB isoform B [Drosophila melanogaster] ref|NP_726373.1| CG10327-PD isoform D [Drosophila melanogaster] ref|NP_599145.1| CG10327-PC isoform C [Drosophila melanogaster] ref|NP_4…	GTATAATTCCATGCACGGTTATAATATGGCGTCTCATTCACCACTCGGAAACAATTTCCC	0.863568	1.77099	DOWN	redundant
Q2_P10919	C905480.1	Sm_Orth_inOther_sp	SJCHGC08796 protein [Schistosoma japonicum] ||PREDICTED: similar to suppressor of Ty 6 homolog [Strongylocentrotus purpuratus] ||ENSANGP00000028054 [Anopheles gambiae str. PEST] ref|XP_562482.1| ENSANGP00000028054 [Anopheles gambiae str. PEST] ||ENSANGP00000011330 [Anopheles gambiae str. PEST] ref|XP_313379.2| ENSANGP00000011330 [Anopheles gambiae str. PEST] ||PREDICTED: similar to putative chrom…	TTGGATGAAATTGTGGCACGTCATGTGCAACCAATGGCTTCTCTTGTTCGTGATGTAATG	1.28222	2.50621	UP	redundant
Q2_P20066	C802951.1	Sm_Schisto_Orth_only	SJCHGC09027 protein [Schistosoma japonicum] ||	AAGCTTGGGCTGGCCTTCCTCCTGAATGCTTCACTTCAGCTAGTTTAAACTATGGTATCC	0.851441	3.22364	DOWN	redundant
Q2_P07537	C813024.1	Sm_Orth_inOther_sp	SJCHGC09250 protein [Schistosoma japonicum] ||similar to hypothetical protein MGC4614 in Homo sapiens hypothetical protein MGC4614 in Homo sapiens [Schistosoma japonicum] ||hypothetical protein [Gallus gallus] ref|NP_001026090.1| hypothetical protein LOC419902 [Gallus gallus] ||Unknown (protein for MGC:130859) [Xenopus laevis] ||CG5445-PD isoform D [Drosophila melanogaster] gb|AAN09441.1| CG5445-…	CTTGACTCTAATCTCCAGGTATTCGTGCCAATATTTATTTTCGTTACCAAAATGATTCTC	0.905906	2.81954	DOWN	redundant
Q2_P00898	C802101.1	Sm_Orth_inOther_sp	SJCHGC09345 protein [Schistosoma japonicum] ||LOC398531 protein [Xenopus laevis] ||LOC398531 protein [Xenopus laevis] ||LOC398531 protein [Xenopus laevis] ||Hyou1 protein [Danio rerio] ||	TATCAAGCTGCATTTCATACTCCTGGGTTTCGTGTTACTCGTTTTATTGTTAAAGACTAT	0.650893	1.00458	DOWN	redundant
Q2_P20044	C802920.1	Sm_Orth_inOther_sp	SJCHGC09440 protein [Schistosoma japonicum] ||SJCHGC05073 protein [Schistosoma japonicum] ||Paramyosin gb|AAA29915.1| paramyosin ||paramyosin [Schistosoma japonicum] ||paramyosin [Schistosoma japonicum] sp|Q05870|MYSP_SCHJA Paramyosin (Antigen Sj97) ||	GATTAGAAGCTGAAAGAGATAATCTAGACTCTACACTAAAGGATACAGAAGATGCCTTAC	1.26682	1.0701	UP	redundant
Q2_P15018	C913678.1	Sm_Schisto_Orth_only	SJCHGC09544 protein [Schistosoma japonicum] ||	AGCAAAGCCAGTCTTTGCCTGTGCCTGGAAGGAATGTTCCTGTCAGAAGCATCCGTCCTC	0.855969	2.81954	DOWN	redundant
Q2_P29165	C903234.1	Sm_Orth_inOther_sp	SJCHGC09583 protein [Schistosoma japonicum] ||CG2076-PA [Drosophila melanogaster] ref|NP_572681.1| CG2076-PA [Drosophila melanogaster] gb|AAQ22414.1| RH72958p [Drosophila melanogaster] ||PREDICTED: similar to Growth hormone inducible transmembrane protein (Dermal papilla derived protein 2) [Bos taurus] ||GA11871-PA [Drosophila pseudoobscura] ||PREDICTED: similar to ENSANGP00000014774 [Apis mellif…	GTTCGGCCTGTGTACGGTTATTTATATAGTAGTGGTTATTGATTTAGTGATTTTTAGGGT	0.733495	0	DOWN	redundant
Q2_P05465	C810152.1	Sm_Orth_inOther_sp	SJCHGC09586 protein [Schistosoma japonicum] ||unnamed protein product [Mus musculus] ref|NP_081274.2| sorting nexin 6 [Mus musculus] ||Hypothetical protein LOC567182 [Danio rerio] ref|NP_001025388.1| hypothetical protein LOC567182 [Danio rerio] ||Sorting nexin 6 [Mus musculus] ||sorting nexin 6 [Homo sapiens] sp|Q9UNH7|SNX6_HUMAN Sorting nexin-6 (TRAF4-associated factor 2) ||	CAACGAATGCACGAAGAATTCGTCTGGCTTCTTGATCGTTTAGTTGAAAATGATGCATAT	0.810378	0.858567	DOWN	redundant
Q2_P19155	C801804.1	Sm_Orth_inOther_sp	thioredoxin peroxidase 3 [Schistosoma mansoni] gb|AAG15506.1| thioredoxin peroxidase 3 [Schistosoma mansoni] ||SJCHGC01281 protein [Schistosoma japonicum] dbj|BAD90103.1| thioredoxin peroxidase-3 [Schistosoma japonicum] ||2-Cys thioredoxin peroxidase [Aedes aegypti] ||PREDICTED: similar to Thioredoxin-dependent peroxide reductase mitochondrial precursor (Perioredoxin 3) (Antioxidant protein 1) (A…	TAACGATCTTCCTGTTGGAAGATCTGTTGATGAAGTTTTGAGATTGGTCAGAGCCTTTCA	0.791678	0.858567	DOWN	redundant
Q2_P07386	C812861.1	Sm_Orth_inOther_sp	Trans-prenyltransferase [Mus musculus] ref|NP_062374.1| trans-prenyltransferase [Mus musculus] gb|AAD24462.1| trans-prenyltransferase [Mus musculus] ||PREDICTED: similar to trans-prenyltransferase [Canis familiaris] ||trans-prenyltransferase [Homo sapiens] emb|CAI17280.1| trans-prenyltransferase (TPT) [Homo sapiens] ||TPRT protein [Homo sapiens] ||trans-prenyltransferase [Homo sapiens] ||	CTGCTTAACCAGATCGCTATTTTTGAGAACTTATCTTTCAGCGTTTGTTCATAGAAATAG	0.854148	3.22364	DOWN	redundant
Q2_P30487	C905071.1	Sm_Orth_inOther_sp	twitchin [Mytilus galloprovincialis] ||projectin [Procambarus clarkii] ||PREDICTED: similar to CG32019-PA isoform A [Apis mellifera] ||Hypothetical protein CBG06205 [Caenorhabditis briggsae] ||Hypothetical protein ZK617.1b [Caenorhabditis elegans] emb|CAA98065.2| Hypothetical protein ZK617.1b [Caenorhabditis elegans] ref|NP_502274.2| UNCoordinated family member (unc-22) [Caenorhabditis elegans] ||	AGGCCCTGTTACAGGATATATTGTAGAGAAAAGAGCTAAAGGTGATAAAAACTGGTCTAA	1.2819	2.50621	UP	redundant
Q2_P40698	JAP08576.C	Sm_newGenes_Orth_onlyJapon	type II serine/threonine kinase a [Schistosoma mansoni] ||	CCACCGACAATTTGCCTACCCTATTCTATGAATATTAATTTCTCTACACTTACAGATCAT	0.818072	2.81954	DOWN	redundant
Q2_P40769	JAP06123.S	Sm_newGenes_Orth_inOther_sp	unnamed protein product [Arabidopsis thaliana] ||	GTCATATCTTCCATACACAAGCGCATCATTATTTTGATGGGTTTAGATGGATCGGCGAAC	0.784104	3.22364	DOWN	redundant
Q2_P13315	C910251.1	Sm_Orth_inOther_sp	unnamed protein product [Tetraodon nigroviridis] ||dynein cytoplasmic heavy chain 1 [Rattus norvegicus] sp|P38650|DYHC_RAT Dynein heavy chain cytosolic (DYHC) (Cytoplasmic dynein heavy chain) (MAP 1C) dbj|BAA02996.1| cytoplasmic dynein heavy chain [Rattus norvegicus] ||dynein heavy chain ||dynein cytoplasmic heavy chain 1 [Mus musculus] gb|AAF91078.1| cytoplasmic dynein heavy chain [Mus musculus]…	TCAAGACATTGATCTATCACCAACGTTCCGTATTTTCTTGTCTACAAGAGATCCCTCTGT	1.1552	2.81954	UP	redundant
* unique probe refers to genes with a single probe on the array; representative probe refers to the elected probe with the highest signal intensity among the multiple probes on the array for a given gene; redundant probe refers to the additional probes on the array for a given gene
