# Supplementary material for: Identification of the Schistosoma mansoni TNF-Alpha Receptor Gene and the Effect of Human TNF-Alpha on the Parasite Gene Expression Profile
Source: PLoS Negl Trop Dis. 2009 Dec 1;3(12):e556. doi: 10.1371/journal.pntd.0000556 (PMC2779652; doi:10.1371/journal.pntd.0000556)
Supplement: Table S11 — List of 58 genes differentially expressed in common between schistosomula and adult paired worms treated with TNF-alpha. (0.05 MB XLS) [file pntd.0000556.s013.xls]

## Sheet: ST9-ok
Table S11 - List of 58 genes differentially expressed in common between schistosomula and adult paired worms treated with TNF-alpha
Probe	Contig	Sequence	Class	Annotation	Schistosomula-TNF response_1h	Adult-TNF response_1h	Adult-TNF response_24h
Q2_P29512	C903723.1	TGATCCTAGAACTGGTAAATATATGGCATGTTGTTTATTATATCGTGGTGATGTTGTCCC	Sm_Orth_inOther_sp	alpha-tubulin [Schistosoma mansoni] ||PREDICTED: similar to tubulin alpha 2 tubulin alpha 2 [Gallus gallus] ||alpha tubulin [Gallus gallus] ||Tubulin alpha-5 chain ||tubulin alpha-5 chain - chicken ||	UP	UP	DOWN
Q2_P01206	C802804.1	TGGCGGTGTGACTAGAATGACTATATCATTAGTTGTAGTTATGCTTGAATTAACTGGCGG	Sm_Orth_inOther_sp	chloride channel CLCN5 [Cavia porcellus] ||outwardly rectifying chloride channel [Sus scrofa] gb|AAG29104.1| outwardly rectifying chloride channel [Sus scrofa] ||chloride channel CLC-5 [Oryctolagus cuniculus] ||unnamed protein product [Mus musculus] ||unnamed protein product [Mus musculus] ||	UP	DOWN	UP
Q2_P33064	C910073.1	TATGGATGGAGGGACTTTTACGATTAGCAACGGTGGTGTTTTTGGCTCATTATTTGGTAC	Sm_Orth_inOther_sp	Dihydrolipoyllysine-residue succinyltransferase component of 2-oxoglutarate dehydrogenase complex mitochondrial precursor (Dihydrolipoamide succinyltransferase component of 2-oxoglutarate dehydrogenase complex) (E2) (E2K) gb|AAC59779.1| dihydrolipoamide succinyltransferase ||PREDICTED: similar to dihydrolipoamide S-succinyltransferase (E2 component of 2-oxo-glutarate complex) isoform 1 [Canis fam…	UP	DOWN	DOWN
Q2_P13509	C910559.1	ACCCGCACTATCATCCTATGTGGTTTCCCGAATGTTGGAAAGTCGAGCTTTATCAACAAA	Sm_Orth_inOther_sp	GTPBP4 protein [Homo sapiens] ||unnamed protein product [Macaca fascicularis] ||G protein-binding protein CRFG variant [Homo sapiens] ||G protein-binding protein CRFG [Homo sapiens] emb|CAI13664.1| GTP binding protein 4 [Homo sapiens] gb|AAH38975.1| G protein-binding protein CRFG [Homo sapiens] gb|AAK13444.1| G protein-binding protein CRFG [Homo sapiens] sp|Q9BZE4|NOG1_HUMAN Nucleolar GTP-binding…	UP	UP	DOWN
Q2_P05755	C810508.1	CTTGAATATCAGGTTTTCCGTTTTTGTTTTCACCCGATGTACTTTGGTAACTGCATAATT	Sm_Orth_inOther_sp	hypothetical protein in Macaca fascicularis similar to GenBank Accession Number AB071068 hypothetical protein in Macaca fascicularis [Schistosoma japonicum] ||SJCHGC02038 protein [Schistosoma japonicum] ||unknown [Schistosoma japonicum] ||Hypothetical gene supported by BC052750 [Homo sapiens] ref|NP_940961.1| hypothetical protein LOC375307 [Homo sapiens] ||hypothetical protein [Macaca fasciculari…	DOWN	DOWN	DOWN
Q2_P07640	C813179.1	TAACTCCACTTCTATGATCTCAAGCGTATTCGGACGTTGATTTAATTCGGGGACGTCAGT	Sm_Orth_inOther_sp	mKIAA1748 protein [Mus musculus] ||KIAA1748 protein [Homo sapiens] ||PREDICTED: similar to Zinc finger DHHC domain containing protein 5 (Zinc finger protein 375) isoform 1 [Canis familiaris] ||zinc finger DHHC domain containing 5 [Homo sapiens] dbj|BAB14420.1| unnamed protein product [Homo sapiens] sp|Q9C0B5|ZDHC5_HUMAN Zinc finger DHHC domain containing protein 5 (Zinc finger protein 375) ||zinc…	UP	DOWN	UP
Q2_P03921	C807377.1	ACAGTGTTGGTAATAGTACCAGTGAATACAGTACACGTCTAGTGAAATCTTCTTGGCTAA	Sm_noMatches_Gb_bothSt	none	UP	DOWN	DOWN
Q2_P06157	C810949.1	GTGAAAACTTTCTGTACCTTTTTCTTCGCATTATATCCGTGAGTGTTAATAACCGAATGG	Sm_noMatches_Gb_bothSt	none	DOWN	UP	UP
Q2_P07379	C812854.1	CAAAGTATTGTTTGCATATTGTACTTGTTACCGGTCGGGAAAATATAATTTGCTGAGGAA	Sm_noMatches_Gb_bothSt	none	DOWN	UP	UP
Q2_P12663	C909013.1	CACTGGTTACTTCATCAACTTACGTCTATCTGAACCCAACTAATATTAAAAGATATCTGG	Sm_noMatches_Gb_bothSt	none	DOWN	UP	UP
Q2_P15986	C916172.1	GCCGGCACACGCACACACATTCAAATAATACATACAATCTTGTAGATAATTATTATTTGG	Sm_noMatches_Gb_bothSt	none	DOWN	UP	UP
Q2_P17265	C918740.1	CACCATTATGATTAACGATTTATCCAAGGGTTGTATTACTAGTCACTATGGTGATGATGA	Sm_noMatches_Gb_bothSt	none	DOWN	UP	UP
Q2_P31274	C906665.1	CTGGACTAACCGCTTTAAGTACTATACTTCATTCATTAATTCCATTAATGCGTTTACCAG	Sm_noMatches_Gb_bothSt	none	UP	UP	UP
Q2_P06219	C811018.1	GGTTCTTCTTTACATTGTTTTCCTAAACAGTTTTTGACTCTTCATTTGTGCTGTCCTAAC	Sm_noMatches_Gb_bothSt	none	DOWN	UP	UP
Q2_P04672	C808600.1	ACGTTATACCGACACTAATCCTCTGCATATAATTTTGAAGAGCTACGTTATACCGACACT	Sm_noMatches_Gb_bothSt	none	UP	DOWN	UP
Q2_P05263	C809701.1	TTCCCCAAGTAGTAGTCCCCAAATCCTTCTGAATAAACATACTGATTAGTATCTGTCCTG	Sm_noMatches_Gb_bothSt	none	DOWN	UP	DOWN
Q2_P05990	C810766.1	TCCCAGAAGATATGCTTCCATCATCCTCTGATAGTTCTGATACAGAAAGTGAATGTATAT	Sm_noMatches_Gb_singleSt	none	DOWN	UP	DOWN
Q2_P06017	C810796.1	GGATGATTTTGTTCTCATTCTATCAGTAATTCATTTCTCTGATGAGTCCACAAATTGTGC	Sm_noMatches_Gb_bothSt	none	DOWN	DOWN	UP
Q2_P07411	C812887.1	CGTTGGCATGAAAACGTAACACATTTTACATATGTGTCAGTATTGGGTTATATTGCTTTC	Sm_noMatches_Gb_bothSt	none	DOWN	DOWN	UP
Q2_P16130	C916457.1	CCGTTTTTCGTTGTCATATTCAATGCTTCCACTTTTCTTCTTGTCTCTATCTCTTTGTTA	Sm_noMatches_Gb_bothSt	none	DOWN	DOWN	UP
Q2_P16471	C917150.1	ACTACTTTGGTGTCTCTGACAACCAGGAAGGGGAAGGGTGCTGTTGTGCGGACGTCGTTG	Sm_noMatches_Gb_bothSt	none	UP	UP	DOWN
Q2_P16848	C917857.1	TAAATATCGACTCATACTTAGTTAAGTGGAGTTGGCTCACACGCCTTCTCCATTGCGCGT	Sm_noMatches_Gb_bothSt	none	DOWN	UP	DOWN
Q2_P17406	C919287.1	GCTTACACGTCGTATTGTATTGTTCACTTTCGATAAATACTGGTGTTTCACATCTATACA	Sm_noMatches_Gb_bothSt	none	DOWN	DOWN	UP
Q2_P17631	C920097.1	GAGAGCTTACCACTTCCTCCTGACGAATGGATGCCGTTCTGCGGTAGTTCAAGTGATTTA	Sm_noMatches_Gb_bothSt	none	DOWN	UP	DOWN
Q2_P17986	C800118.1	GTTGGCCATTTCATCAATCTCTATGATAGTTATTGGACTGATCAATGGTCATTTAAGAAG	Sm_noMatches_Gb_bothSt	none	UP	UP	DOWN
Q2_P18028	C800163.1	GGAGCGGTAGCAGCATACGTTTTTTACCATTTCTATGGTTAAAATATATGAAGAGGATTT	Sm_noMatches_Gb_bothSt	none	UP	UP	DOWN
Q2_P18556	C800792.1	AATGGCTTAGTTGAACAATTGGATCGCCTGGAACTCGAAGCAGATATTACTTTTCCTCAT	Sm_noMatches_Gb_bothSt	none	DOWN	UP	DOWN
Q2_P19016	C801623.1	GTTGGCTCAATTGGTAGTGTTTTTGTAATACGTCGAATACAACGTAGACATTATCAAAGA	Sm_noMatches_Gb_bothSt	none	UP	UP	DOWN
Q2_P25525	C810391.1	GGACGATGCTTATCGACAATTACAACATTTCTAATGGGGGATATAAAGTTGTTTTCTTTG	Sm_noMatches_Gb_bothSt	none	DOWN	DOWN	UP
Q2_P27356	C813428.1	GATGCTTCTTGGAATATGGACAATCTGAAGAAGTTGGTTTTTCCTGGATAAAATACAGAA	Sm_noMatches_Gb_bothSt	none	UP	UP	DOWN
Q2_P29437	C903617.1	CGTACACCTTCTCCAACAGACTATTTCGTTATGCAATATCATGGAAGAAGTTTACATAAT	Sm_noMatches_Gb_bothSt	none	UP	UP	DOWN
Q2_P35773	C915490.1	TCGTGTAGGACAATGCATAACCTTTTGTTTCATCTCGCCTGTTTGCAATGCTACGTCAAA	Sm_noMatches_Gb_bothSt	none	DOWN	UP	DOWN
Q2_P36234	C916073.1	CACAAGGTCGTCTTACGTCTTGGTTTTATCAAGCTGATGCTGATCCTTTAATGCCTAAAG	Sm_noMatches_Gb_bothSt	none	DOWN	UP	DOWN
Q2_P36470	C916644.1	AGCTGTTGAAGCCATATTGCGTCGTTGTTCACAAGCGCAATTGGTTTCTAAGTATAAGAT	Sm_noMatches_Gb_bothSt	none	DOWN	UP	DOWN
Q2_P38314	C921103.1	TGCTATATGGATAAGAACCCAGTTTCCCACAGACAAACCATTATTTGTCAGTCTTCTTCC	Sm_noMatches_Gb_bothSt	none	DOWN	UP	DOWN
Q2_P38616	JAP08785.C	GTCTGGTTCAACGCGAAGTGATCATGTACCGATACATTTACGTGGAAGCTTAGTCAATCA	Sm_newGenes_Orth_onlyJapon	none	UP	UP	DOWN
Q2_P21551	C805025.1	CTACCGTATGAGGGGTGCACTTACGACAAAGCAATTGACCTCTATCAGACTCTTGACCAA	Sm_Orth_inOther_sp	PREDICTED: similar to CG6884-PA [Danio rerio] ||CG6884-PA [Drosophila melanogaster] ref|NP_649057.1| CG6884-PA [Drosophila melanogaster] gb|AAM27478.1| GH01072p [Drosophila melanogaster] ||GA19929-PA [Drosophila pseudoobscura] ||	DOWN	UP	DOWN
Q2_P32385	C908791.1	AAATGGCTGATTTAAATAAAATTATCCGAGAATTATGGCGCAGTACATACCGTGGCAATG	Sm_Orth_inOther_sp	PREDICTED: similar to DNA repair protein RAD50 (mRad50) [Strongylocentrotus purpuratus] ||PREDICTED: similar to DNA repair protein RAD50 (mRad50) [Strongylocentrotus purpuratus] ||RAD50 homolog (S. cerevisiae) [Mus musculus] ||RAD50 homolog isoform 2 [Homo sapiens] gb|AAD50326.1| truncated RAD50 protein [Homo sapiens] ||RAD50 homolog isoform 1 [Homo sapiens] sp|Q92878|RAD50_HUMAN DNA repair prote…	UP	DOWN	UP
Q2_P08263	C901496.1	CGTTTTCAATTAAGAAATCTTACTGAAGGTGTTGATCTATCTATGCAGGGTGGTCAAAAT	Sm_Orth_inOther_sp	PREDICTED: similar to Est1p-like protein A [Bos taurus] ||Est1p-like protein A [Homo sapiens] gb|AAN46114.1| telomerase subunit EST1A [Homo sapiens] sp|Q86US8|EST1A_HUMAN Telomerase-binding protein EST1A (Ever shorter telomeres 1A) (Telomerase subunit EST1A) (EST1-like protein A) ||PREDICTED: similar to Est1p-like protein A [Canis familiaris] ||hypothetical protein [Homo sapiens] ||C17orf31 prote…	UP	UP	UP
Q2_P35970	C915732.1	CGCGGAAAGTGTAGATTCTGGTCATCAGAATCTTGATGTTAATAAACATTGATCAATAGT	Sm_Orth_inOther_sp	PREDICTED: similar to LIM domain kinase 1 isoform 1 [Canis familiaris] ||unknown [Homo sapiens] ||LIM domain kinase 1 isoform 1 [Homo sapiens] dbj|BAA05371.1| LIM kinase [Homo sapiens] ||LIM domain kinase 1 [synthetic construct] ||unnamed protein product [Mus musculus] ||	DOWN	UP	DOWN
Q2_P28092	C901681.1	AAGTACGCGTTTCTATTTATGCATGCATATGACACTGAGGAGACGTTTCGGCAATCTTGT	Sm_Orth_inOther_sp	PREDICTED: similar to Protein C14orf130 isoform 3 [Canis familiaris] ||PREDICTED: similar to Protein C14orf130 isoform 5 [Canis familiaris] ||PREDICTED: similar to Protein C14orf130 isoform 4 [Canis familiaris] ||PREDICTED: similar to Protein C14orf130 isoform 1 [Canis familiaris] ||hypothetical protein LOC66622 [Mus musculus] dbj|BAE29217.1| unnamed protein product [Mus musculus] dbj|BAC40212.1|…	UP	UP	DOWN
Q2_P26333	C811811.1	CTCGCTTAGGCCATCACTTTCTGTTCTTATGTGACTATAATTCAGTGAATAAGAAAATAC	Sm_Orth_inOther_sp	similar to GenBank Accession Number AK015888 EG:22E5 [Schistosoma japonicum] ||SJCHGC02197 protein [Schistosoma japonicum] ||SJCHGC03993 protein [Schistosoma japonicum] ||hypothetical protein LOC67171 isoform 2 [Mus musculus] dbj|BAE43014.1| unnamed protein product [Mus musculus] dbj|BAB26598.1| unnamed protein product [Mus musculus] dbj|BAC35162.1| unnamed protein product [Mus musculus] dbj|BAB2…	DOWN	DOWN	DOWN
Q2_P24786	C809332.1	CAGTATGATGTTGTTAATTCGAAATTGGAGCCAAATTCCAAGATTAACAACTGATGTCGT	Sm_Schisto_Orth_only	SJCHGC01429 protein [Schistosoma japonicum] ||	DOWN	UP	DOWN
Q2_P26637	C812251.1	GATGTGGTAGTAAAGAAAAGATCAATGGCAGGATTACCATCTGGTTCAATTCAAAAGATA	Sm_Orth_inOther_sp	SJCHGC02328 protein [Schistosoma japonicum] ||IR3 [Schistosoma japonicum] ||ENSANGP00000023276 [Anopheles gambiae str. PEST] ref|XP_313754.2| ENSANGP00000023276 [Anopheles gambiae str. PEST] ||ENSANGP00000003864 [Anopheles gambiae str. PEST] ref|XP_313753.2| ENSANGP00000003864 [Anopheles gambiae str. PEST] ||SUMO-1 activating enzyme subunit 1 [Xenopus tropicalis] ||	UP	UP	UP
Q2_P12507	C908665.1	GATCACATAAGAACTTTTCATGTCGTCGATCATTGAGTGCTGATGTTATGAATCGTAAAT	Sm_Schisto_Orth_only	SJCHGC03042 protein [Schistosoma japonicum] ||	DOWN	UP	DOWN
Q2_P24098	C808460.1	GAGGGTGGCTTGGGTTGTCCAGTACCTGATGAATGGCTTACCAGCGGTGCTTTTCTAACA	Sm_Schisto_Orth_only	SJCHGC04365 protein [Schistosoma japonicum] ||	UP	UP	UP
Q2_P23785	C808053.1	GTTGCTGGATGCGAAGATGGAATATTCTCATGGACATTGAAAGATTTTCGTAAAGAAAAA	Sm_Orth_inOther_sp	SJCHGC04689 protein [Schistosoma japonicum] ||PREDICTED: hypothetical protein XP_783216 [Strongylocentrotus purpuratus] ||MGC82133 protein [Xenopus laevis] ||PREDICTED: similar to RIKEN cDNA 1200011O22 [Gallus gallus] ||hypothetical protein LOC71735 [Mus musculus] dbj|BAB23500.1| unnamed protein product [Mus musculus] ||	UP	DOWN	UP
Q2_P16059	C916325.1	GTTCCAGGTTTTTTACTTCGTCAGCCTTAAGTACAAATCTTCGAAATAAAACGATATCCT	Sm_Orth_inOther_sp	SJCHGC06204 protein [Schistosoma japonicum] ||RE29270p [Drosophila melanogaster] ||CG4153-PA [Drosophila melanogaster] ref|NP_524043.1| CG4153-PA [Drosophila melanogaster] sp|P41375|IF2B_DROME Eukaryotic translation initiation factor 2 beta subunit (eIF-2-beta) gb|AAA28504.1| eIF-2 beta-subunit ||ENSANGP00000016768 [Anopheles gambiae str. PEST] ref|XP_308567.2| ENSANGP00000016768 [Anopheles gambi…	DOWN	UP	UP
Q2_P41338	JAP10937.C	GTGAACTGTTCCCGTTTTGACAGTAATGATGCGTTAGATTATAGGAATTCAGTTTTCATT	Sm_newGenes_Orth_onlyJapon	SJCHGC06445 protein [Schistosoma japonicum] ||	UP	UP	DOWN
Q2_P19789	C802596.1	ATCAACTTCTTATGACCCAAACATCCACACACCCGTTCACTTGTCTACTTTTGATTTTTT	Sm_Schisto_Orth_only	SJCHGC06587 protein [Schistosoma japonicum] ||	DOWN	UP	UP
Q2_P22515	C806349.1	AAGTTCAAGAGTCCTTAATTCGATTCTTGGGTCTGTTCAGCCTGTCCAATACTTATTTCC	Sm_Schisto_Orth_only	SJCHGC07231 protein [Schistosoma japonicum] ||	UP	UP	DOWN
Q2_P22035	C805712.1	TCATTTCCTACTACTGATAATAGTGTGAAACAGTGCAGTGTTGTCGCTGAAGATATTAAA	Sm_Schisto_Orth_only	SJCHGC07955 protein [Schistosoma japonicum] ||	DOWN	UP	DOWN
Q2_P26593	C812187.1	TACGGAAAAATGGATCAGCTCGACCATTCAATGATGTACACAAAGAAGTTGCAGAATTGA	Sm_Orth_inOther_sp	SJCHGC08254 protein [Schistosoma japonicum] ||PREDICTED: similar to XPMC2 prevents mitotic catastrophe 2 homolog [Danio rerio] ||XPMC2 prevents mitotic catastrophe 2 homolog [Xenopus tropicalis] ref|NP_001006868.1| XPMC2 prevents mitotic catastrophe 2 homolog [Xenopus tropicalis] sp|Q6DEW6|XPMC2_XENTR Probable exonuclease XPMC2 (Prevents mitotic catastrophe 2 protein) ||PREDICTED: similar to XPMC…	UP	UP	DOWN
Q2_P40788	JAP09250.S	ACAAGCTATTGAGAAAGTGTCGTCTTGTGAACCCCGTTCACTAAAAATTGTAAAAGAATA	Sm_newGenes_Orth_onlyJapon	SJCHGC09725 protein [Schistosoma japonicum] ||	DOWN	UP	UP
Q2_P38969	JAP09250.S	ACAAGCTATTGAGAAAGTGTCGTCTTGTGAACCCCGTTCACTAAAAATTGTAAAAGAATA	Sm_newGenes_Orth_onlyJapon	SJCHGC09725 protein [Schistosoma japonicum] ||	DOWN	UP	UP
Q2_P06108	C810894.1	GGTCATTCAATAACTGATTCTACCTGTACCATCTCTTAAGTTTTACATTGTTGTTTGAGC	Sm_Orth_inOther_sp	unknown [Schistosoma japonicum] ||SJCHGC01358 protein [Schistosoma japonicum] ||MGC83221 protein [Xenopus laevis] ||PREDICTED: similar to toll interacting protein [Strongylocentrotus purpuratus] ||hypothetical protein LOC336876 [Danio rerio] gb|AAH66544.1| Unknown (protein for MGC:76985) [Danio rerio] ||	DOWN	DOWN	UP
Q2_P00066	C800187.1	CAGGCTTTTCTCAATACCTAAATTGCTGAGTATTGCTTCTCAAAAGGAGAGTATTATTAC	Sm_Orth_inOther_sp	unknown [Schistosoma mansoni] ||SJCHGC03840 protein [Schistosoma japonicum] ||SJCHGC02755 protein [Schistosoma japonicum] ||hypothetical protein DDB0205464 [Dictyostelium discoideum] gb|EAL68399.1| hypothetical protein DDB0205464 [Dictyostelium discoideum] ||proteoglycan 4 [Homo sapiens] emb|CAC36090.1| proteoglycan 4 [Homo sapiens] ||	UP	UP	DOWN
Q2_P25591	C810559.1	CGCAGATTTTGCTGTATCTTACACAGGCCGAGAAGATTTCTTAATATACTGATTTTATAC	Sm_Orth_inOther_sp	unnamed protein product [Tetraodon nigroviridis] ||hypothetical protein conserved [Trypanosoma cruzi] gb|EAN96957.1| hypothetical protein conserved [Trypanosoma cruzi] ||PREDICTED: similar to establishment of cohesion 1 homolog 1 [Danio rerio] ||hypothetical protein AN2758.2 [Aspergillus nidulans FGSC A4] gb|EAA63192.1| hypothetical protein AN2758.2 [Aspergillus nidulans FGSC A4] ||	DOWN	UP	DOWN
